# Supplementary material for: Gene Set Enrichment Analysis (GSEA) of Toxoplasma gondii expression datasets links cell cycle progression and the bradyzoite developmental program
Source: BMC Genomics. 2014 Jun 24;15(1):515. doi: 10.1186/1471-2164-15-515 (PMC4092224; doi:10.1186/1471-2164-15-515)
Supplement: Supplementary file 1 — Additional file 1: Table S1: GeneMembership. Gene sets used for GSEA. All T. gondii genes with their Version 6 ID are listed. The first column indicates classic tachyzoite (shaded blue) and bradyzoite markers (shaded yellow). Columns indicate the name of the gene set. (XLSX 204 KB) [file 12864_2014_6217_MOESM1_ESM.xlsx]

## Sheet: Sheet1
Gene Name	Gene ID	Brady In vivo, not in vitro	Brady In vitro, not in vivo	Tachyzoite, over bradyzoite in vivo	Bradyzoite in vivo, over tachyzoite	Early development, in vitro bradyzoite	Late development, in vitro bradyzoite	Bradyzoite in vitro, over tachyzoite	Tachyzoite, over bradyzoite in vitro	Compound1 Brady	Middle-late oocyst, core	Late oocyst, core	Early-middle oocyst, core	Middle oocyst, core	Early-late oocyst, core	Late oocyst, extended	Early-middle oocyst, extended	Middle oocyst, extended	Eary-late oocyst, extended	Middle-late oocyst, progressive	Early-middle, progressive	Middle oocyst, persistent	Early-late, early peak	Apicoplast	Dense Granule	Rhoptry	Microneme	G1_R0.0	G1_R0.2	G1_R0.4	G1_R0.6	G1_R0.8	G1_R1.0	G1_R1.2	G1_R1.4	G1_R1.6	G1_R1.8	G1_R2.0	G1_R2.2	G1_R2.4	G1_R2.6	G1_R2.8	G1_R3.0	G1_R3.2	G1_R3.4	G1_R3.6	G1_R3.8	G1_R4.0	G1_R4.2
	TGME49_000010			x
	TGME49_000110
	TGME49_000130
	TGME49_000230	x			x		x	x										x				x					x
	TGME49_000240																										x
	TGME49_000250																										x
	TGME49_000260
	TGME49_000270				x																						x
	TGME49_000280
	TGME49_000290										x																x
	TGME49_000300
	TGME49_000310	x			x		x								x				x
	TGME49_000320			x
	TGME49_000330
	TGME49_000340			x					x											x
	TGME49_000350			x					x
	TGME49_000360										x														x
	TGME49_000370
	TGME49_000380
	TGME49_000390
	TGME49_000400
	TGME49_000410
	TGME49_000420
	TGME49_000430
	TGME49_000440
	TGME49_000450
	TGME49_000460													x				x
	TGME49_000470
	TGME49_000590
	TGME49_000600
	TGME49_001100														x				x
	TGME49_001110				x
	TGME49_001120
	TGME49_001130																									x
	TGME49_001140
	TGME49_001150
	TGME49_001160
	TGME49_001170									x	x
	TGME49_001180
	TGME49_001190
	TGME49_001200
	TGME49_001210		x								x
	TGME49_001220
	TGME49_001230
	TGME49_001240
	TGME49_001250																											x
	TGME49_001260
	TGME49_001270		x
	TGME49_001380		x	x							x																																					x	x
	TGME49_001390			x							x
	TGME49_001400
	TGME49_001410			x										x				x
	TGME49_001520				x			x
	TGME49_001630
	TGME49_001640
	TGME49_001650
	TGME49_001660
	TGME49_001670
	TGME49_001680		x
	TGME49_001690													x				x
	TGME49_001700
	TGME49_001710
	TGME49_001720
	TGME49_001730					x			x									x				x
	TGME49_001740										x
	TGME49_001750
	TGME49_001760									x
	TGME49_001770
	TGME49_001780			x					x		x																x
	TGME49_001790														x				x
	TGME49_001800
	TGME49_001810
	TGME49_001820
	TGME49_001830
	TGME49_001840				x			x
	TGME49_001850				x
	TGME49_001860
	TGME49_001870
	TGME49_001880														x				x
	TGME49_001890												x				x
	TGME49_001900
	TGME49_002010		x					x
	TGME49_002020				x			x		x	x
	TGME49_002030				x			x
	TGME49_002040						x
	TGME49_002050				x			x
	TGME49_002060
	TGME49_002070																				x							x
	TGME49_002080																				x
	TGME49_002090
	TGME49_002100
	TGME49_002110
	TGME49_002120
	TGME49_002130																											x	x
	TGME49_002140									x
	TGME49_002150
	TGME49_002160
	TGME49_002170
	TGME49_002180						x
	TGME49_002190
	TGME49_002200
	TGME49_002210													x				x
	TGME49_002220													x				x
	TGME49_002230
	TGME49_002240
	TGME49_002250
	TGME49_002260
	TGME49_002270										x
	TGME49_002280
	TGME49_002290
	TGME49_002300
	TGME49_002310										x
	TGME49_002320
	TGME49_002330
	TGME49_002340										x
	TGME49_002350
	TGME49_002360
	TGME49_002370																											x
	TGME49_002380
	TGME49_002390									x
	TGME49_002400
	TGME49_002410
	TGME49_002420
	TGME49_002430
	TGME49_002440							x
	TGME49_002450
	TGME49_002460
	TGME49_002470
	TGME49_002480
	TGME49_002490
	TGME49_002500
	TGME49_002510												x				x
	TGME49_002520
	TGME49_002530
	TGME49_002540
	TGME49_002550
	TGME49_002560
	TGME49_002570
	TGME49_002580																							x
	TGME49_002590
	TGME49_002600
	TGME49_002610
	TGME49_002620
	TGME49_002630
	TGME49_002640
	TGME49_002650
	TGME49_002660
	TGME49_002670
	TGME49_002680
	TGME49_002690
	TGME49_002700
	TGME49_002710																				x
	TGME49_002720	x			x																x
	TGME49_002730																				x
	TGME49_002740
	TGME49_002750	x																																															x
	TGME49_002760
	TGME49_002770										x
	TGME49_002780																									x
	TGME49_002790	x																			x
	TGME49_002800
	TGME49_002810																							x
	TGME49_002820
	TGME49_002830										x
	TGME49_002840
	TGME49_002850
	TGME49_002860
	TGME49_002870
	TGME49_002880
	TGME49_002890
	TGME49_002900
	TGME49_002910
	TGME49_002920		x
	TGME49_002930	x			x													x				x
	TGME49_002940
	TGME49_002950
	TGME49_002960
	TGME49_002970
	TGME49_002980
	TGME49_002990
	TGME49_003000
	TGME49_003010																	x				x
	TGME49_003020
	TGME49_003030
	TGME49_003040
	TGME49_003050																																														x	x	x
	TGME49_003060																																																x
	TGME49_003070
	TGME49_003080				x			x									x
	TGME49_003090				x
	TGME49_003100
	TGME49_003110				x		x	x
	TGME49_003120
	TGME49_003130
	TGME49_003140
	TGME49_003150
	TGME49_003160										x
	TGME49_003170			x
	TGME49_003180
	TGME49_003190
	TGME49_003200
	TGME49_003210
	TGME49_003220
	TGME49_003230
	TGME49_003240
	TGME49_003250
	TGME49_003260
	TGME49_003270
	TGME49_003280
	TGME49_003290				x			x							x				x
	TGME49_003300
	TGME49_003310										x														x
	TGME49_003320
	TGME49_003330																			x
	TGME49_003340
	TGME49_003350
	TGME49_003360
	TGME49_003370	x
	TGME49_003380			x
	TGME49_003390										x
	TGME49_003400
	TGME49_003410
	TGME49_003420
	TGME49_003430
	TGME49_003440
	TGME49_003450
	TGME49_003460
	TGME49_003470
	TGME49_003480
	TGME49_003490																				x
	TGME49_003500				x			x										x
	TGME49_003510
	TGME49_003520
	TGME49_003530
	TGME49_003540
	TGME49_003550
	TGME49_003560		x	x															x				x
	TGME49_003570
	TGME49_003580
	TGME49_003590
	TGME49_003600
	TGME49_003610
	TGME49_003620
	TGME49_003630																		x				x
	TGME49_003640
	TGME49_003650
	TGME49_003660
	TGME49_003670
	TGME49_003680
	TGME49_003690
	TGME49_003700																				x
	TGME49_003710
	TGME49_003720		x		x			x					x				x
	TGME49_003730
	TGME49_003740
	TGME49_003750																			x
	TGME49_003760
	TGME49_003770
	TGME49_003780
	TGME49_003790																	x				x
	TGME49_003800
	TGME49_003810
	TGME49_003820
	TGME49_003830
	TGME49_003840
	TGME49_003850
	TGME49_003860
	TGME49_003870
	TGME49_003880										x
	TGME49_003890													x				x
	TGME49_003900
	TGME49_003910
	TGME49_003920
	TGME49_003930
	TGME49_003940
	TGME49_003950
	TGME49_003960
	TGME49_003970		x																									x
	TGME49_003980
	TGME49_003990																									x
	TGME49_004000
	TGME49_004010
	TGME49_004020			x															x				x
	TGME49_004030
	TGME49_004040
	TGME49_004050			x					x											x							x
	TGME49_004060
	TGME49_004070
	TGME49_004080
	TGME49_004090																			x
	TGME49_004100
	TGME49_004110
	TGME49_004120		x
	TGME49_004130										x																x
	TGME49_004140
	TGME49_004150																				x
	TGME49_004160																		x				x					x
	TGME49_004270
	TGME49_004280
	TGME49_004290
	TGME49_004300
	TGME49_004310
	TGME49_004320
	TGME49_004330				x		x	x
	TGME49_004340										x																x
	TGME49_004350		x
	TGME49_004360
	TGME49_004370
	TGME49_004380
	TGME49_004390
	TGME49_004400		x	x															x
	TGME49_004410										x
	TGME49_004420							x			x
	TGME49_004430
	TGME49_004440						x
	TGME49_004450
	TGME49_004460				x			x
	TGME49_004470
	TGME49_004480
	TGME49_004490
	TGME49_004500										x
	TGME49_004510										x
	TGME49_004520										x
	TGME49_004530			x			x		x									x				x					x
	TGME49_004540														x				x
	TGME49_004550																				x
	TGME49_004560
	TGME49_004870
	TGME49_004880									x							x
	TGME49_004890																				x
	TGME49_005000
	TGME49_005010
	TGME49_005020										x
	TGME49_005030
	TGME49_005040
	TGME49_005050
	TGME49_005060				x
	TGME49_005070
	TGME49_005080
	TGME49_005090
	TGME49_005100
	TGME49_005110																											x	x
	TGME49_005120
	TGME49_005130																	x				x
	TGME49_005140
	TGME49_005150
	TGME49_005160
	TGME49_005170
	TGME49_005180			x
	TGME49_005190																																																x
	TGME49_005200
	TGME49_005210				x
	TGME49_005220
	TGME49_005230
	TGME49_005240
	TGME49_005250										x															x
	TGME49_005260				x			x													x
	TGME49_005270																				x
	TGME49_005280
	TGME49_005290
	TGME49_005300
	TGME49_005310
	TGME49_005320
	TGME49_005330																	x				x
	TGME49_005340																		x				x
	TGME49_005350								x				x				x
	TGME49_005360																							x
	TGME49_005370									x
	TGME49_005380
	TGME49_005390										x
	TGME49_005400
	TGME49_005410														x				x
	TGME49_005420
	TGME49_005430				x			x					x				x
	TGME49_005440																		x				x
	TGME49_005450	x			x
	TGME49_005460
	TGME49_005470			x															x
	TGME49_005480	x			x
	TGME49_005490													x				x
	TGME49_005500
	TGME49_005510				x						x
	TGME49_005520
	TGME49_005530
	TGME49_005540
	TGME49_005550
	TGME49_005560
	TGME49_005570
	TGME49_005580											x				x
	TGME49_005590
	TGME49_005600
	TGME49_005610
	TGME49_005620
	TGME49_005630
	TGME49_005640	x
	TGME49_005650
	TGME49_005660
	TGME49_005670
	TGME49_005680
	TGME49_005690
	TGME49_005700																			x
	TGME49_005710
	TGME49_005720				x
	TGME49_005730																	x				x
	TGME49_005740
	TGME49_005750				x			x		x
	TGME49_005760
	TGME49_005770
	TGME49_006180
	TGME49_006290
	TGME49_006300
	TGME49_006310		x								x
	TGME49_006320
	TGME49_006330																																																x
	TGME49_006340									x								x				x																											x
	TGME49_006350										x
	TGME49_006360													x				x
	TGME49_006370																x
	TGME49_006380
	TGME49_006390
	TGME49_006400													x				x
	TGME49_006410
	TGME49_006420
	TGME49_006430							x
	TGME49_006440
	TGME49_006450
	TGME49_006460
	TGME49_006470
	TGME49_006480
	TGME49_006490
	TGME49_006500
	TGME49_006510								x		x																x																			x	x	x	x
	TGME49_006520
	TGME49_006530
	TGME49_006540
	TGME49_006550
	TGME49_006560											x				x
	TGME49_006570																				x
	TGME49_006580
	TGME49_006590
	TGME49_006600
	TGME49_006610																							x
	TGME49_006620
	TGME49_006630
	TGME49_006640																																														x	x	x
	TGME49_006650
	TGME49_006660
	TGME49_006670
	TGME49_006680
	TGME49_006690																	x				x
	TGME49_006700																											x
	TGME49_006710																			x
	TGME49_006910
	TGME49_007010
	TGME49_007020
	TGME49_007030	x
	TGME49_007040
	TGME49_007050
	TGME49_007060
	TGME49_007070
	TGME49_007080
	TGME49_007090
	TGME49_007100		x
	TGME49_007110
	TGME49_007120
SAG2Y	TGME49_007130	x			x			x		x											x
	TGME49_007140				x			x		x											x
	TGME49_007150				x			x		x
SAG2C	TGME49_007160				x			x
	TGME49_007170																		x
	TGME49_007180
	TGME49_007190
	TGME49_007200
	TGME49_007210				x			x		x
	TGME49_007220
	TGME49_007230
	TGME49_007240
	TGME49_007250	x
	TGME49_007350
	TGME49_007360
	TGME49_007370				x									x				x
	TGME49_007380
	TGME49_007390
	TGME49_007400
	TGME49_007410
	TGME49_007420
	TGME49_007430
	TGME49_007440
	TGME49_007450
	TGME49_007460
	TGME49_007470
	TGME49_007480
	TGME49_007590									x	x
	TGME49_007600				x			x									x
	TGME49_007610																									x
	TGME49_007620
	TGME49_007630																							x
	TGME49_007640
	TGME49_007650
	TGME49_007660		x
	TGME49_007670
	TGME49_007680																			x
	TGME49_007690
	TGME49_007700				x																					x
	TGME49_007710				x			x
	TGME49_007720																			x
	TGME49_007730
	TGME49_007740										x
	TGME49_007750							x						x				x
	TGME49_007760
	TGME49_007770															x
	TGME49_007780	x
	TGME49_007790
	TGME49_007800
	TGME49_007810
	TGME49_007820
	TGME49_007830
	TGME49_007840														x				x
	TGME49_007850
	TGME49_007860
	TGME49_007870
	TGME49_007880
	TGME49_007890				x			x					x				x
	TGME49_007900
	TGME49_007910											x				x
	TGME49_007920		x	x
	TGME49_007930				x			x			x
	TGME49_007940
	TGME49_007950
	TGME49_007960
	TGME49_007970
	TGME49_007980
	TGME49_007990
	TGME49_008000
	TGME49_008010
	TGME49_008020
	TGME49_008030								x	x	x																x																						x
	TGME49_008040										x
	TGME49_008050
	TGME49_008060		x
	TGME49_008070
	TGME49_008080
	TGME49_008090
	TGME49_008200											x				x
	TGME49_008310
	TGME49_008320
	TGME49_008330	x
	TGME49_008340
	TGME49_008350	x			x
	TGME49_008360													x				x
	TGME49_008370										x
	TGME49_008380							x			x
	TGME49_008390
	TGME49_008400
	TGME49_008410
	TGME49_008420
	TGME49_008430				x			x										x				x
	TGME49_008440														x				x
	TGME49_008450										x														x
	TGME49_008460
	TGME49_008470
	TGME49_008480
	TGME49_008490
	TGME49_008500
	TGME49_008510
	TGME49_008520
	TGME49_008530
	TGME49_008540						x
	TGME49_008550								x		x
	TGME49_008560
	TGME49_008570											x				x
	TGME49_008580																							x
	TGME49_008590
	TGME49_008600
	TGME49_008710
	TGME49_008720												x				x
MCP4	TGME49_008730				x			x																			x																						x
	TGME49_008740							x																			x
	TGME49_008750
	TGME49_008760
	TGME49_008770										x
	TGME49_008780
	TGME49_008790																		x
	TGME49_008800																		x				x
	TGME49_008810
	TGME49_008820
	TGME49_008830																								x
	TGME49_008840		x	x			x	x													x
	TGME49_008850						x
	TGME49_008860
	TGME49_008970
	TGME49_008980
	TGME49_008990
	TGME49_009000
	TGME49_009010
	TGME49_009020
	TGME49_009030		x	x
	TGME49_009040
	TGME49_009050									x				x				x
	TGME49_009060																											x	x
	TGME49_009070
	TGME49_009080
	TGME49_009090		x
	TGME49_009100
	TGME49_009110
	TGME49_009120
	TGME49_009130
	TGME49_009140																											x	x
	TGME49_009150													x				x
	TGME49_009160								x
	TGME49_009170
	TGME49_009180
	TGME49_009190
	TGME49_009200
	TGME49_009210
	TGME49_009220
	TGME49_009230
	TGME49_009240	x			x
	TGME49_009250
	TGME49_009260														x				x
	TGME49_009270
	TGME49_009280
	TGME49_009290
	TGME49_009300
	TGME49_009410
	TGME49_009420			x						x					x				x
	TGME49_009430														x				x
	TGME49_009440
	TGME49_009450												x				x
	TGME49_009460
	TGME49_009470
	TGME49_009480
	TGME49_009490				x			x						x				x
	TGME49_009500
	TGME49_009510														x				x
	TGME49_009520										x
	TGME49_009530
	TGME49_009540
	TGME49_009550
	TGME49_009560
	TGME49_009570
	TGME49_009580																	x				x
	TGME49_009590
	TGME49_009600										x
	TGME49_009610
	TGME49_009620							x
	TGME49_009630
	TGME49_009640											x				x
	TGME49_009650		x	x																	x
	TGME49_009660
	TGME49_009670
	TGME49_009680
	TGME49_009690
	TGME49_009700				x			x											x				x
	TGME49_009710																							x
	TGME49_009720				x			x											x				x
	TGME49_009730
	TGME49_009740
	TGME49_009750		x					x		x							x
	TGME49_009760				x			x		x											x
	TGME49_009770
	TGME49_009780
	TGME49_009790						x										x
	TGME49_009800
	TGME49_009810							x										x				x
	TGME49_009820
	TGME49_009830										x
	TGME49_009840
	TGME49_009850			x					x
	TGME49_009860
	TGME49_009870
	TGME49_009880
	TGME49_009890
	TGME49_009900
	TGME49_009910
	TGME49_009920	x			x													x				x
	TGME49_009930										x
	TGME49_009940
	TGME49_009950		x	x																				x
	TGME49_009960
	TGME49_009970		x	x																								x	x
	TGME49_009980				x			x			x
	TGME49_010090
	TGME49_010100
	TGME49_010110
	TGME49_010210
	TGME49_010220
	TGME49_010230																																																x
	TGME49_010240
	TGME49_010250	x							x
	TGME49_010260
	TGME49_010270				x			x							x				x
	TGME49_010280
	TGME49_010290
	TGME49_010300					x						x				x
	TGME49_010310																			x																													x
	TGME49_010320
	TGME49_010330
	TGME49_010340
	TGME49_010350
	TGME49_010360
	TGME49_010370			x						x
	TGME49_010380
	TGME49_010390
	TGME49_010400
	TGME49_010410	x			x
	TGME49_010420									x
	TGME49_010430
	TGME49_010440
	TGME49_010450
	TGME49_010460
	TGME49_010470
	TGME49_010480
	TGME49_010590
	TGME49_010690		x								x
	TGME49_010700
	TGME49_010710
	TGME49_010720
	TGME49_010730
	TGME49_010740
	TGME49_010750
	TGME49_010760
	TGME49_010770
	TGME49_010780
	TGME49_010790																	x				x
	TGME49_010800
	TGME49_010810				x														x				x
	TGME49_010820																x
	TGME49_010830
	TGME49_010840
	TGME49_010950										x
	TGME49_010960
	TGME49_010970
	TGME49_010980
	TGME49_010990
	TGME49_011000	x			x
	TGME49_011010
	TGME49_011020		x	x
	TGME49_011030
	TGME49_011040		x	x															x				x
	TGME49_011050
	TGME49_011060
	TGME49_011070
	TGME49_011080
	TGME49_011090
	TGME49_011100
	TGME49_011210
	TGME49_011220
	TGME49_011230
	TGME49_011240																							x
	TGME49_011250
	TGME49_011260																									x
	TGME49_011270
	TGME49_011280
	TGME49_011290			x					x		x															x
	TGME49_011300
	TGME49_011310
	TGME49_011320
	TGME49_011330
	TGME49_011340
	TGME49_011350
	TGME49_011360
	TGME49_011370
	TGME49_011380
	TGME49_011390
	TGME49_011400
	TGME49_011410									x
	TGME49_011420		x	x
	TGME49_011430
	TGME49_011440		x	x
	TGME49_011450
	TGME49_011460
	TGME49_011470
	TGME49_011480
	TGME49_011590
	TGME49_011600									x
	TGME49_011610
	TGME49_011620										x
	TGME49_011630		x				x				x
	TGME49_011640
	TGME49_011650													x				x
	TGME49_011660
	TGME49_011670		x												x				x
	TGME49_011680
	TGME49_011690
	TGME49_011700
	TGME49_011710																				x
	TGME49_011720
	TGME49_011730																											x
	TGME49_011740
	TGME49_011840										x
	TGME49_011850										x
	TGME49_011860
	TGME49_011870
	TGME49_011880
	TGME49_011890
	TGME49_011900										x
	TGME49_011910										x
	TGME49_011920
	TGME49_012030	x									x
	TGME49_012040
	TGME49_012050
	TGME49_012060
	TGME49_012070
	TGME49_012080
	TGME49_012090										x
	TGME49_012100
	TGME49_012110
	TGME49_012120
	TGME49_012130																				x
	TGME49_012140
	TGME49_012150
	TGME49_012160
	TGME49_012170		x					x
	TGME49_012180
	TGME49_012190
	TGME49_012200
	TGME49_012210									x	x
	TGME49_012220
	TGME49_012230
	TGME49_012240																x
	TGME49_012250		x	x
	TGME49_012260																		x				x
	TGME49_012270										x
	TGME49_012280			x																x
	TGME49_012290											x				x
	TGME49_012300
	TGME49_012310																		x				x
	TGME49_012410																								x
	TGME49_012420
	TGME49_012620
	TGME49_012720
	TGME49_012730
	TGME49_012740													x				x
	TGME49_012750
	TGME49_012760						x					x				x				x								x	x	x	x
	TGME49_012770									x
	TGME49_012780
	TGME49_012790
	TGME49_012800																				x
	TGME49_012810	x
	TGME49_012820
	TGME49_012830
	TGME49_012840
	TGME49_012850
	TGME49_012860
	TGME49_012870
	TGME49_012880
	TGME49_012890
	TGME49_012900
	TGME49_012910
	TGME49_012920				x			x
	TGME49_012930
	TGME49_012940		x
	TGME49_012950
	TGME49_012960
	TGME49_012970
	TGME49_012980									x	x
	TGME49_012990
	TGME49_013000		x	x
	TGME49_013010		x	x												x												x	x
	TGME49_013020
	TGME49_013030
	TGME49_013040
	TGME49_013050
	TGME49_013060																																															x	x
	TGME49_013070							x
	TGME49_013080
	TGME49_013090
	TGME49_013100
	TGME49_013110
	TGME49_013120											x				x
	TGME49_013130
	TGME49_013240
	TGME49_013250
	TGME49_013260													x				x
	TGME49_013270
	TGME49_013280			x			x													x
	TGME49_013290
	TGME49_013300
	TGME49_013310
	TGME49_013320
	TGME49_013330
	TGME49_013340										x
	TGME49_013350														x				x
	TGME49_013360
	TGME49_013370
	TGME49_013380
	TGME49_013390
	TGME49_013400
	TGME49_013410																		x				x
	TGME49_013420
	TGME49_013430
	TGME49_013440
	TGME49_013450		x					x
	TGME49_013460
	TGME49_013470		x		x		x	x
	TGME49_013480							x												x
	TGME49_013490																				x
	TGME49_013500
	TGME49_013510
	TGME49_013520
	TGME49_013530
	TGME49_013540
	TGME49_013550
	TGME49_013560																x
	TGME49_013570				x
	TGME49_013580														x				x
	TGME49_013590										x
	TGME49_013600
	TGME49_013610
	TGME49_013620
	TGME49_013630
	TGME49_013640
	TGME49_013650
	TGME49_013660
	TGME49_013670
	TGME49_013680
	TGME49_013690
	TGME49_013700
	TGME49_013710
	TGME49_013720				x			x
	TGME49_013730
	TGME49_013740
	TGME49_013750	x
	TGME49_013760
	TGME49_013770
	TGME49_013780		x					x
	TGME49_013790
	TGME49_013800		x	x									x				x
	TGME49_013810
	TGME49_013820
	TGME49_013830															x
	TGME49_013840
	TGME49_013850
	TGME49_013860
	TGME49_013870
	TGME49_013880
	TGME49_013890				x
	TGME49_013900														x				x
	TGME49_013910
	TGME49_013920									x
	TGME49_013930
	TGME49_013940
	TGME49_013950																	x				x
	TGME49_013960																				x
	TGME49_013970
	TGME49_014070
	TGME49_014080				x						x															x
	TGME49_014090
	TGME49_014100
	TGME49_014110
	TGME49_014120
	TGME49_014130
	TGME49_014140
	TGME49_014150
	TGME49_014160
	TGME49_014170
	TGME49_014180
	TGME49_014190
	TGME49_014200
	TGME49_014210
	TGME49_014220		x					x			x
	TGME49_014230
	TGME49_014240										x
	TGME49_014250		x	x
	TGME49_014260
	TGME49_014270
	TGME49_014280
	TGME49_014290										x																x
	TGME49_014300
	TGME49_014310
	TGME49_014320	x			x									x				x
	TGME49_014330														x				x
	TGME49_014340
	TGME49_014350																				x
	TGME49_014360
	TGME49_014370
	TGME49_014380
	TGME49_014390	x							x
	TGME49_014400
	TGME49_014410				x
	TGME49_014420		x				x	x							x				x
	TGME49_014430
	TGME49_014440
	TGME49_014450
	TGME49_014460
	TGME49_014470
	TGME49_014480
	TGME49_014490
	TGME49_014500														x				x
	TGME49_014510																				x
	TGME49_014520
	TGME49_014530
	TGME49_014540
	TGME49_014550
	TGME49_014560																											x
	TGME49_014570
	TGME49_014580
	TGME49_014590
	TGME49_014600
	TGME49_014610
	TGME49_014620														x				x
	TGME49_014630
	TGME49_014740
	TGME49_014750
	TGME49_014760
	TGME49_014770																				x
	TGME49_014780				x			x
	TGME49_014790		x	x
	TGME49_014800														x				x
	TGME49_014810									x
	TGME49_014820
	TGME49_014830
	TGME49_014840																			x																									x	x	x	x	x
	TGME49_014850
	TGME49_014860
	TGME49_014870
	TGME49_014880	x							x					x				x
	TGME49_014890
	TGME49_014900
	TGME49_014910
	TGME49_014920	x			x														x				x
	TGME49_014930
	TGME49_014940			x							x																x																						x
	TGME49_014950										x
	TGME49_014960										x
	TGME49_014970
	TGME49_014980
	TGME49_014990
	TGME49_015000												x				x
	TGME49_015010												x				x
	TGME49_015020
	TGME49_015030
	TGME49_015040																				x
	TGME49_015050
	TGME49_015060
	TGME49_015070																							x
	TGME49_015080
	TGME49_015090
	TGME49_015100		x	x
	TGME49_015110
	TGME49_015120
	TGME49_015130
	TGME49_015140										x
	TGME49_015150
	TGME49_015160
	TGME49_015170			x
	TGME49_015180
	TGME49_015190
	TGME49_015200
	TGME49_015210										x
	TGME49_015220										x
	TGME49_015230										x
	TGME49_015240
	TGME49_015250
	TGME49_015260
	TGME49_015270
	TGME49_015280										x
	TGME49_015290																				x
	TGME49_015300
	TGME49_015310
	TGME49_015320				x															x
	TGME49_015330
	TGME49_015340				x			x										x				x
	TGME49_015350																				x
	TGME49_015360								x		x
	TGME49_015370									x
	TGME49_015380
	TGME49_015390	x			x										x				x
	TGME49_015400	x														x
	TGME49_015410
	TGME49_015420
	TGME49_015430
	TGME49_015440
	TGME49_015450
	TGME49_015460														x				x
	TGME49_015470											x				x
	TGME49_015480
	TGME49_015490	x			x						x
	TGME49_015500		x					x
	TGME49_015510																							x
	TGME49_015520													x				x
	TGME49_015530										x
	TGME49_015540							x													x
	TGME49_015550																				x
	TGME49_015560
	TGME49_015570
	TGME49_015580
	TGME49_015590
	TGME49_015600																			x
	TGME49_015610
	TGME49_015620
	TGME49_015630
	TGME49_015640
	TGME49_015650
	TGME49_015660
	TGME49_015670																				x
	TGME49_015680
	TGME49_015690
	TGME49_015700																																												x	x	x	x	x
	TGME49_015710
	TGME49_015720
	TGME49_015730
	TGME49_015740
	TGME49_015750	x
	TGME49_015760
	TGME49_015770	x			x																					x
	TGME49_015780										x															x
	TGME49_015880
	TGME49_015890																		x				x
	TGME49_015900
	TGME49_015910				x			x													x
	TGME49_015920	x
	TGME49_015930
	TGME49_015940
	TGME49_015950																																													x	x	x	x
	TGME49_015960
	TGME49_015970
	TGME49_015980
	TGME49_015990		x	x										x				x
	TGME49_016000										x
	TGME49_016010
	TGME49_016020			x
	TGME49_016030
	TGME49_016040															x
	TGME49_016050
	TGME49_016060
	TGME49_016070
	TGME49_016080										x
	TGME49_016090
	TGME49_016100
	TGME49_016110
	TGME49_016120				x
	TGME49_016130																				x
	TGME49_016140				x			x		x
	TGME49_016150
	TGME49_016160										x
	TGME49_016170
	TGME49_016180
	TGME49_016190
	TGME49_016200
	TGME49_016210
	TGME49_016220
	TGME49_016230
	TGME49_016240
	TGME49_016250
	TGME49_016260										x
	TGME49_016270
	TGME49_016280
	TGME49_016290
	TGME49_016300
	TGME49_016310
	TGME49_016320
	TGME49_016330
	TGME49_016340
	TGME49_016350
	TGME49_016360
	TGME49_016370
	TGME49_016380
	TGME49_016390
	TGME49_016400	x
	TGME49_016410
	TGME49_016420
	TGME49_016430
	TGME49_016440
	TGME49_016450
	TGME49_016460																				x
	TGME49_016470
	TGME49_016480
	TGME49_016490				x
	TGME49_016500
	TGME49_016510
	TGME49_016520
	TGME49_016530
	TGME49_016540
	TGME49_016550
	TGME49_016560	x			x
	TGME49_016570
	TGME49_016580
	TGME49_016590
	TGME49_016600
	TGME49_016610
	TGME49_016620
	TGME49_016630																							x
	TGME49_016640
	TGME49_016650	x			x													x				x
	TGME49_016660
	TGME49_016670
	TGME49_016680
	TGME49_016690
	TGME49_016700																							x
	TGME49_016710													x				x
	TGME49_016720																			x
	TGME49_016730
	TGME49_016740
	TGME49_016750
	TGME49_016760
	TGME49_016770								x
	TGME49_016780
	TGME49_016790
	TGME49_016800
	TGME49_016810
	TGME49_016820								x									x				x																										x	x
	TGME49_016830
	TGME49_016840
	TGME49_016850
	TGME49_016860
	TGME49_016870
	TGME49_016880
	TGME49_016890
	TGME49_016900
	TGME49_016910
	TGME49_016920
	TGME49_016930
	TGME49_016940
	TGME49_016950	x			x		x						x				x
	TGME49_016960
	TGME49_016970									x	x
	TGME49_016980
	TGME49_016990
	TGME49_017000
	TGME49_017010
	TGME49_017020
	TGME49_017030	x			x																x
	TGME49_017040
	TGME49_017050
	TGME49_017160
	TGME49_017170
	TGME49_017180
	TGME49_017190
	TGME49_017200
	TGME49_017210
	TGME49_017220
	TGME49_017230										x
	TGME49_017330
	TGME49_017340
	TGME49_017350										x
	TGME49_017360
	TGME49_017370
	TGME49_017380
	TGME49_017390
	TGME49_017400
	TGME49_017410
	TGME49_017420
	TGME49_017430													x				x							x
	TGME49_017440
	TGME49_017450	x			x
	TGME49_017460	x							x												x																												x
	TGME49_017470							x
	TGME49_017480
	TGME49_017490
	TGME49_017500
	TGME49_017510
	TGME49_017520
	TGME49_017530										x
	TGME49_017540		x																x				x
	TGME49_017550							x											x				x
	TGME49_017560	x			x															x
	TGME49_017570	x			x														x
	TGME49_017580																				x
	TGME49_017590
	TGME49_017600
	TGME49_017610										x
	TGME49_017620	x			x
	TGME49_017630
	TGME49_017640	x			x													x				x
	TGME49_017650
	TGME49_017660
	TGME49_017670
	TGME49_017680										x
	TGME49_017690																											x	x
	TGME49_017700
	TGME49_017710
	TGME49_017720
	TGME49_017730		x	x																								x
	TGME49_017740		x	x																				x
	TGME49_017750
	TGME49_017760
	TGME49_017770
	TGME49_017780
	TGME49_017790
	TGME49_017800
	TGME49_017810
	TGME49_017820
	TGME49_017830																	x				x
	TGME49_017840																	x				x
	TGME49_017850
	TGME49_017860
	TGME49_017870
	TGME49_017880																				x
	TGME49_017890										x
	TGME49_017900
	TGME49_017910																		x				x					x
	TGME49_017920
	TGME49_017930
	TGME49_017940		x									x				x
	TGME49_017950
	TGME49_017960
	TGME49_018060
	TGME49_018070	x
	TGME49_018080
	TGME49_018190
	TGME49_018200
	TGME49_018210
	TGME49_018220
	TGME49_018230														x				x
	TGME49_018240
	TGME49_018250														x				x
	TGME49_018260				x			x
	TGME49_018270
	TGME49_018280
	TGME49_018290
	TGME49_018300
	TGME49_018310		x	x				x																			x
	TGME49_018320
	TGME49_018330
	TGME49_018340
	TGME49_018350
	TGME49_018360
	TGME49_018370
	TGME49_018380
	TGME49_018390
	TGME49_018400																				x
	TGME49_018410		x	x											x				x
	TGME49_018420
	TGME49_018430
	TGME49_018440
	TGME49_018450										x
	TGME49_018460
	TGME49_018470
	TGME49_018480
	TGME49_018490										x
	TGME49_018500
	TGME49_018510
	TGME49_018520								x																		x
	TGME49_018530
	TGME49_018540		x					x					x				x
	TGME49_018550		x															x				x
	TGME49_018560
	TGME49_018570														x				x
	TGME49_018580
	TGME49_018590
	TGME49_018600
	TGME49_018610													x				x
	TGME49_018720	x							x									x				x
	TGME49_018730
	TGME49_018740			x					x									x				x
	TGME49_018750
	TGME49_018760
	TGME49_018770
	TGME49_018780		x	x																								x
	TGME49_018790
	TGME49_018800
	TGME49_018810
	TGME49_018820										x
	TGME49_018830		x													x
	TGME49_018840
	TGME49_018850																							x
	TGME49_018860
	TGME49_018870																		x				x
	TGME49_018880
	TGME49_018890		x					x
	TGME49_018900
	TGME49_018910
	TGME49_018920																		x				x
	TGME49_018930							x
	TGME49_018940		x	x
	TGME49_018950						x												x				x
	TGME49_018960
	TGME49_019070										x
	TGME49_019080
	TGME49_019090
	TGME49_019100
	TGME49_019110
	TGME49_019120
	TGME49_019130				x			x			x
	TGME49_019140	x			x
	TGME49_019150										x
	TGME49_019160
	TGME49_019170
	TGME49_019180																x
	TGME49_019190
	TGME49_019200										x
	TGME49_019210
	TGME49_019220
	TGME49_019230																				x
	TGME49_019240
	TGME49_019250
	TGME49_019260
	TGME49_019270			x																	x
	TGME49_019280																x
	TGME49_019290
	TGME49_019300
	TGME49_019310		x	x
	TGME49_019320																							x
	TGME49_019430
	TGME49_019440
	TGME49_019450
	TGME49_019460	x
	TGME49_019470
	TGME49_019480
	TGME49_019490
	TGME49_019500
	TGME49_019510
	TGME49_019520													x				x
	TGME49_019530
	TGME49_019540			x
	TGME49_019550
	TGME49_019560
	TGME49_019570				x															x
	TGME49_019580
	TGME49_019590									x
	TGME49_019600
	TGME49_019610
	TGME49_019620
	TGME49_019630
	TGME49_019640																																													x	x	x	x
	TGME49_019650				x		x	x
	TGME49_019660
	TGME49_019670										x
	TGME49_019680
	TGME49_019690
	TGME49_019700		x	x
	TGME49_019710
	TGME49_019720
	TGME49_019730		x	x					x		x
	TGME49_019740
	TGME49_019750																	x				x
	TGME49_019760
	TGME49_019770
	TGME49_019780
	TGME49_019790			x
	TGME49_019800		x								x
	TGME49_019810																			x
	TGME49_019820
	TGME49_019830
	TGME49_019840
	TGME49_019850		x	x
	TGME49_019860
	TGME49_019870			x
	TGME49_020070
	TGME49_020080
	TGME49_020090
	TGME49_020100	x									x
	TGME49_020110
	TGME49_020120
	TGME49_020130
	TGME49_020140
	TGME49_020150
	TGME49_020160
	TGME49_020170										x
	TGME49_020180
	TGME49_020190
	TGME49_020200
	TGME49_020210
	TGME49_020220
	TGME49_020230
	TGME49_020240			x			x			x
	TGME49_020250										x
	TGME49_020260
	TGME49_020270									x
	TGME49_020280
	TGME49_020290
	TGME49_020300																							x
	TGME49_020310
	TGME49_020320
	TGME49_020330
	TGME49_020340
	TGME49_020350
	TGME49_020360
	TGME49_020370
	TGME49_020380	x								x																																					x	x	x
	TGME49_020390
	TGME49_020400			x														x				x
	TGME49_020410
	TGME49_020420		x					x						x				x
	TGME49_020430
	TGME49_020440
	TGME49_020450
	TGME49_020460
	TGME49_020470										x																																			x	x	x	x
	TGME49_020480
	TGME49_020490
	TGME49_020500
	TGME49_020510										x																																			x	x	x	x
	TGME49_020520																			x
	TGME49_020530
	TGME49_020540	x			x																x																									x	x	x	x
	TGME49_020550
	TGME49_020560				x			x					x				x
	TGME49_020570
	TGME49_020580
	TGME49_020590
	TGME49_020600
	TGME49_020610
	TGME49_020620
	TGME49_020630																			x
	TGME49_020840
	TGME49_020850
	TGME49_020860		x	x
	TGME49_020870
	TGME49_020880
	TGME49_020890																	x				x
	TGME49_020900			x
	TGME49_020910
	TGME49_020920
	TGME49_020930			x
	TGME49_020940
	TGME49_020950		x	x					x		x
	TGME49_021160
	TGME49_021170
	TGME49_021180			x					x		x
	TGME49_021190
	TGME49_021200
	TGME49_021210														x				x						x
	TGME49_021220
	TGME49_021230
	TGME49_021240					x
	TGME49_021250			x						x
	TGME49_021260
	TGME49_021270
	TGME49_021280
	TGME49_021290
	TGME49_021300
	TGME49_021310							x		x
	TGME49_021320																							x
	TGME49_021330			x					x												x			x
	TGME49_021340
	TGME49_021350
	TGME49_021360
	TGME49_021370
	TGME49_021380		x	x
	TGME49_021390
	TGME49_021400
	TGME49_021410		x	x																								x
	TGME49_021420
	TGME49_021430
	TGME49_021440																				x
	TGME49_021450
	TGME49_021460		x	x
	TGME49_021470		x					x
	TGME49_021480			x					x									x				x					x
	TGME49_021490
	TGME49_021500
	TGME49_021510
	TGME49_021520
	TGME49_021530
	TGME49_021540
	TGME49_021550							x
	TGME49_021560
	TGME49_021570
	TGME49_021580
	TGME49_021590			x
	TGME49_021600											x				x
	TGME49_021610		x	x
	TGME49_021620			x																	x
	TGME49_021630																	x				x
	TGME49_021640
	TGME49_021650
	TGME49_021660
	TGME49_021670
	TGME49_021680												x				x
	TGME49_021690
	TGME49_021700
	TGME49_021710
	TGME49_021720
	TGME49_021830																				x
	TGME49_021840		x		x			x		x
	TGME49_021850
	TGME49_021860
	TGME49_021870
	TGME49_021880
	TGME49_021890
	TGME49_021900
	TGME49_021910
	TGME49_021920
	TGME49_021930													x				x
	TGME49_021940
	TGME49_021950
	TGME49_021960
	TGME49_021970
	TGME49_021980
	TGME49_021990			x
	TGME49_022000		x	x			x													x
	TGME49_022010
	TGME49_022020		x	x																	x
	TGME49_022030
	TGME49_022040
	TGME49_022050
	TGME49_022060																											x	x
	TGME49_022070				x
	TGME49_022080
	TGME49_022090
	TGME49_022100
	TGME49_022110
	TGME49_022120		x	x
	TGME49_022130
	TGME49_022140
	TGME49_022150
	TGME49_022160
	TGME49_022170			x					x																x
	TGME49_022180
	TGME49_022190
	TGME49_022200
	TGME49_022210
	TGME49_022220		x	x									x				x
	TGME49_022230																																														x	x	x
	TGME49_022240
	TGME49_022250
	TGME49_022260
	TGME49_022270																											x	x
	TGME49_022280										x
	TGME49_022290
	TGME49_022300		x					x													x							x	x	x	x
	TGME49_022310
	TGME49_022320
	TGME49_022330									x
	TGME49_022340
	TGME49_022350
	TGME49_022360																				x
	TGME49_022370		x					x		x
	TGME49_022380
	TGME49_022390																				x
	TGME49_022400
	TGME49_022410
	TGME49_022420
	TGME49_022430																	x				x
	TGME49_022640
	TGME49_022650
	TGME49_022660
	TGME49_022670		x	x
	TGME49_022680
	TGME49_022690
	TGME49_022700
	TGME49_022710		x	x											x				x
	TGME49_022720
	TGME49_022830
	TGME49_022840			x												x
	TGME49_022850										x
	TGME49_022860		x	x
	TGME49_022870
	TGME49_022880
	TGME49_022890		x				x	x			x
	TGME49_022900
	TGME49_022910		x					x
	TGME49_022920
	TGME49_022930														x				x
	TGME49_022940					x												x				x
	TGME49_022950
	TGME49_022960
	TGME49_022970
	TGME49_022980
	TGME49_022990
	TGME49_023000							x
	TGME49_023010
	TGME49_023020			x					x	x		x				x
	TGME49_023030
	TGME49_023040		x	x
	TGME49_023050																			x
	TGME49_023060		x					x
	TGME49_023070																		x				x
	TGME49_023080											x				x
	TGME49_023090											x				x
	TGME49_023100				x
	TGME49_023110				x			x
	TGME49_023120
	TGME49_023130
	TGME49_023140		x	x							x
	TGME49_023150
	TGME49_023250	x																			x
	TGME49_023260
	TGME49_023270
	TGME49_023280
	TGME49_023390										x
	TGME49_023400
	TGME49_023410
	TGME49_023420																	x				x
	TGME49_023430		x		x		x	x										x				x
	TGME49_023440
	TGME49_023450
	TGME49_023460
	TGME49_023470
	TGME49_023480
	TGME49_023490
	TGME49_023500
	TGME49_023510
	TGME49_023520
	TGME49_023530
	TGME49_023540		x					x
	TGME49_023550
	TGME49_023560
	TGME49_023570				x			x
	TGME49_023580
	TGME49_023590		x	x											x				x
	TGME49_023600
	TGME49_023610
	TGME49_023620
	TGME49_023630														x				x
	TGME49_023640
	TGME49_023650
	TGME49_023660				x			x
	TGME49_023670	x			x										x				x
	TGME49_023680
	TGME49_023690
	TGME49_023700
	TGME49_023710
	TGME49_023720
	TGME49_023730
	TGME49_023740
	TGME49_023750										x
	TGME49_023760
	TGME49_023770
	TGME49_023780
	TGME49_023790																			x
	TGME49_023800
	TGME49_023810
	TGME49_023820
	TGME49_023830										x
	TGME49_023840										x
	TGME49_023850				x			x
	TGME49_023860
	TGME49_023870
	TGME49_023880
	TGME49_023890
	TGME49_023900									x
	TGME49_023910
	TGME49_023920																							x		x
	TGME49_023930																				x
	TGME49_023940			x
	TGME49_023950
	TGME49_023960
	TGME49_023970																							x
	TGME49_023980
	TGME49_023990																																														x	x	x
	TGME49_024000									x
	TGME49_024010
	TGME49_024020	x			x							x				x
	TGME49_024030
	TGME49_024040	x			x
	TGME49_024050																			x
	TGME49_024060
	TGME49_024070
	TGME49_024080
	TGME49_024090
	TGME49_024100
	TGME49_024110		x
	TGME49_024120
	TGME49_024130									x	x
	TGME49_024140
	TGME49_024150
	TGME49_024160
	TGME49_024170				x			x
	TGME49_024180				x					x	x
	TGME49_024190
	TGME49_024200
	TGME49_024210
	TGME49_024220
	TGME49_024230
	TGME49_024240
	TGME49_024250
	TGME49_024260
	TGME49_024270
	TGME49_024280
	TGME49_024290
	TGME49_024300
	TGME49_024310
	TGME49_024320
	TGME49_024330
	TGME49_024340
	TGME49_024350
	TGME49_024460		x	x			x		x										x				x
	TGME49_024470
	TGME49_024480
	TGME49_024490
	TGME49_024500
	TGME49_024510
	TGME49_024520			x							x
	TGME49_024530								x
	TGME49_024540
	TGME49_024550
	TGME49_024560										x
	TGME49_024570
	TGME49_024580	x			x	x															x
	TGME49_024590						x				x
	TGME49_024600
	TGME49_024610
	TGME49_024620										x																																					x	x
	TGME49_024630
	TGME49_024640	x			x
	TGME49_024650
	TGME49_024660
	TGME49_024670
	TGME49_024680
	TGME49_024690										x
	TGME49_024700										x
	TGME49_024710							x			x
	TGME49_024720
	TGME49_024730
	TGME49_024740
	TGME49_024750
	TGME49_024760
	TGME49_024770					x
	TGME49_024780
	TGME49_024790
	TGME49_024800																			x
	TGME49_024810
	TGME49_024820
	TGME49_024830
	TGME49_024840
	TGME49_024850
	TGME49_024860
	TGME49_024870																													x
	TGME49_024880	x																x				x
	TGME49_024890
	TGME49_024900																			x
	TGME49_024910		x	x																	x
	TGME49_024920
	TGME49_024930				x			x
	TGME49_024940
	TGME49_024950																																															x	x
	TGME49_024960
	TGME49_024970
	TGME49_024980
	TGME49_024990														x				x
	TGME49_025000
	TGME49_025010
	TGME49_025020									x
	TGME49_025030
	TGME49_025040
	TGME49_025050
	TGME49_025060		x
	TGME49_025070
	TGME49_025080														x				x
	TGME49_025090
	TGME49_025100
	TGME49_025110
	TGME49_025120
	TGME49_025130
	TGME49_025140
	TGME49_025150										x
	TGME49_025160										x
	TGME49_025170			x																																										x	x	x	x
	TGME49_025180
	TGME49_025190
	TGME49_025200
	TGME49_025210
	TGME49_025220
	TGME49_025230
	TGME49_025240														x				x
	TGME49_025250
	TGME49_025260
	TGME49_025270
	TGME49_025280
	TGME49_025290				x			x		x											x
	TGME49_025300																	x				x
	TGME49_025310
	TGME49_025320									x
	TGME49_025330									x
	TGME49_025340
	TGME49_025350
	TGME49_025360
	TGME49_025370
	TGME49_025380
	TGME49_025390
	TGME49_025400
	TGME49_025410
	TGME49_025420														x				x
	TGME49_025430
	TGME49_025440																				x
	TGME49_025450
	TGME49_025460
	TGME49_025470	x																			x
	TGME49_025480																				x
	TGME49_025490
	TGME49_025500
	TGME49_025510				x								x				x
	TGME49_025520
	TGME49_025530
	TGME49_025540				x			x			x
	TGME49_025550
	TGME49_025560			x					x		x
	TGME49_025570																			x
	TGME49_025580
	TGME49_025690									x
	TGME49_025700
	TGME49_025710
	TGME49_025720				x			x							x				x
	TGME49_025730				x										x				x
	TGME49_025740													x				x
	TGME49_025750
	TGME49_025760
	TGME49_025770
	TGME49_025780
	TGME49_025790	x			x
	TGME49_025800
	TGME49_025810													x				x
	TGME49_025820
	TGME49_025830
	TGME49_025840
	TGME49_025850
	TGME49_025860
	TGME49_025870
	TGME49_025880
	TGME49_025890
	TGME49_025900
	TGME49_025910
	TGME49_025920													x				x
	TGME49_025930																		x
	TGME49_025940				x			x			x
	TGME49_025950
	TGME49_025960
	TGME49_025970
	TGME49_025980
	TGME49_025990																							x
	TGME49_026000														x				x
	TGME49_026010
	TGME49_026020																	x				x
	TGME49_026030			x					x									x				x
	TGME49_026040										x
	TGME49_026050
	TGME49_026060
	TGME49_026070
	TGME49_026080
	TGME49_026090
	TGME49_026100
	TGME49_026110
	TGME49_026220									x
	TGME49_026230										x
	TGME49_026240
	TGME49_026250
	TGME49_026260													x				x
	TGME49_026270
	TGME49_026280
	TGME49_026290									x	x
	TGME49_026300
	TGME49_026310										x
	TGME49_026320
	TGME49_026330
	TGME49_026340
	TGME49_026350
	TGME49_026360
	TGME49_026370
	TGME49_026380			x							x
	TGME49_026390
	TGME49_026400													x				x						x
	TGME49_026410
	TGME49_026420				x			x		x																																				x	x	x	x
	TGME49_026430
	TGME49_026440
	TGME49_026450
	TGME49_026460
	TGME49_026470	x			x													x				x																										x	x
	TGME49_026480
	TGME49_026490										x
	TGME49_026500	x			x
	TGME49_026510
	TGME49_026520
	TGME49_026530
	TGME49_026540								x									x				x
	TGME49_026550																		x
	TGME49_026560
	TGME49_026570			x
	TGME49_026580										x
	TGME49_026590
	TGME49_026600
	TGME49_026610
	TGME49_026620
	TGME49_026630
	TGME49_026640																	x				x
	TGME49_026650
	TGME49_026660
	TGME49_026670									x					x				x
	TGME49_026680								x												x
	TGME49_026690									x
	TGME49_026700
	TGME49_026710
	TGME49_026720		x					x
	TGME49_026730		x	x																				x
	TGME49_026740																			x
	TGME49_026750
	TGME49_026760
	TGME49_026770
	TGME49_026780
	TGME49_026790
	TGME49_026800
	TGME49_026810
	TGME49_026820
	TGME49_026830																											x	x	x	x	x
	TGME49_026840
	TGME49_026850
	TGME49_026860
	TGME49_026870
	TGME49_026880
	TGME49_026890
	TGME49_026900
	TGME49_026910
	TGME49_026920			x					x	x								x				x
	TGME49_026930
[truncated: 6,073 more rows]
[truncated: 142 more columns]
