# Supplementary material for: Gene Set Enrichment Analysis (GSEA) of Toxoplasma gondii expression datasets links cell cycle progression and the bradyzoite developmental program
Source: BMC Genomics. 2014 Jun 24;15(1):515. doi: 10.1186/1471-2164-15-515 (PMC4092224; doi:10.1186/1471-2164-15-515)
Supplement: Supplementary file 2 — Additional file 2: GMT files formatted for use in GSEA (Version 10). Genome details were downloaded from the T. gondii genome resource http://www.toxodb.org . The current genome Version 10 (R10) formatted Gene ID’s are provided. Detailed instructions for implementation of GSEA are available at the Broad Institute website (http://www.broadinstitute.org/gsea/index.jsp). (ZIP 66 KB) [file 12864_2014_6217_MOESM2_ESM.zip]

Archive with 9 entries (8 files):
- gmt_R10/
- gmt_R10/brady.gmt
- gmt_R10/cellCycle_g1.gmt
- gmt_R10/cellCycle_sm.gmt
- gmt_R10/oocyst_core.gmt
- gmt_R10/oocyst_extended.gmt
- gmt_R10/organelle.gmt
- gmt_R10/Tgondii_GO_Terms.gmt
- gmt_R10/Tgondii_kegg_pathways.curated.gmt
