# Supplementary material for: Gene Set Enrichment Analysis (GSEA) of Toxoplasma gondii expression datasets links cell cycle progression and the bradyzoite developmental program
Source: BMC Genomics. 2014 Jun 24;15(1):515. doi: 10.1186/1471-2164-15-515 (PMC4092224; doi:10.1186/1471-2164-15-515)
Supplement: Supplementary file 2 — Additional file 2: GMT files formatted for use in GSEA (Version 10). Genome details were downloaded from the T. gondii genome resource http://www.toxodb.org . The current genome Version 10 (R10) formatted Gene ID’s are provided. Detailed instructions for implementation of GSEA are available at the Broad Institute website (http://www.broadinstitute.org/gsea/index.jsp). (ZIP 66 KB) [file 12864_2014_6217_MOESM2_ESM.zip › gmt_R10/brady.gmt]

In Vivo Brady Specific	vivo_vitro	TGME49_260200	TGME49_275590	TGME49_312480	TGME49_219140	TGME49_265542	TGME49_200310	TGME49_239590	TGME49_243930	TGME49_288950	TGME49_247500	TGME49_214320	TGME49_249850	TGME49_307600	TGME49_232290	TGME49_234550	TGME49_320530	TGME49_255190	TGME49_233120	TGME49_200230	TGME49_278882	TGME49_207130	TGME49_291840	TGME49_209920	TGME49_240860	TGME49_304500	TGME49_236860	TGME49_255460	TGME49_289810	TGME49_282220	TGME49_234390	TGME49_307050	TGME49_224040	TGME49_314295	TGME49_208350	TGME49_318570	TGME49_215750	TGME49_313050	TGME49_258560	TGME49_232690	TGME49_249250	TGME49_258370	TGME49_267410	TGME49_230180	TGME49_271790	TGME49_230630	TGME49_240590	TGME49_237120	TGME49_254730
In Vitro Brady Specific	vitro_vivo	TGME49_280800	TGME49_314810	TGME49_215100	TGME49_209755	TGME49_221610	TGME49_249190	TGME49_203560	TGME49_223590	TGME49_322500	TGME49_286420	TGME49_318710	TGME49_273740	TGME49_213000	TGME49_297160	TGME49_233470	TGME49_212940	TGME49_226730	TGME49_209950	TGME49_284420	TGME49_311390	TGME49_301150	TGME49_235190	TGME49_258590	TGME49_253160	TGME49_215500	TGME49_231890	TGME49_310560	TGME49_218830	TGME49_309110	TGME49_249720	TGME49_273468	TGME49_229340	TGME49_308840	TGME49_305460	TGME49_221460	TGME49_271182	TGME49_242260	TGME49_253680	TGME49_254570	TGME49_215990	TGME49_310740	TGME49_315130	TGME49_268850	TGME49_233460	TGME49_243730	TGME49_262710	TGME49_311660	TGME49_227960
In Vivo Tachyzoite	vivo_tachy	TGME49_280800	TGME49_242080	TGME49_215100	TGME49_221610	TGME49_249190	TGME49_203560	TGME49_223590	TGME49_278830	TGME49_286420	TGME49_235970	TGME49_292330	TGME49_318710	TGME49_263520	TGME49_286140	TGME49_213000	TGME49_226030	TGME49_284010	TGME49_254710	TGME49_200350	TGME49_313570	TGME49_226730	TGME49_220400	TGME49_209950	TGME49_315910	TGME49_211290	TGME49_220930	TGME49_215170	TGME49_301150	TGME49_203170	TGME49_267500	TGME49_226380	TGME49_293310	TGME49_309110	TGME49_266100	TGME49_249720	TGME49_290200	TGME49_308840	TGME49_221460	TGME49_230180	TGME49_201780	TGME49_242260	TGME49_254570	TGME49_220240	TGME49_215990	TGME49_290660	TGME49_236160	TGME49_275440	TGME49_268850
In Vivo Bradyzoite	vivo_brady	TGME49_260200	TGME49_304990	TGME49_212920	TGME49_207700	TGME49_314250	TGME49_312480	TGME49_216490	TGME49_219140	TGME49_243190	TGME49_200310	TGME49_202050	TGME49_239590	TGME49_296340	TGME49_207140	TGME49_322500	TGME49_288950	TGME49_247500	TGME49_214320	TGME49_201840	TGME49_263270	TGME49_234550	TGME49_205265	TGME49_233120	TGME49_236070	TGME49_273740	TGME49_200230	TGME49_293690	TGME49_278882	TGME49_207130	TGME49_258720	TGME49_232400	TGME49_250020	TGME49_207600	TGME49_201110	TGME49_255420	TGME49_209920	TGME49_304500	TGME49_236860	TGME49_314910	TGME49_235440	TGME49_255460	TGME49_234390	TGME49_224040	TGME49_214410	TGME49_208350	TGME49_276940	TGME49_271320	TGME49_247010
Early Bradyzoite	vitro_early	TGME49_247500	TGME49_233370	TGME49_320530	TGME49_289810	TGME49_284550	TGME49_282220	TGME49_249425	TGME49_320588	TGME49_320592	TGME49_278130	TGME49_289800	TGME49_244220	TGME49_316150	TGME49_315930	TGME49_201730	TGME49_222940	TGME49_210300	TGME49_257945	TGME49_244070	TGME49_221240	TGME49_224580	TGME49_254430	TGME49_269330	TGME49_294340	TGME49_241150	TGME49_264485	TGME49_228020	TGME49_319690	TGME49_224770	TGME49_249730	TGME49_271370	TGME49_310930	TGME49_308940
Late Bradyzoite	vitro_late	TGME49_200310	TGME49_322500	TGME49_256980	TGME49_271820	TGME49_200230	TGME49_294690	TGME49_290840	TGME49_313050	TGME49_273468	TGME49_295350	TGME49_271335	TGME49_283882	TGME49_288580	TGME49_220240	TGME49_216950	TGME49_232520	TGME49_265150	TGME49_253820	TGME49_291890	TGME49_320200	TGME49_294440	TGME49_298960	TGME49_218950	TGME49_266400	TGME49_240310	TGME49_273472	TGME49_202040	TGME49_234350	TGME49_234180	TGME49_208540	TGME49_224590	TGME49_232220	TGME49_204530	TGME49_268220	TGME49_287040	TGME49_203110	TGME49_265170	TGME49_262450	TGME49_291930	TGME49_306270	TGME49_228100	TGME49_238850	TGME49_273120	TGME49_247530	TGME49_300780	TGME49_219650	TGME49_204330	TGME49_236650
In Vitro Bradyzoite	vitro_brady	TGME49_304990	TGME49_212920	TGME49_314250	TGME49_306230	TGME49_243190	TGME49_287470	TGME49_209755	TGME49_202050	TGME49_296340	TGME49_207140	TGME49_322500	TGME49_201840	TGME49_252220	TGME49_263270	TGME49_208380	TGME49_205265	TGME49_273740	TGME49_200230	TGME49_207130	TGME49_207600	TGME49_284420	TGME49_255420	TGME49_311390	TGME49_271310	TGME49_235440	TGME49_235190	TGME49_240580	TGME49_258590	TGME49_229405	TGME49_215500	TGME49_284550	TGME49_256760	TGME49_221310	TGME49_271320	TGME49_313050	TGME49_273468	TGME49_305460	TGME49_271335	TGME49_227020	TGME49_242260	TGME49_253680	TGME49_288580	TGME49_225940	TGME49_310740	TGME49_315130	TGME49_209720	TGME49_230520	TGME49_304930
In Vitro Tachyzoite	vitro_tachy	TGME49_243930	TGME49_249850	TGME49_263520	TGME49_239800	TGME49_230970	TGME49_255190	TGME49_226030	TGME49_253900	TGME49_200350	TGME49_258040	TGME49_211290	TGME49_294690	TGME49_267500	TGME49_209160	TGME49_293310	TGME49_266100	TGME49_308840	TGME49_230180	TGME49_201780	TGME49_268850	TGME49_259880	TGME49_233460	TGME49_250940	TGME49_214390	TGME49_218520	TGME49_218740	TGME49_305050	TGME49_311840	TGME49_229140	TGME49_233480	TGME49_278130	TGME49_230850	TGME49_316200	TGME49_289800	TGME49_246490	TGME49_221480	TGME49_285870	TGME49_293430	TGME49_286580	TGME49_291890	TGME49_268980	TGME49_286770	TGME49_248500	TGME49_244400	TGME49_216820	TGME49_239770	TGME49_241000	TGME49_221330
Compound1 Induced	cmpd1	TGME49_233300	TGME49_209755	TGME49_297960	TGME49_243930	TGME49_232130	TGME49_207140	TGME49_263520	TGME49_252360	TGME49_263270	TGME49_243200	TGME49_235690	TGME49_273740	TGME49_201760	TGME49_202390	TGME49_271470	TGME49_207130	TGME49_297870	TGME49_295980	TGME49_229500	TGME49_316220	TGME49_224130	TGME49_226690	TGME49_243800	TGME49_226220	TGME49_249440	TGME49_305590	TGME49_282070	TGME49_291980	TGME49_211410	TGME49_312100	TGME49_221310	TGME49_271320	TGME49_320760	TGME49_212770	TGME49_249580	TGME49_229720	TGME49_258560	TGME49_305460	TGME49_321600	TGME49_233950	TGME49_220240	TGME49_265080	TGME49_256030	TGME49_304930	TGME49_206340	TGME49_242850	TGME49_212980	TGME49_235390
[truncated: 382 more columns]
