# Supplementary material for: Gene Set Enrichment Analysis (GSEA) of Toxoplasma gondii expression datasets links cell cycle progression and the bradyzoite developmental program
Source: BMC Genomics. 2014 Jun 24;15(1):515. doi: 10.1186/1471-2164-15-515 (PMC4092224; doi:10.1186/1471-2164-15-515)
Supplement: Supplementary file 2 — Additional file 2: GMT files formatted for use in GSEA (Version 10). Genome details were downloaded from the T. gondii genome resource http://www.toxodb.org . The current genome Version 10 (R10) formatted Gene ID’s are provided. Detailed instructions for implementation of GSEA are available at the Broad Institute website (http://www.broadinstitute.org/gsea/index.jsp). (ZIP 66 KB) [file 12864_2014_6217_MOESM2_ESM.zip › gmt_R10/cellCycle_g1.gmt]

R0.0	T0	TGME49_217688	TGME49_201250	TGME49_254630	TGME49_313200	TGME49_286140	TGME49_284010	TGME49_227930	TGME49_250020	TGME49_319580	TGME49_211730	TGME49_287500	TGME49_222060	TGME49_313495	TGME49_237220	TGME49_217910	TGME49_264780	TGME49_253730	TGME49_290040	TGME49_288700	TGME49_267690	TGME49_228250	TGME49_294640	TGME49_204160	TGME49_242030	TGME49_209060	TGME49_272570	TGME49_249530	TGME49_318750	TGME49_299270	TGME49_250010	TGME49_268010	TGME49_319860	TGME49_257770	TGME49_297420	TGME49_242020	TGME49_209140	TGME49_221410	TGME49_231170	TGME49_234190	TGME49_245570	TGME49_258480	TGME49_206700	TGME49_222300	TGME49_261680	TGME49_230060	TGME49_253810	TGME49_237470	TGME49_300380
R0.2	T1	TGME49_217688	TGME49_313200	TGME49_286140	TGME49_227930	TGME49_250020	TGME49_319580	TGME49_222060	TGME49_313495	TGME49_288700	TGME49_294640	TGME49_209060	TGME49_268010	TGME49_319860	TGME49_257770	TGME49_297420	TGME49_209140	TGME49_231170	TGME49_258480	TGME49_222300	TGME49_253810	TGME49_293590	TGME49_240410	TGME49_262430	TGME49_320550	TGME49_217692	TGME49_311720	TGME49_222270	TGME49_292140	TGME49_240650	TGME49_255390	TGME49_212760	TGME49_213010	TGME49_316700	TGME49_253650	TGME49_226830	TGME49_290730	TGME49_239290	TGME49_290620	TGME49_258450	TGME49_209970	TGME49_247040	TGME49_258030	TGME49_295970	TGME49_278160	TGME49_205110	TGME49_234970
R0.4	T2	TGME49_227930	TGME49_319580	TGME49_268010	TGME49_319860	TGME49_257770	TGME49_297420	TGME49_222300	TGME49_293590	TGME49_224870	TGME49_262430	TGME49_286750	TGME49_320550	TGME49_311720	TGME49_292140	TGME49_240650	TGME49_212760	TGME49_226830	TGME49_239290	TGME49_258450	TGME49_295970
R0.6	T3	TGME49_227930	TGME49_257770	TGME49_297420	TGME49_222300	TGME49_286750	TGME49_311720	TGME49_212760	TGME49_226830	TGME49_239290	TGME49_258450
R0.8	T4	TGME49_286750	TGME49_226830	TGME49_239290	TGME49_258450
R1.0	T5	TGME49_286750
R1.2	T6	TGME49_286750
R1.4	T7	TGME49_286750
R1.6	T8
R1.8	T9
R2.0	T10
R2.2	T11
R2.4	T12
R2.6	T13
R2.8	T14
R3.0	T15
R3.2	T16
R3.4	T17	TGME49_270800	TGME49_214840	TGME49_240300	TGME49_313050	TGME49_280518	TGME49_280522	TGME49_215700	TGME49_262400	TGME49_288800	TGME49_237280	TGME49_234900	TGME49_250115
R3.6	T18	TGME49_270800	TGME49_214840	TGME49_322500	TGME49_240300	TGME49_313050	TGME49_280518	TGME49_280522	TGME49_230170	TGME49_215700	TGME49_233390	TGME49_220510	TGME49_215950	TGME49_219640	TGME49_277870	TGME49_226420	TGME49_262400	TGME49_220470	TGME49_309190	TGME49_252065	TGME49_288800	TGME49_247400	TGME49_227140	TGME49_319340	TGME49_313180	TGME49_300780	TGME49_237280	TGME49_315290	TGME49_220540	TGME49_285880	TGME49_305860	TGME49_233380	TGME49_220720	TGME49_225170	TGME49_266690	TGME49_206510	TGME49_234900	TGME49_250115
R3.8	T19	TGME49_270800	TGME49_214840	TGME49_293000	TGME49_322500	TGME49_240300	TGME49_255170	TGME49_313050	TGME49_280518	TGME49_314240	TGME49_280522	TGME49_230170	TGME49_285250	TGME49_215700	TGME49_228040	TGME49_233390	TGME49_316710	TGME49_247700	TGME49_220510	TGME49_215950	TGME49_312830	TGME49_219640	TGME49_277870	TGME49_226420	TGME49_286010	TGME49_262400	TGME49_220470	TGME49_206640	TGME49_309190	TGME49_252065	TGME49_288800	TGME49_228170	TGME49_247400	TGME49_227140	TGME49_319340	TGME49_250115	TGME49_313180	TGME49_220380	TGME49_300780	TGME49_222230	TGME49_203050	TGME49_237280	TGME49_318450	TGME49_315290	TGME49_220540	TGME49_245428	TGME49_285880	TGME49_305860	TGME49_244710
R4.0	T20	TGME49_227948	TGME49_270800	TGME49_214840	TGME49_293000	TGME49_243930	TGME49_322500	TGME49_224620	TGME49_240300	TGME49_255170	TGME49_313050	TGME49_280518	TGME49_232960	TGME49_314240	TGME49_224950	TGME49_280522	TGME49_230170	TGME49_285250	TGME49_215700	TGME49_314700	TGME49_253820	TGME49_293770	TGME49_227952	TGME49_228040	TGME49_233390	TGME49_316710	TGME49_216820	TGME49_247700	TGME49_220510	TGME49_215950	TGME49_312830	TGME49_219640	TGME49_277870	TGME49_226420	TGME49_249990	TGME49_286010	TGME49_262400	TGME49_220470	TGME49_206640	TGME49_309190	TGME49_201380	TGME49_252065	TGME49_288800	TGME49_228170	TGME49_294060	TGME49_247400	TGME49_227140	TGME49_226470	TGME49_319340
R4.2	T21	TGME49_227948	TGME49_270800	TGME49_210310	TGME49_214840	TGME49_293000	TGME49_243930	TGME49_322500	TGME49_254000	TGME49_224620	TGME49_273390	TGME49_263560	TGME49_210230	TGME49_240300	TGME49_255170	TGME49_313050	TGME49_280518	TGME49_232960	TGME49_314240	TGME49_206340	TGME49_224950	TGME49_306520	TGME49_203060	TGME49_280522	TGME49_230170	TGME49_285250	TGME49_215700	TGME49_314700	TGME49_260160	TGME49_280370	TGME49_232530	TGME49_253820	TGME49_293770	TGME49_227952	TGME49_228040	TGME49_233390	TGME49_316710	TGME49_216820	TGME49_242580	TGME49_266400	TGME49_247700	TGME49_220510	TGME49_252420	TGME49_306400	TGME49_215950	TGME49_312830	TGME49_268560	TGME49_219640	TGME49_277870
R4.4	T22	TGME49_227948	TGME49_270800	TGME49_210310	TGME49_214840	TGME49_220890	TGME49_297530	TGME49_293000	TGME49_243930	TGME49_322500	TGME49_254000	TGME49_273390	TGME49_263560	TGME49_210230	TGME49_240300	TGME49_226380	TGME49_255170	TGME49_313050	TGME49_280518	TGME49_229930	TGME49_232960	TGME49_314240	TGME49_278030	TGME49_206340	TGME49_224950	TGME49_306520	TGME49_203060	TGME49_280522	TGME49_230170	TGME49_285250	TGME49_215700	TGME49_314700	TGME49_260160	TGME49_280370	TGME49_286520	TGME49_207750	TGME49_232530	TGME49_212300	TGME49_273380	TGME49_293770	TGME49_227952	TGME49_309240	TGME49_228040	TGME49_233390	TGME49_216820	TGME49_242580	TGME49_266400	TGME49_247700	TGME49_220510
R4.6	T23	TGME49_227948	TGME49_239070	TGME49_270800	TGME49_210310	TGME49_214840	TGME49_220890	TGME49_297530	TGME49_293000	TGME49_243930	TGME49_322500	TGME49_202610	TGME49_266880	TGME49_254000	TGME49_289510	TGME49_273390	TGME49_266930	TGME49_230160	TGME49_263560	TGME49_210230	TGME49_240300	TGME49_218610	TGME49_226380	TGME49_255170	TGME49_313050	TGME49_280518	TGME49_229930	TGME49_216050	TGME49_314240	TGME49_278030	TGME49_206340	TGME49_224950	TGME49_278600	TGME49_306520	TGME49_203060	TGME49_280522	TGME49_230170	TGME49_285250	TGME49_224970	TGME49_215700	TGME49_314700	TGME49_260160	TGME49_242460	TGME49_280370	TGME49_286520	TGME49_207750	TGME49_232530	TGME49_212300	TGME49_273380
R4.8	T24	TGME49_227948	TGME49_307810	TGME49_239070	TGME49_210310	TGME49_220890	TGME49_210360	TGME49_297530	TGME49_239590	TGME49_293000	TGME49_243930	TGME49_322500	TGME49_202610	TGME49_239610	TGME49_266880	TGME49_254000	TGME49_289510	TGME49_273390	TGME49_266930	TGME49_223490	TGME49_230160	TGME49_288530	TGME49_210230	TGME49_202230	TGME49_218610	TGME49_234390	TGME49_226380	TGME49_255170	TGME49_253520	TGME49_313050	TGME49_280518	TGME49_229930	TGME49_224290	TGME49_216050	TGME49_254730	TGME49_314240	TGME49_259880	TGME49_278030	TGME49_206340	TGME49_224950	TGME49_264790	TGME49_278600	TGME49_312680	TGME49_306520	TGME49_203060	TGME49_280522	TGME49_230170	TGME49_285250	TGME49_224970
R5.0	T25	TGME49_227948	TGME49_307810	TGME49_239070	TGME49_210310	TGME49_220890	TGME49_232815	TGME49_210360	TGME49_297530	TGME49_239590	TGME49_293000	TGME49_202610	TGME49_263270	TGME49_239610	TGME49_266880	TGME49_227390	TGME49_254000	TGME49_260300	TGME49_289510	TGME49_306890	TGME49_266930	TGME49_225500	TGME49_223490	TGME49_239630	TGME49_284420	TGME49_230160	TGME49_208570	TGME49_314750	TGME49_288530	TGME49_210230	TGME49_202230	TGME49_218610	TGME49_234390	TGME49_246060	TGME49_226380	TGME49_269800	TGME49_253520	TGME49_229930	TGME49_283882	TGME49_240850	TGME49_224290	TGME49_319730	TGME49_216050	TGME49_210390	TGME49_267480	TGME49_254730	TGME49_314240	TGME49_264450	TGME49_259880
R5.2	T26	TGME49_307810	TGME49_239070	TGME49_210310	TGME49_232815	TGME49_210360	TGME49_297530	TGME49_239590	TGME49_222192	TGME49_202610	TGME49_275830	TGME49_214150	TGME49_240440	TGME49_228480	TGME49_252220	TGME49_263270	TGME49_239610	TGME49_266880	TGME49_227390	TGME49_254000	TGME49_247670	TGME49_263340	TGME49_260300	TGME49_289510	TGME49_306890	TGME49_266930	TGME49_225500	TGME49_223490	TGME49_239630	TGME49_284420	TGME49_201110	TGME49_230160	TGME49_208570	TGME49_314750	TGME49_288530	TGME49_240400	TGME49_210230	TGME49_202230	TGME49_218610	TGME49_234390	TGME49_246060	TGME49_209640	TGME49_269800	TGME49_235890	TGME49_269180	TGME49_268710	TGME49_253520	TGME49_279330	TGME49_283882
R5.4	T27	TGME49_307810	TGME49_239070	TGME49_212920	TGME49_232815	TGME49_210360	TGME49_239590	TGME49_231020	TGME49_227150	TGME49_202610	TGME49_211870	TGME49_214150	TGME49_240440	TGME49_235620	TGME49_242680	TGME49_228480	TGME49_252220	TGME49_263270	TGME49_239610	TGME49_266880	TGME49_227390	TGME49_225930	TGME49_247670	TGME49_263340	TGME49_260300	TGME49_306890	TGME49_266930	TGME49_225500	TGME49_267390	TGME49_223490	TGME49_239630	TGME49_284420	TGME49_201110	TGME49_208570	TGME49_314750	TGME49_304500	TGME49_314910	TGME49_288530	TGME49_240400	TGME49_202230	TGME49_218610	TGME49_234390	TGME49_246060	TGME49_209640	TGME49_269800	TGME49_235890	TGME49_305900	TGME49_269180	TGME49_268710
R5.6	T28	TGME49_307810	TGME49_239070	TGME49_212920	TGME49_321500	TGME49_312480	TGME49_216490	TGME49_232815	TGME49_210360	TGME49_239590	TGME49_231020	TGME49_249920	TGME49_227150	TGME49_211870	TGME49_214150	TGME49_289640	TGME49_240440	TGME49_235620	TGME49_242680	TGME49_228480	TGME49_252220	TGME49_263270	TGME49_239610	TGME49_227390	TGME49_254300	TGME49_225930	TGME49_247670	TGME49_263340	TGME49_260300	TGME49_235960	TGME49_306890	TGME49_220940	TGME49_266930	TGME49_225500	TGME49_267390	TGME49_223490	TGME49_239630	TGME49_284420	TGME49_201110	TGME49_240270	TGME49_208570	TGME49_314750	TGME49_304500	TGME49_314910	TGME49_288530	TGME49_240400	TGME49_234390	TGME49_246060	TGME49_209640
R5.8	T29	TGME49_310310	TGME49_321500	TGME49_312480	TGME49_216490	TGME49_226430	TGME49_232815	TGME49_210360	TGME49_231020	TGME49_249920	TGME49_296340	TGME49_227150	TGME49_211870	TGME49_214150	TGME49_289640	TGME49_240440	TGME49_235620	TGME49_242680	TGME49_228480	TGME49_252220	TGME49_239610	TGME49_254300	TGME49_225930	TGME49_247670	TGME49_263340	TGME49_260300	TGME49_235960	TGME49_306890	TGME49_220940	TGME49_225500	TGME49_267390	TGME49_223490	TGME49_239630	TGME49_201110	TGME49_240270	TGME49_208570	TGME49_314750	TGME49_304500	TGME49_314910	TGME49_240810	TGME49_288530	TGME49_240400	TGME49_246060	TGME49_209640	TGME49_235890	TGME49_305900	TGME49_253520	TGME49_279330	TGME49_258560
R6.0	T30	TGME49_310310	TGME49_312480	TGME49_216490	TGME49_261600	TGME49_224850	TGME49_226430	TGME49_231020	TGME49_249920	TGME49_296340	TGME49_227150	TGME49_211870	TGME49_214150	TGME49_289640	TGME49_214320	TGME49_240440	TGME49_235620	TGME49_242680	TGME49_228480	TGME49_313040	TGME49_252220	TGME49_239610	TGME49_225930	TGME49_247670	TGME49_263340	TGME49_260300	TGME49_235960	TGME49_306890	TGME49_225500	TGME49_267390	TGME49_253900	TGME49_233130	TGME49_239630	TGME49_201110	TGME49_297170	TGME49_240270	TGME49_208570	TGME49_314750	TGME49_304500	TGME49_314910	TGME49_240810	TGME49_288530	TGME49_240400	TGME49_222060	TGME49_246060	TGME49_209640	TGME49_235890	TGME49_305900	TGME49_289940
R6.2	T31	TGME49_310310	TGME49_312480	TGME49_216490	TGME49_261600	TGME49_219140	TGME49_224850	TGME49_226430	TGME49_231020	TGME49_249920	TGME49_281490	TGME49_296340	TGME49_227150	TGME49_286420	TGME49_211870	TGME49_214150	TGME49_289640	TGME49_214320	TGME49_240440	TGME49_235620	TGME49_242680	TGME49_228480	TGME49_313040	TGME49_252220	TGME49_225930	TGME49_247670	TGME49_263340	TGME49_235960	TGME49_233470	TGME49_306890	TGME49_267390	TGME49_253900	TGME49_205240	TGME49_233130	TGME49_315170	TGME49_201110	TGME49_297170	TGME49_240270	TGME49_314750	TGME49_314910	TGME49_240810	TGME49_240400	TGME49_222060	TGME49_256760	TGME49_305900	TGME49_310770	TGME49_289940	TGME49_216590	TGME49_279330
R6.4	T32	TGME49_304990	TGME49_310310	TGME49_312480	TGME49_216490	TGME49_261600	TGME49_219140	TGME49_224850	TGME49_258640	TGME49_226430	TGME49_249920	TGME49_281490	TGME49_296340	TGME49_227150	TGME49_286420	TGME49_289640	TGME49_214320	TGME49_240440	TGME49_235620	TGME49_228480	TGME49_313040	TGME49_225930	TGME49_247670	TGME49_263340	TGME49_235960	TGME49_233470	TGME49_253900	TGME49_205240	TGME49_233130	TGME49_315170	TGME49_315600	TGME49_297170	TGME49_273520	TGME49_214760	TGME49_240810	TGME49_222060	TGME49_314890	TGME49_266850	TGME49_256760	TGME49_305900	TGME49_310770	TGME49_289940	TGME49_216590	TGME49_266840	TGME49_233520	TGME49_220140	TGME49_271182	TGME49_312490	TGME49_288580
R6.6	T33	TGME49_304990	TGME49_310310	TGME49_216490	TGME49_261600	TGME49_219140	TGME49_224850	TGME49_258640	TGME49_226430	TGME49_249920	TGME49_281490	TGME49_286420	TGME49_289640	TGME49_214320	TGME49_318710	TGME49_313040	TGME49_225930	TGME49_221440	TGME49_235960	TGME49_233470	TGME49_253900	TGME49_220350	TGME49_205240	TGME49_233130	TGME49_315170	TGME49_315600	TGME49_297170	TGME49_300230	TGME49_273520	TGME49_214760	TGME49_222060	TGME49_236930	TGME49_314890	TGME49_266850	TGME49_256760	TGME49_310770	TGME49_289940	TGME49_216590	TGME49_266840	TGME49_233520	TGME49_271182	TGME49_312490	TGME49_288580	TGME49_203730	TGME49_320180	TGME49_262000	TGME49_218250	TGME49_230520	TGME49_263680
R6.8	T34	TGME49_262660	TGME49_304990	TGME49_310310	TGME49_261600	TGME49_219140	TGME49_224850	TGME49_258640	TGME49_281490	TGME49_256840	TGME49_286420	TGME49_318710	TGME49_313040	TGME49_312820	TGME49_221440	TGME49_213000	TGME49_233470	TGME49_253900	TGME49_220350	TGME49_205240	TGME49_233130	TGME49_318230	TGME49_239630	TGME49_315170	TGME49_244910	TGME49_315600	TGME49_297170	TGME49_320620	TGME49_300230	TGME49_273520	TGME49_214760	TGME49_287500	TGME49_222060	TGME49_236930	TGME49_253160	TGME49_314890	TGME49_231890	TGME49_266850	TGME49_256760	TGME49_251930	TGME49_310770	TGME49_289940	TGME49_216590	TGME49_217910	TGME49_266840	TGME49_233520	TGME49_264780	TGME49_290040	TGME49_288580
R7.0	T35	TGME49_262660	TGME49_304990	TGME49_217688	TGME49_261600	TGME49_219140	TGME49_224850	TGME49_258640	TGME49_281490	TGME49_256840	TGME49_286420	TGME49_318710	TGME49_254630	TGME49_312820	TGME49_313200	TGME49_221440	TGME49_286140	TGME49_213000	TGME49_233470	TGME49_206610	TGME49_284010	TGME49_253900	TGME49_220350	TGME49_233130	TGME49_250020	TGME49_270220	TGME49_318230	TGME49_239630	TGME49_315170	TGME49_244910	TGME49_315600	TGME49_297170	TGME49_320620	TGME49_300230	TGME49_319580	TGME49_211730	TGME49_305980	TGME49_214760	TGME49_287500	TGME49_222060	TGME49_236930	TGME49_253160	TGME49_314890	TGME49_231890	TGME49_266850	TGME49_313495	TGME49_256760	TGME49_251930	TGME49_310770
R7.2	T36	TGME49_262660	TGME49_304990	TGME49_217688	TGME49_258640	TGME49_255920	TGME49_281490	TGME49_256840	TGME49_286420	TGME49_318710	TGME49_254630	TGME49_312820	TGME49_313200	TGME49_221440	TGME49_286140	TGME49_213000	TGME49_233470	TGME49_206610	TGME49_284010	TGME49_253900	TGME49_220350	TGME49_233130	TGME49_227930	TGME49_250020	TGME49_270220	TGME49_318230	TGME49_239630	TGME49_315170	TGME49_244910	TGME49_315600	TGME49_297170	TGME49_320620	TGME49_300230	TGME49_319580	TGME49_211730	TGME49_305980	TGME49_214760	TGME49_287500	TGME49_203170	TGME49_222060	TGME49_236930	TGME49_253160	TGME49_314890	TGME49_231890	TGME49_266850	TGME49_313495	TGME49_256760	TGME49_237220	TGME49_251930
R7.4	T37	TGME49_262660	TGME49_304990	TGME49_217688	TGME49_258640	TGME49_255920	TGME49_281490	TGME49_256840	TGME49_286420	TGME49_318710	TGME49_254630	TGME49_312820	TGME49_313200	TGME49_221440	TGME49_286140	TGME49_213000	TGME49_233470	TGME49_206610	TGME49_284010	TGME49_253900	TGME49_220350	TGME49_212940	TGME49_233130	TGME49_227930	TGME49_250020	TGME49_270220	TGME49_318230	TGME49_239630	TGME49_315170	TGME49_244910	TGME49_315600	TGME49_297170	TGME49_320620	TGME49_300230	TGME49_319580	TGME49_211730	TGME49_305980	TGME49_214760	TGME49_287500	TGME49_203170	TGME49_222060	TGME49_236930	TGME49_253160	TGME49_314890	TGME49_231890	TGME49_266850	TGME49_313495	TGME49_256760	TGME49_237220
R7.6	T38	TGME49_262660	TGME49_304990	TGME49_217688	TGME49_258640	TGME49_201250	TGME49_255920	TGME49_281490	TGME49_256840	TGME49_286420	TGME49_318710	TGME49_254630	TGME49_312820	TGME49_313200	TGME49_221440	TGME49_286140	TGME49_213000	TGME49_206610	TGME49_284010	TGME49_220350	TGME49_212940	TGME49_233130	TGME49_219080	TGME49_227930	TGME49_250020	TGME49_270220	TGME49_318230	TGME49_239630	TGME49_315170	TGME49_244910	TGME49_315600	TGME49_286630	TGME49_297170	TGME49_320620	TGME49_300230	TGME49_319580	TGME49_211730	TGME49_305980	TGME49_214760	TGME49_287500	TGME49_203170	TGME49_222060	TGME49_236930	TGME49_253160	TGME49_314890	TGME49_231890	TGME49_266850	TGME49_313495	TGME49_256760
[truncated: 401 more columns]
