# Supplementary material for: Gene Set Enrichment Analysis (GSEA) of Toxoplasma gondii expression datasets links cell cycle progression and the bradyzoite developmental program
Source: BMC Genomics. 2014 Jun 24;15(1):515. doi: 10.1186/1471-2164-15-515 (PMC4092224; doi:10.1186/1471-2164-15-515)
Supplement: Supplementary file 2 — Additional file 2: GMT files formatted for use in GSEA (Version 10). Genome details were downloaded from the T. gondii genome resource http://www.toxodb.org . The current genome Version 10 (R10) formatted Gene ID’s are provided. Detailed instructions for implementation of GSEA are available at the Broad Institute website (http://www.broadinstitute.org/gsea/index.jsp). (ZIP 66 KB) [file 12864_2014_6217_MOESM2_ESM.zip › gmt_R10/cellCycle_sm.gmt]

R0.0	T0	TGME49_215150	TGME49_309080	TGME49_315280	TGME49_291030	TGME49_267690	TGME49_290870	TGME49_290950	TGME49_215550	TGME49_300240	TGME49_257980	TGME49_273400	TGME49_259530	TGME49_272210	TGME49_217360	TGME49_318430	TGME49_230220	TGME49_214810	TGME49_294860	TGME49_311090	TGME49_271750	TGME49_310810	TGME49_204280	TGME49_269140	TGME49_277540	TGME49_207630	TGME49_205750	TGME49_249660	TGME49_217850	TGME49_232550	TGME49_269240	TGME49_202460
R0.2	T1	TGME49_215150	TGME49_309080	TGME49_315280	TGME49_291030	TGME49_290870	TGME49_290950	TGME49_215550	TGME49_300240	TGME49_257980	TGME49_273400	TGME49_259530	TGME49_272210	TGME49_299110	TGME49_217360	TGME49_318430	TGME49_230220	TGME49_214810	TGME49_294860	TGME49_311090	TGME49_271750	TGME49_310810	TGME49_204280	TGME49_269140	TGME49_277540	TGME49_207630	TGME49_248950	TGME49_205750	TGME49_249660	TGME49_217850	TGME49_232550	TGME49_269240	TGME49_202460
R0.4	T2	TGME49_215150	TGME49_309080	TGME49_315280	TGME49_291030	TGME49_290870	TGME49_290950	TGME49_300240	TGME49_257980	TGME49_273400	TGME49_259530	TGME49_244010	TGME49_272210	TGME49_299110	TGME49_217360	TGME49_318430	TGME49_230220	TGME49_239748	TGME49_214810	TGME49_214190	TGME49_294860	TGME49_311090	TGME49_248310	TGME49_271750	TGME49_251640	TGME49_310810	TGME49_256920	TGME49_283860	TGME49_204280	TGME49_269140	TGME49_206630	TGME49_277540	TGME49_213950	TGME49_234530	TGME49_207630	TGME49_248950	TGME49_205750	TGME49_278740	TGME49_238995	TGME49_249660	TGME49_217850	TGME49_237250	TGME49_232550	TGME49_269240	TGME49_202460	TGME49_239752
R0.6	T3	TGME49_219530	TGME49_215150	TGME49_309080	TGME49_315280	TGME49_291030	TGME49_290870	TGME49_290950	TGME49_300240	TGME49_257980	TGME49_273400	TGME49_259530	TGME49_244010	TGME49_272210	TGME49_277500	TGME49_299110	TGME49_217360	TGME49_318430	TGME49_230220	TGME49_239748	TGME49_214810	TGME49_214190	TGME49_294860	TGME49_259720	TGME49_311090	TGME49_248310	TGME49_271750	TGME49_251640	TGME49_310810	TGME49_256920	TGME49_281430	TGME49_283860	TGME49_204280	TGME49_269140	TGME49_222210	TGME49_238960	TGME49_206630	TGME49_258820	TGME49_277540	TGME49_213950	TGME49_234530	TGME49_291020	TGME49_207630	TGME49_248950	TGME49_205750	TGME49_278740	TGME49_238995	TGME49_249660	TGME49_217850
R0.8	T4	TGME49_263480	TGME49_219530	TGME49_215150	TGME49_267440	TGME49_315280	TGME49_291030	TGME49_290870	TGME49_290950	TGME49_274160	TGME49_283810	TGME49_300240	TGME49_300180	TGME49_257980	TGME49_299180	TGME49_273400	TGME49_259530	TGME49_244010	TGME49_272210	TGME49_277500	TGME49_299110	TGME49_217360	TGME49_318430	TGME49_230220	TGME49_239748	TGME49_214810	TGME49_214190	TGME49_294860	TGME49_259720	TGME49_311090	TGME49_232560	TGME49_248310	TGME49_271750	TGME49_251640	TGME49_310810	TGME49_256920	TGME49_281430	TGME49_283860	TGME49_204280	TGME49_269140	TGME49_222210	TGME49_238960	TGME49_206630	TGME49_258820	TGME49_277540	TGME49_285670	TGME49_213950	TGME49_234530	TGME49_291020
R1.0	T5	TGME49_263480	TGME49_216920	TGME49_310730	TGME49_219530	TGME49_215150	TGME49_265230	TGME49_267440	TGME49_315280	TGME49_291030	TGME49_315130	TGME49_290870	TGME49_290950	TGME49_274160	TGME49_283810	TGME49_300240	TGME49_300180	TGME49_257980	TGME49_299180	TGME49_273400	TGME49_259530	TGME49_213030	TGME49_244010	TGME49_290580	TGME49_272210	TGME49_277500	TGME49_299110	TGME49_217360	TGME49_318430	TGME49_293060	TGME49_230220	TGME49_239748	TGME49_214810	TGME49_214190	TGME49_294860	TGME49_259720	TGME49_311090	TGME49_232560	TGME49_248310	TGME49_271750	TGME49_310440	TGME49_251640	TGME49_310810	TGME49_256920	TGME49_281430	TGME49_283860	TGME49_204280	TGME49_269140	TGME49_222210
R1.2	T6	TGME49_263480	TGME49_304680	TGME49_216920	TGME49_310730	TGME49_219530	TGME49_255400	TGME49_215150	TGME49_309080	TGME49_265230	TGME49_267440	TGME49_209160	TGME49_315280	TGME49_267150	TGME49_315130	TGME49_290870	TGME49_290950	TGME49_274160	TGME49_283810	TGME49_316620	TGME49_300180	TGME49_257980	TGME49_299180	TGME49_224060	TGME49_273400	TGME49_259530	TGME49_213030	TGME49_244010	TGME49_290580	TGME49_272210	TGME49_299110	TGME49_318430	TGME49_293060	TGME49_239748	TGME49_214810	TGME49_214190	TGME49_294860	TGME49_259720	TGME49_218850	TGME49_311090	TGME49_232560	TGME49_248310	TGME49_218362	TGME49_299190	TGME49_271750	TGME49_310440	TGME49_251640	TGME49_310810	TGME49_256920
R1.4	T7	TGME49_263480	TGME49_304680	TGME49_216920	TGME49_247500	TGME49_255400	TGME49_309080	TGME49_207600	TGME49_265230	TGME49_267440	TGME49_209160	TGME49_315280	TGME49_252490	TGME49_267150	TGME49_315130	TGME49_210412	TGME49_225410	TGME49_312050	TGME49_295630	TGME49_274160	TGME49_307800	TGME49_283810	TGME49_316620	TGME49_277970	TGME49_262980	TGME49_227890	TGME49_300180	TGME49_257980	TGME49_299180	TGME49_224060	TGME49_273400	TGME49_259530	TGME49_213030	TGME49_244010	TGME49_273130	TGME49_272210	TGME49_293060	TGME49_210408	TGME49_256780	TGME49_214190	TGME49_259720	TGME49_218850	TGME49_232560	TGME49_248310	TGME49_286220	TGME49_218362	TGME49_299190	TGME49_271750	TGME49_310440
R1.6	T8	TGME49_263480	TGME49_304680	TGME49_216920	TGME49_247500	TGME49_255400	TGME49_309080	TGME49_207600	TGME49_265230	TGME49_267440	TGME49_209160	TGME49_252490	TGME49_267150	TGME49_315130	TGME49_210412	TGME49_225410	TGME49_312050	TGME49_293500	TGME49_248690	TGME49_295630	TGME49_307800	TGME49_316620	TGME49_269930	TGME49_277970	TGME49_205520	TGME49_227890	TGME49_300180	TGME49_224060	TGME49_259530	TGME49_311320	TGME49_244010	TGME49_293060	TGME49_237200	TGME49_210408	TGME49_256780	TGME49_244280	TGME49_232560	TGME49_248310	TGME49_286220	TGME49_218362	TGME49_299190	TGME49_310440	TGME49_248520	TGME49_266310	TGME49_281430	TGME49_321650	TGME49_269310	TGME49_304460	TGME49_222210
R1.8	T9	TGME49_216920	TGME49_247500	TGME49_255400	TGME49_207600	TGME49_265230	TGME49_267440	TGME49_209160	TGME49_252490	TGME49_267150	TGME49_315130	TGME49_210412	TGME49_225410	TGME49_312050	TGME49_293500	TGME49_248690	TGME49_295630	TGME49_307800	TGME49_269930	TGME49_277970	TGME49_234260	TGME49_253300	TGME49_205520	TGME49_227890	TGME49_230130	TGME49_200290	TGME49_224060	TGME49_320250	TGME49_311320	TGME49_293060	TGME49_285240	TGME49_267820	TGME49_237200	TGME49_210408	TGME49_282210	TGME49_256780	TGME49_244280	TGME49_286220	TGME49_218362	TGME49_299190	TGME49_310440	TGME49_248520	TGME49_266310	TGME49_281430	TGME49_288030	TGME49_321650	TGME49_269310	TGME49_304460	TGME49_259040
R2.0	T10	TGME49_216920	TGME49_247500	TGME49_291050	TGME49_273110	TGME49_255400	TGME49_207600	TGME49_265230	TGME49_209160	TGME49_267150	TGME49_315130	TGME49_210412	TGME49_225410	TGME49_312050	TGME49_293500	TGME49_248690	TGME49_295630	TGME49_307800	TGME49_277970	TGME49_234260	TGME49_205530	TGME49_253300	TGME49_205520	TGME49_227890	TGME49_230130	TGME49_320230	TGME49_200290	TGME49_224060	TGME49_320250	TGME49_293060	TGME49_285240	TGME49_267820	TGME49_237200	TGME49_210408	TGME49_282210	TGME49_244280	TGME49_314110	TGME49_218362	TGME49_299190	TGME49_310440	TGME49_248520	TGME49_288030	TGME49_234400	TGME49_321650	TGME49_260620	TGME49_269310	TGME49_304460	TGME49_259040	TGME49_218358
R2.2	T11	TGME49_269050	TGME49_216920	TGME49_247500	TGME49_291050	TGME49_273110	TGME49_255400	TGME49_267150	TGME49_225410	TGME49_312050	TGME49_293500	TGME49_248690	TGME49_295630	TGME49_307800	TGME49_277970	TGME49_234260	TGME49_205530	TGME49_253300	TGME49_205520	TGME49_227890	TGME49_230130	TGME49_320230	TGME49_200290	TGME49_224060	TGME49_320250	TGME49_243940	TGME49_227580	TGME49_285240	TGME49_267820	TGME49_237200	TGME49_282210	TGME49_278910	TGME49_314110	TGME49_299190	TGME49_252350	TGME49_288030	TGME49_234400	TGME49_321650	TGME49_229330	TGME49_260620	TGME49_269310	TGME49_304460	TGME49_235460	TGME49_259040	TGME49_313680	TGME49_310160	TGME49_309410	TGME49_315300	TGME49_306980
R2.4	T12	TGME49_269050	TGME49_247500	TGME49_291050	TGME49_273110	TGME49_321630	TGME49_240860	TGME49_267150	TGME49_312050	TGME49_239830	TGME49_293500	TGME49_217870	TGME49_203250	TGME49_307800	TGME49_238210	TGME49_277970	TGME49_234260	TGME49_205530	TGME49_253300	TGME49_205520	TGME49_230130	TGME49_320230	TGME49_285150	TGME49_269582	TGME49_224060	TGME49_320250	TGME49_268176	TGME49_258810	TGME49_243940	TGME49_227580	TGME49_285240	TGME49_267820	TGME49_237200	TGME49_282210	TGME49_278910	TGME49_268178	TGME49_268182	TGME49_226230	TGME49_314110	TGME49_252350	TGME49_288030	TGME49_234400	TGME49_321650	TGME49_229330	TGME49_260620	TGME49_235460	TGME49_313680	TGME49_310160	TGME49_309410
R2.6	T13	TGME49_269050	TGME49_202050	TGME49_291050	TGME49_293690	TGME49_321630	TGME49_240860	TGME49_271320	TGME49_233760	TGME49_239830	TGME49_293500	TGME49_217870	TGME49_203250	TGME49_215570	TGME49_238210	TGME49_234260	TGME49_205530	TGME49_253300	TGME49_205520	TGME49_316290	TGME49_230130	TGME49_320230	TGME49_285150	TGME49_269582	TGME49_268176	TGME49_258810	TGME49_243940	TGME49_227580	TGME49_223110	TGME49_266860	TGME49_285240	TGME49_267820	TGME49_237200	TGME49_258512	TGME49_259940	TGME49_278910	TGME49_277810	TGME49_268178	TGME49_268182	TGME49_226230	TGME49_314110	TGME49_266340	TGME49_259670	TGME49_252350	TGME49_244070	TGME49_310220	TGME49_234400	TGME49_229330	TGME49_260620
R2.8	T14	TGME49_269050	TGME49_314250	TGME49_243190	TGME49_271010	TGME49_202050	TGME49_209000	TGME49_291050	TGME49_200230	TGME49_297160	TGME49_293690	TGME49_253470	TGME49_232400	TGME49_300130	TGME49_321630	TGME49_209920	TGME49_240860	TGME49_312100	TGME49_271320	TGME49_311310	TGME49_233760	TGME49_291800	TGME49_253680	TGME49_271430	TGME49_253410	TGME49_239830	TGME49_203820	TGME49_293500	TGME49_217870	TGME49_258860	TGME49_203250	TGME49_256788	TGME49_245730	TGME49_229000	TGME49_215570	TGME49_312300	TGME49_238210	TGME49_234260	TGME49_205530	TGME49_219270	TGME49_253300	TGME49_205520	TGME49_250690	TGME49_271000	TGME49_271970	TGME49_316290	TGME49_230130	TGME49_285150	TGME49_202550
R3.0	T15	TGME49_269050	TGME49_314250	TGME49_229390	TGME49_243190	TGME49_233300	TGME49_271010	TGME49_236630	TGME49_202050	TGME49_249780	TGME49_232130	TGME49_209000	TGME49_263520	TGME49_214180	TGME49_269438	TGME49_200230	TGME49_297160	TGME49_293690	TGME49_253470	TGME49_232400	TGME49_276850	TGME49_300130	TGME49_321630	TGME49_224130	TGME49_279560	TGME49_209920	TGME49_240860	TGME49_229650	TGME49_281960	TGME49_312100	TGME49_204000	TGME49_271320	TGME49_212770	TGME49_311310	TGME49_233760	TGME49_291800	TGME49_253680	TGME49_312580	TGME49_271430	TGME49_253410	TGME49_239830	TGME49_227800	TGME49_209985	TGME49_203820	TGME49_225470	TGME49_217870	TGME49_258860	TGME49_203250	TGME49_238380
R3.2	T16	TGME49_269050	TGME49_314250	TGME49_236510	TGME49_229390	TGME49_243190	TGME49_233300	TGME49_236630	TGME49_306370	TGME49_202050	TGME49_249780	TGME49_232130	TGME49_209000	TGME49_278450	TGME49_263520	TGME49_214180	TGME49_236070	TGME49_200230	TGME49_297160	TGME49_293690	TGME49_221630	TGME49_253470	TGME49_232400	TGME49_276850	TGME49_300130	TGME49_321630	TGME49_224130	TGME49_279560	TGME49_304730	TGME49_209920	TGME49_226450	TGME49_229650	TGME49_294690	TGME49_255460	TGME49_268680	TGME49_281960	TGME49_312100	TGME49_204000	TGME49_271320	TGME49_212770	TGME49_311310	TGME49_233760	TGME49_259630	TGME49_291800	TGME49_253680	TGME49_312580	TGME49_262480	TGME49_232940	TGME49_271430
R3.4	T17	TGME49_314250	TGME49_236510	TGME49_229390	TGME49_243190	TGME49_233300	TGME49_236630	TGME49_306370	TGME49_202050	TGME49_249780	TGME49_232130	TGME49_289880	TGME49_209000	TGME49_278450	TGME49_263520	TGME49_214180	TGME49_230970	TGME49_255190	TGME49_236070	TGME49_200230	TGME49_297160	TGME49_293690	TGME49_221630	TGME49_253470	TGME49_232400	TGME49_276850	TGME49_300130	TGME49_321630	TGME49_264870	TGME49_224130	TGME49_279560	TGME49_304730	TGME49_209920	TGME49_226450	TGME49_229650	TGME49_294690	TGME49_255460	TGME49_222430	TGME49_265790	TGME49_268680	TGME49_281960	TGME49_246130	TGME49_312100	TGME49_204000	TGME49_271320	TGME49_212770	TGME49_311310	TGME49_233760	TGME49_259630
R3.6	T18	TGME49_314250	TGME49_229390	TGME49_243190	TGME49_233300	TGME49_236630	TGME49_306370	TGME49_202050	TGME49_249780	TGME49_232130	TGME49_289880	TGME49_209000	TGME49_278450	TGME49_263520	TGME49_214180	TGME49_230970	TGME49_255190	TGME49_223750	TGME49_236070	TGME49_200230	TGME49_297160	TGME49_293690	TGME49_221630	TGME49_253470	TGME49_232400	TGME49_276850	TGME49_300130	TGME49_264870	TGME49_224130	TGME49_279560	TGME49_304730	TGME49_209920	TGME49_226450	TGME49_260550	TGME49_250800	TGME49_229650	TGME49_294690	TGME49_255460	TGME49_222430	TGME49_265790	TGME49_268680	TGME49_281960	TGME49_246130	TGME49_204000	TGME49_271320	TGME49_212770	TGME49_311310	TGME49_233760	TGME49_259630
R3.8	T19	TGME49_314250	TGME49_229390	TGME49_243190	TGME49_233300	TGME49_236630	TGME49_249780	TGME49_232130	TGME49_278450	TGME49_263520	TGME49_230970	TGME49_255190	TGME49_223750	TGME49_236070	TGME49_200230	TGME49_297160	TGME49_293690	TGME49_221630	TGME49_253470	TGME49_232400	TGME49_276850	TGME49_300130	TGME49_264870	TGME49_224130	TGME49_279560	TGME49_304730	TGME49_209920	TGME49_226450	TGME49_260550	TGME49_250800	TGME49_229650	TGME49_255460	TGME49_222430	TGME49_265790	TGME49_268680	TGME49_281960	TGME49_246130	TGME49_204000	TGME49_271320	TGME49_311310	TGME49_233760	TGME49_306510	TGME49_259630	TGME49_230180	TGME49_232940	TGME49_253410	TGME49_287220	TGME49_217930	TGME49_227800
R4.0	T20	TGME49_229390	TGME49_236630	TGME49_249780	TGME49_278450	TGME49_255190	TGME49_223750	TGME49_236070	TGME49_253470	TGME49_276850	TGME49_264870	TGME49_224130	TGME49_279560	TGME49_304730	TGME49_226450	TGME49_260550	TGME49_250800	TGME49_255460	TGME49_222430	TGME49_265790	TGME49_246130	TGME49_204000	TGME49_306510	TGME49_259630	TGME49_230180	TGME49_232940	TGME49_287220	TGME49_217930	TGME49_261440	TGME49_209985	TGME49_201390	TGME49_269600	TGME49_251770	TGME49_237070	TGME49_256788	TGME49_294600	TGME49_316550	TGME49_258410	TGME49_268590	TGME49_276880	TGME49_201170	TGME49_219630	TGME49_321460	TGME49_309600	TGME49_262490	TGME49_230570	TGME49_313860	TGME49_268970	TGME49_230850
R4.2	T21	TGME49_236630	TGME49_249780	TGME49_278450	TGME49_255190	TGME49_223750	TGME49_236070	TGME49_264870	TGME49_279560	TGME49_304730	TGME49_226450	TGME49_260550	TGME49_250800	TGME49_246130	TGME49_204000	TGME49_306510	TGME49_230180	TGME49_287220	TGME49_217930	TGME49_261440	TGME49_209985	TGME49_201390	TGME49_269600	TGME49_251770	TGME49_237070	TGME49_294600	TGME49_268590	TGME49_276880	TGME49_219630	TGME49_321460	TGME49_230570	TGME49_268970	TGME49_217600	TGME49_257070	TGME49_202550	TGME49_249540	TGME49_278400	TGME49_202840	TGME49_266050	TGME49_293740	TGME49_214220	TGME49_310970	TGME49_223570	TGME49_314430	TGME49_270050	TGME49_218720	TGME49_313330	TGME49_300990	TGME49_215910
R4.4	T22	TGME49_223750	TGME49_264870	TGME49_304730	TGME49_226450	TGME49_250800	TGME49_246130	TGME49_230180	TGME49_217930	TGME49_269600	TGME49_251770	TGME49_219630	TGME49_230570	TGME49_214220	TGME49_314430	TGME49_218720	TGME49_313330	TGME49_248740	TGME49_261710	TGME49_245770	TGME49_309200	TGME49_312630	TGME49_208550	TGME49_254890	TGME49_311230	TGME49_297670	TGME49_307010	TGME49_211600	TGME49_251850	TGME49_215210	TGME49_313340	TGME49_204320	TGME49_202020	TGME49_260540	TGME49_246340	TGME49_225540	TGME49_200270	TGME49_313760	TGME49_284180	TGME49_256060	TGME49_304490	TGME49_200385	TGME49_270865	TGME49_250115
R4.6	T23	TGME49_217930	TGME49_230570	TGME49_307010	TGME49_211600	TGME49_202020	TGME49_200385	TGME49_270865	TGME49_250115
R4.8	T24
R5.0	T25
R5.2	T26
R5.4	T27
R5.6	T28
R5.8	T29
R6.0	T30
R6.2	T31
R6.4	T32
R6.6	T33	TGME49_243460	TGME49_277910
R6.8	T34	TGME49_243460	TGME49_277910
R7.0	T35	TGME49_277895	TGME49_267690	TGME49_215550	TGME49_243460	TGME49_277910
R7.2	T36	TGME49_277895	TGME49_267690	TGME49_215550	TGME49_243460	TGME49_277910
R7.4	T37	TGME49_277895	TGME49_267690	TGME49_215550	TGME49_243460	TGME49_277910
R7.6	T38	TGME49_277895	TGME49_267690	TGME49_215550	TGME49_243460	TGME49_277910	TGME49_237090
[truncated: 323 more columns]
