# Supplementary material for: Gene Set Enrichment Analysis (GSEA) of Toxoplasma gondii expression datasets links cell cycle progression and the bradyzoite developmental program
Source: BMC Genomics. 2014 Jun 24;15(1):515. doi: 10.1186/1471-2164-15-515 (PMC4092224; doi:10.1186/1471-2164-15-515)
Supplement: Supplementary file 2 — Additional file 2: GMT files formatted for use in GSEA (Version 10). Genome details were downloaded from the T. gondii genome resource http://www.toxodb.org . The current genome Version 10 (R10) formatted Gene ID’s are provided. Detailed instructions for implementation of GSEA are available at the Broad Institute website (http://www.broadinstitute.org/gsea/index.jsp). (ZIP 66 KB) [file 12864_2014_6217_MOESM2_ESM.zip › gmt_R10/oocyst_core.gmt]

Middle-late oocyst, core	ufu	TGME49_270800	TGME49_314250	TGME49_213590	TGME49_229390	TGME49_236630	TGME49_205390	TGME49_293000	TGME49_216080	TGME49_239120	TGME49_292330	TGME49_215230	TGME49_256980	TGME49_313000	TGME49_208380	TGME49_320530	TGME49_224620	TGME49_223750	TGME49_276850	TGME49_314260	TGME49_316220	TGME49_299080	TGME49_224130	TGME49_211290	TGME49_286540	TGME49_271610	TGME49_288640	TGME49_294690	TGME49_268680	TGME49_266830	TGME49_204520	TGME49_208040	TGME49_300220	TGME49_286430	TGME49_282055	TGME49_276940	TGME49_226380	TGME49_230230	TGME49_309100	TGME49_307570	TGME49_266100	TGME49_243690	TGME49_234165	TGME49_258370	TGME49_230180	TGME49_269380	TGME49_201780	TGME49_304870	TGME49_225940
Late oocyst, core	fuu	TGME49_270310	TGME49_242080	TGME49_314810	TGME49_254180	TGME49_235970	TGME49_239800	TGME49_215470	TGME49_234550	TGME49_250020	TGME49_271240	TGME49_208570	TGME49_291980	TGME49_292320	TGME49_209640	TGME49_251930	TGME49_258170	TGME49_249800	TGME49_249200	TGME49_254570	TGME49_268850	TGME49_236550	TGME49_285250	TGME49_261050	TGME49_244170	TGME49_253760	TGME49_289190	TGME49_271030	TGME49_262980	TGME49_261480	TGME49_205580	TGME49_314820	TGME49_320450	TGME49_266400	TGME49_231370	TGME49_240310	TGME49_232340	TGME49_278170	TGME49_313830	TGME49_255940	TGME49_217940	TGME49_267400	TGME49_257970	TGME49_295680	TGME49_257440	TGME49_262410	TGME49_293680	TGME49_279410	TGME49_244560
Early-middle oocyst, core	fdd	TGME49_201890	TGME49_253470	TGME49_246640	TGME49_284420	TGME49_264230	TGME49_282220	TGME49_232690	TGME49_285410	TGME49_209450	TGME49_216950	TGME49_205430	TGME49_237600	TGME49_218540	TGME49_313950	TGME49_243298	TGME49_213800	TGME49_318260	TGME49_250720	TGME49_222220	TGME49_256100	TGME49_276110	TGME49_268220	TGME49_283800	TGME49_245630	TGME49_315500	TGME49_273860	TGME49_202510	TGME49_205350	TGME49_275660	TGME49_253710	TGME49_263310	TGME49_236650	TGME49_297850	TGME49_208722	TGME49_220560	TGME49_248450	TGME49_294340	TGME49_249240	TGME49_290170	TGME49_255900	TGME49_203720	TGME49_225510	TGME49_312250	TGME49_215010	TGME49_238240	TGME49_208718	TGME49_316280	TGME49_290300
Middle oocyst, core	udf	TGME49_209150	TGME49_214320	TGME49_249850	TGME49_252360	TGME49_230970	TGME49_293690	TGME49_273870	TGME49_257925	TGME49_297290	TGME49_251950	TGME49_218610	TGME49_304670	TGME49_273320	TGME49_215520	TGME49_247648	TGME49_215990	TGME49_315130	TGME49_227000	TGME49_231160	TGME49_248250	TGME49_207750	TGME49_313860	TGME49_253320	TGME49_293770	TGME49_253890	TGME49_201690	TGME49_273400	TGME49_202210	TGME49_257080	TGME49_241000	TGME49_247440	TGME49_251910	TGME49_278950	TGME49_209490	TGME49_202220	TGME49_229690	TGME49_206400	TGME49_293720	TGME49_263280	TGME49_203890	TGME49_264472	TGME49_257680	TGME49_220420	TGME49_226400	TGME49_225745	TGME49_219520	TGME49_299060	TGME49_261710
Early-late oocyst, core	duf	TGME49_280800	TGME49_260260	TGME49_200310	TGME49_223590	TGME49_286420	TGME49_242680	TGME49_239610	TGME49_306560	TGME49_267730	TGME49_214620	TGME49_271820	TGME49_267530	TGME49_221210	TGME49_300110	TGME49_242290	TGME49_225240	TGME49_214330	TGME49_310490	TGME49_245460	TGME49_207840	TGME49_229670	TGME49_230630	TGME49_240590	TGME49_218250	TGME49_284560	TGME49_223668	TGME49_249590	TGME49_280710	TGME49_263060	TGME49_225720	TGME49_209510	TGME49_319700	TGME49_238010	TGME49_201100	TGME49_218230	TGME49_227910	TGME49_261210	TGME49_236580	TGME49_269840	TGME49_210270	TGME49_225080	TGME49_222930	TGME49_312500	TGME49_305240	TGME49_218410	TGME49_252290	TGME49_248390	TGME49_232300
[truncated: 408 more columns]
