# Supplementary material for: Gene Set Enrichment Analysis (GSEA) of Toxoplasma gondii expression datasets links cell cycle progression and the bradyzoite developmental program
Source: BMC Genomics. 2014 Jun 24;15(1):515. doi: 10.1186/1471-2164-15-515 (PMC4092224; doi:10.1186/1471-2164-15-515)
Supplement: Supplementary file 2 — Additional file 2: GMT files formatted for use in GSEA (Version 10). Genome details were downloaded from the T. gondii genome resource http://www.toxodb.org . The current genome Version 10 (R10) formatted Gene ID’s are provided. Detailed instructions for implementation of GSEA are available at the Broad Institute website (http://www.broadinstitute.org/gsea/index.jsp). (ZIP 66 KB) [file 12864_2014_6217_MOESM2_ESM.zip › gmt_R10/oocyst_extended.gmt]

Late oocyst, extended	fu	TGME49_270310	TGME49_242080	TGME49_314810	TGME49_248590	TGME49_254180	TGME49_235970	TGME49_239800	TGME49_215470	TGME49_234550	TGME49_246530	TGME49_264710	TGME49_250020	TGME49_213830	TGME49_271240	TGME49_208570	TGME49_255910	TGME49_253160	TGME49_291980	TGME49_292320	TGME49_209640	TGME49_251930	TGME49_218830	TGME49_249720	TGME49_297140	TGME49_258170	TGME49_249800	TGME49_249200	TGME49_254570	TGME49_268850	TGME49_236550	TGME49_288290	TGME49_285250	TGME49_261050	TGME49_244170	TGME49_235720	TGME49_253760	TGME49_289190	TGME49_271030	TGME49_262980	TGME49_261480	TGME49_205580	TGME49_314820	TGME49_320450	TGME49_294680	TGME49_236880	TGME49_246560	TGME49_242580	TGME49_266400
Early-middle oocyst, extended	fd	TGME49_209755	TGME49_201890	TGME49_253470	TGME49_246640	TGME49_207600	TGME49_284420	TGME49_293870	TGME49_261490	TGME49_285780	TGME49_264230	TGME49_282220	TGME49_232690	TGME49_285410	TGME49_209450	TGME49_247230	TGME49_216950	TGME49_205430	TGME49_240880	TGME49_213560	TGME49_237600	TGME49_319370	TGME49_297440	TGME49_218540	TGME49_313950	TGME49_315540	TGME49_271970	TGME49_243298	TGME49_233310	TGME49_266450	TGME49_213800	TGME49_254290	TGME49_212240	TGME49_240250	TGME49_210820	TGME49_318260	TGME49_237530	TGME49_310590	TGME49_261390	TGME49_250720	TGME49_222220	TGME49_246610	TGME49_256100	TGME49_276110	TGME49_268220	TGME49_307790	TGME49_283800	TGME49_245630	TGME49_315500
Middle oocyst, extended	ud	TGME49_220890	TGME49_265542	TGME49_233300	TGME49_276870	TGME49_209150	TGME49_243930	TGME49_278830	TGME49_278450	TGME49_288950	TGME49_214320	TGME49_249850	TGME49_263520	TGME49_252360	TGME49_230970	TGME49_255190	TGME49_203010	TGME49_200230	TGME49_205330	TGME49_293690	TGME49_226030	TGME49_221630	TGME49_232400	TGME49_273870	TGME49_220400	TGME49_299800	TGME49_255420	TGME49_230470	TGME49_209920	TGME49_304500	TGME49_263560	TGME49_255460	TGME49_257925	TGME49_222430	TGME49_265790	TGME49_267500	TGME49_297290	TGME49_251950	TGME49_218610	TGME49_269180	TGME49_278840	TGME49_304670	TGME49_308840	TGME49_229930	TGME49_273320	TGME49_215520	TGME49_247648	TGME49_271790	TGME49_215990
Eary-late oocyst, extended	du	TGME49_304990	TGME49_280800	TGME49_257020	TGME49_260260	TGME49_200310	TGME49_313725	TGME49_203560	TGME49_223590	TGME49_292130	TGME49_286420	TGME49_289640	TGME49_242680	TGME49_239610	TGME49_234550	TGME49_306560	TGME49_225930	TGME49_284540	TGME49_267730	TGME49_214620	TGME49_271820	TGME49_267530	TGME49_221210	TGME49_300110	TGME49_242290	TGME49_212260	TGME49_287500	TGME49_225240	TGME49_214330	TGME49_310490	TGME49_265370	TGME49_245460	TGME49_217910	TGME49_281630	TGME49_207840	TGME49_229670	TGME49_230630	TGME49_240590	TGME49_209720	TGME49_218250	TGME49_284560	TGME49_226550	TGME49_218870	TGME49_320600	TGME49_223668	TGME49_249590	TGME49_280710	TGME49_263060	TGME49_294230
Middle-late oocyst, progressive	ffu_uu	TGME49_210310	TGME49_214840	TGME49_243655	TGME49_297530	TGME49_272030	TGME49_288390	TGME49_286660	TGME49_277730	TGME49_316220	TGME49_318230	TGME49_230160	TGME49_319940	TGME49_220520	TGME49_207680	TGME49_219810	TGME49_269800	TGME49_289940	TGME49_249250	TGME49_251680	TGME49_235010	TGME49_301390	TGME49_257290	TGME49_205700	TGME49_240220	TGME49_321170	TGME49_279350	TGME49_253180	TGME49_204090	TGME49_272020	TGME49_220630	TGME49_283550	TGME49_207720	TGME49_321460	TGME49_219570	TGME49_224800	TGME49_286928	TGME49_224050	TGME49_261260	TGME49_286932	TGME49_251870	TGME49_315610	TGME49_294270	TGME49_320640	TGME49_245746	TGME49_249540	TGME49_203330	TGME49_315640	TGME49_235880
Early-middle, progressive	ffd_dd	TGME49_312480	TGME49_215040	TGME49_207140	TGME49_322500	TGME49_203700	TGME49_310960	TGME49_318710	TGME49_252220	TGME49_205265	TGME49_218400	TGME49_259980	TGME49_221440	TGME49_286140	TGME49_290310	TGME49_207130	TGME49_251470	TGME49_313570	TGME49_215670	TGME49_288460	TGME49_265230	TGME49_240860	TGME49_236860	TGME49_240810	TGME49_229650	TGME49_250740	TGME49_259620	TGME49_257310	TGME49_263570	TGME49_288600	TGME49_280660	TGME49_305460	TGME49_256000	TGME49_242260	TGME49_237120	TGME49_282140	TGME49_262710	TGME49_225470	TGME49_250830	TGME49_249380	TGME49_292920	TGME49_237880	TGME49_295630	TGME49_231900	TGME49_215550	TGME49_233280	TGME49_236990	TGME49_247550	TGME49_289770
Middle oocyst, persistent	udu	TGME49_220890	TGME49_265542	TGME49_233300	TGME49_276870	TGME49_243930	TGME49_278830	TGME49_278450	TGME49_288950	TGME49_263520	TGME49_255190	TGME49_203010	TGME49_200230	TGME49_205330	TGME49_226030	TGME49_221630	TGME49_232400	TGME49_220400	TGME49_299800	TGME49_255420	TGME49_230470	TGME49_209920	TGME49_304500	TGME49_263560	TGME49_255460	TGME49_222430	TGME49_265790	TGME49_267500	TGME49_269180	TGME49_278840	TGME49_308840	TGME49_229930	TGME49_271790	TGME49_315730	TGME49_206340	TGME49_246660	TGME49_267690	TGME49_218740	TGME49_256788	TGME49_305050	TGME49_265650	TGME49_316550	TGME49_311840	TGME49_268590	TGME49_276880	TGME49_319890	TGME49_315750	TGME49_311890	TGME49_273310
Early-late, early peak	dud	TGME49_304990	TGME49_257020	TGME49_313725	TGME49_203560	TGME49_292130	TGME49_289640	TGME49_284540	TGME49_212260	TGME49_287500	TGME49_217910	TGME49_281630	TGME49_209720	TGME49_218870	TGME49_294230	TGME49_263050	TGME49_204160	TGME49_270140	TGME49_275450	TGME49_297840	TGME49_266900	TGME49_217540	TGME49_314090	TGME49_320140	TGME49_218950	TGME49_318720	TGME49_245450	TGME49_262640	TGME49_262720	TGME49_297500	TGME49_228620	TGME49_243280	TGME49_310060	TGME49_213410	TGME49_203630	TGME49_218920	TGME49_261460	TGME49_269150	TGME49_300000	TGME49_273060	TGME49_240510	TGME49_279340	TGME49_232440	TGME49_204020	TGME49_205340	TGME49_266460	TGME49_215890	TGME49_231480	TGME49_270120
[truncated: 236 more columns]
