# Supplementary material for: Gene Set Enrichment Analysis (GSEA) of Toxoplasma gondii expression datasets links cell cycle progression and the bradyzoite developmental program
Source: BMC Genomics. 2014 Jun 24;15(1):515. doi: 10.1186/1471-2164-15-515 (PMC4092224; doi:10.1186/1471-2164-15-515)
Supplement: Supplementary file 2 — Additional file 2: GMT files formatted for use in GSEA (Version 10). Genome details were downloaded from the T. gondii genome resource http://www.toxodb.org . The current genome Version 10 (R10) formatted Gene ID’s are provided. Detailed instructions for implementation of GSEA are available at the Broad Institute website (http://www.broadinstitute.org/gsea/index.jsp). (ZIP 66 KB) [file 12864_2014_6217_MOESM2_ESM.zip › gmt_R10/organelle.gmt]

Apicoplast	apico	TGME49_215070	TGME49_272510	TGME49_202810	TGME49_206610	TGME49_253900	TGME49_226730	TGME49_209950	TGME49_241870	TGME49_254780	TGME49_232020	TGME49_305980	TGME49_251930	TGME49_237460	TGME49_205360	TGME49_280730	TGME49_306520	TGME49_230080	TGME49_220300	TGME49_267800	TGME49_249910	TGME49_300320	TGME49_295910	TGME49_209710	TGME49_246550	TGME49_251570	TGME49_247000	TGME49_228770	TGME49_266760	TGME49_235880	TGME49_221330	TGME49_297780	TGME49_239250	TGME49_243280	TGME49_259230	TGME49_307610	TGME49_260170	TGME49_211240	TGME49_270910	TGME49_262400	TGME49_226400	TGME49_223970	TGME49_218850	TGME49_273040	TGME49_259260	TGME49_272420	TGME49_208580	TGME49_221320	TGME49_247680
Dense Granule	gra	TGME49_221210	TGME49_277270	TGME49_275440	TGME49_203310	TGME49_200360	TGME49_208450	TGME49_276130	TGME49_286450	TGME49_254720	TGME49_297880	TGME49_227620	TGME49_222170	TGME49_251540	TGME49_227280	TGME49_217430	TGME49_277240	TGME49_270250	TGME49_237800	TGME49_310790	TGME49_310780	TGME49_239740	TGME49_289620	TGME49_212410	TGME49_208830	TGME49_288650	TGME49_268900	TGME49_275470	TGME49_275850
Rhoptry	rop	TGME49_207700	TGME49_314250	TGME49_295125	TGME49_297960	TGME49_252360	TGME49_295110	TGME49_211290	TGME49_230470	TGME49_282055	TGME49_266100	TGME49_242250	TGME49_258370	TGME49_203990	TGME49_258660	TGME49_243730	TGME49_261440	TGME49_308810	TGME49_242240	TGME49_327200	TGME49_211260	TGME49_309590	TGME49_227010	TGME49_215775	TGME49_253330	TGME49_201130	TGME49_252200	TGME49_205250	TGME49_308090	TGME49_313330	TGME49_263220	TGME49_300100	TGME49_294560	TGME49_315220	TGME49_294400	TGME49_261750	TGME49_312270	TGME49_299060	TGME49_215785	TGME49_304740	TGME49_314500	TGME49_315490	TGME49_227810	TGME49_308096	TGME49_265120	TGME49_270920	TGME49_262730	TGME49_274170	TGME49_234950
Microneme	mic	TGME49_286150	TGME49_275798	TGME49_200230	TGME49_300130	TGME49_201780	TGME49_204130	TGME49_218520	TGME49_221480	TGME49_291890	TGME49_293770	TGME49_204340	TGME49_200290	TGME49_218310	TGME49_293900	TGME49_261780	TGME49_204050	TGME49_245490	TGME49_275802	TGME49_208730	TGME49_240910	TGME49_200240	TGME49_208740	TGME49_244180	TGME49_204530	TGME49_214940	TGME49_289630	TGME49_208030	TGME49_247195	TGME49_254430	TGME49_245485	TGME49_319560	TGME49_200250	TGME49_267680	TGME49_277080	TGME49_200270	TGME49_260190	TGME49_286740	TGME49_255260	TGME49_206510	TGME49_214290	TGME49_250710
[truncated: 38 more columns]
