# Supplementary material for: Gene Set Enrichment Analysis (GSEA) of Toxoplasma gondii expression datasets links cell cycle progression and the bradyzoite developmental program
Source: BMC Genomics. 2014 Jun 24;15(1):515. doi: 10.1186/1471-2164-15-515 (PMC4092224; doi:10.1186/1471-2164-15-515)
Supplement: Supplementary file 2 — Additional file 2: GMT files formatted for use in GSEA (Version 10). Genome details were downloaded from the T. gondii genome resource http://www.toxodb.org . The current genome Version 10 (R10) formatted Gene ID’s are provided. Detailed instructions for implementation of GSEA are available at the Broad Institute website (http://www.broadinstitute.org/gsea/index.jsp). (ZIP 66 KB) [file 12864_2014_6217_MOESM2_ESM.zip › gmt_R10/Tgondii_GO_Terms.gmt]

GO.0000059.uPROTEIN.IMPORT.INTO.NUCLEUS.DOCKING	na	TGME49_216590	TGME49_253730	TGME49_249530	TGME49_223540	TGME49_295040
GO.0000062.uACYLCOA.BINDING	na	TGME49_234510	TGME49_251550
GO.0000074.REGULATION.OF.PROGRESSION.THROUGH.CELL.CYCLE	na	TGME49_290020	TGME49_320430	TGME49_263060	TGME49_248340	TGME49_229020	TGME49_316660	TGME49_270330	TGME49_313410	TGME49_270740	TGME49_273090	TGME49_214970	TGME49_221490
GO.0000146.uMICROFILAMENT.MOTOR.ACTIVITY	na	TGME49_278870
GO.0000151.uUBIQUITIN.LIGASE.COMPLEX	na	TGME49_263470	TGME49_265380	TGME49_213690	TGME49_278490	TGME49_267520	TGME49_219820	TGME49_316660	TGME49_203440	TGME49_280490	TGME49_289310	TGME49_305760	TGME49_292160
GO.0000154.uRRNA.MODIFICATION	na	TGME49_220940	TGME49_233410	TGME49_300320	TGME49_207990	TGME49_248200	TGME49_263670
GO.0000166.NUCLEOTIDE.BINDING	na	TGME49_318710	TGME49_263740	TGME49_213000	TGME49_305590	TGME49_237220	TGME49_217910	TGME49_235170	TGME49_243490	TGME49_261018	TGME49_313100	TGME49_280610	TGME49_239020	TGME49_202630	TGME49_283900	TGME49_300310	TGME49_289780	TGME49_249810	TGME49_219590	TGME49_319860	TGME49_237110	TGME49_223390	TGME49_272900	TGME49_312310	TGME49_277500	TGME49_288860	TGME49_261022	TGME49_308580	TGME49_273360	TGME49_234420	TGME49_228210	TGME49_318510	TGME49_267080	TGME49_294550	TGME49_288520	TGME49_261010	TGME49_210960	TGME49_242625	TGME49_300020	TGME49_315560	TGME49_275690	TGME49_258030	TGME49_216790	TGME49_261950	TGME49_216730	TGME49_229950	TGME49_273090	TGME49_315680	TGME49_230710
GO.0000175.u35EXORIBONUCLEASE.ACTIVITY	na	TGME49_312400	TGME49_203610	TGME49_224860	TGME49_202750	TGME49_231040	TGME49_233930	TGME49_213930	TGME49_319650
GO.0000178u.EXOSOME.RNASE.COMPLEX	na	TGME49_261050	TGME49_312400	TGME49_252320	TGME49_203610	TGME49_224860	TGME49_231040	TGME49_213930
GO.0000226.uMICROTUBULE.CYTOSKELETON.ORGANIZATION.AND.BIOGENESIS	na	TGME49_301420	TGME49_310130	TGME49_226870	TGME49_209970	TGME49_221620
GO.0000311.PLASTID.LARGE.RIBOSOMAL.SUBUNIT	na	TGME49_220150	TGME49_263020	TGME49_293600	TGME49_288610
GO.0000315.uORGANELLAR.LARGE.RIBOSOMAL.SUBUNIT	na	TGME49_297170	TGME49_293310	TGME49_220300	TGME49_254380	TGME49_220150	TGME49_253800	TGME49_263020	TGME49_254400	TGME49_293600	TGME49_230050	TGME49_217590	TGME49_288610
GO.0000502.uPROTEASOME.COMPLEX.SENSU.EUKARYOTA	na	TGME49_223590	TGME49_242290	TGME49_277895	TGME49_227960	TGME49_249590	TGME49_280710	TGME49_263060	TGME49_250830	TGME49_261210	TGME49_269840	TGME49_223450	TGME49_300310	TGME49_314090	TGME49_251760	TGME49_272230	TGME49_306930	TGME49_277500	TGME49_292220	TGME49_254900	TGME49_224110	TGME49_218920	TGME49_228210	TGME49_213870	TGME49_207770	TGME49_267080	TGME49_258150	TGME49_313410	TGME49_261010	TGME49_225580	TGME49_290010	TGME49_229950	TGME49_216450	TGME49_278050	TGME49_239500	TGME49_238180	TGME49_287210
GO.0000785u.CHROMATIN	na	TGME49_258240	TGME49_261580	TGME49_251870	TGME49_209910	TGME49_217500	TGME49_261240	TGME49_300200	TGME49_239260
GO.0000786.uNUCLEOSOME	na	TGME49_261580	TGME49_251870	TGME49_209910	TGME49_261240	TGME49_300200	TGME49_239260
GO.0000922.uSPINDLE.POLE	na	TGME49_310130	TGME49_209970
GO.0003676.uNUCLEIC.ACID.BINDING	na	TGME49_239070	TGME49_280800	TGME49_219140	TGME49_210360	TGME49_309390	TGME49_215230	TGME49_314860	TGME49_227850	TGME49_304710	TGME49_236200	TGME49_284010	TGME49_226320	TGME49_224200	TGME49_273520	TGME49_211230	TGME49_226250	TGME49_301380	TGME49_237220	TGME49_294710	TGME49_223410	TGME49_217910	TGME49_228000	TGME49_279330	TGME49_273100	TGME49_258560	TGME49_235170	TGME49_318440	TGME49_256900	TGME49_290660	TGME49_254340	TGME49_206670	TGME49_281510	TGME49_225720	TGME49_248480	TGME49_320300	TGME49_278550	TGME49_291670	TGME49_269200	TGME49_321360	TGME49_271030	TGME49_246170	TGME49_232530	TGME49_264730	TGME49_261580	TGME49_266740	TGME49_291330	TGME49_217540	TGME49_226080
GO.0003677.uDNA.BINDING	na	TGME49_239070	TGME49_314410	TGME49_280800	TGME49_289222	TGME49_297530	TGME49_249190	TGME49_202870	TGME49_309390	TGME49_236200	TGME49_273870	TGME49_266930	TGME49_267390	TGME49_284010	TGME49_315600	TGME49_258240	TGME49_273520	TGME49_218610	TGME49_246060	TGME49_237220	TGME49_217910	TGME49_235170	TGME49_227020	TGME49_253730	TGME49_240590	TGME49_225940	TGME49_210412	TGME49_262000	TGME49_288700	TGME49_254140	TGME49_249560	TGME49_236780	TGME49_211220	TGME49_225720	TGME49_203380	TGME49_266390	TGME49_320300	TGME49_318620	TGME49_226440	TGME49_271030	TGME49_246170	TGME49_224050	TGME49_261580	TGME49_283900	TGME49_251870	TGME49_277070	TGME49_219700	TGME49_207690	TGME49_319860
GO.0003678.uDNA.HELICASE.ACTIVITY	na	TGME49_315600	TGME49_320300	TGME49_277070	TGME49_219590	TGME49_288860	TGME49_251670	TGME49_243920	TGME49_216870	TGME49_306080	TGME49_269660	TGME49_318480	TGME49_209680	TGME49_209770	TGME49_277550	TGME49_261850
GO.0003682.uCHROMATIN.BINDING	na	TGME49_258240	TGME49_209140	TGME49_261220	TGME49_278280	TGME49_213900
GO.0003684.uDAMAGED.DNA.BINDING	na	TGME49_236200	TGME49_272900	TGME49_268560	TGME49_261000	TGME49_232450	TGME49_294880	TGME49_295340	TGME49_208320	TGME49_249330	TGME49_269660	TGME49_290640
GO.0003697.uSINGLESTRANDED.DNA.BINDING	na	TGME49_261460	TGME49_297940	TGME49_217500
GO.0003700.uTRANSCRIPTION.FACTOR.ACTIVITY	na	TGME49_249190	TGME49_266930	TGME49_218610	TGME49_262000	TGME49_254140	TGME49_271030	TGME49_224050	TGME49_215730	TGME49_251740	TGME49_261220	TGME49_247730	TGME49_208020	TGME49_299150	TGME49_270120	TGME49_320700	TGME49_313300	TGME49_205650	TGME49_280470	TGME49_216220	TGME49_312590	TGME49_272710	TGME49_255220	TGME49_217050	TGME49_310950	TGME49_290240	TGME49_246770	TGME49_217010	TGME49_312250	TGME49_290180	TGME49_254135
GO.0003702.uRNA.POLYMERASE.II.TRANSCRIPTION.FACTOR.ACTIVITY	na	TGME49_266930	TGME49_231010	TGME49_320300	TGME49_214520	TGME49_224590	TGME49_292010	TGME49_306280	TGME49_291080	TGME49_225970	TGME49_258680	TGME49_315300	TGME49_309170
GO.0003723.uRNA.BINDING	na	TGME49_314410	TGME49_224850	TGME49_314860	TGME49_215470	TGME49_214620	TGME49_236910	TGME49_289960	TGME49_308890	TGME49_226320	TGME49_224200	TGME49_288530	TGME49_293310	TGME49_294710	TGME49_269180	TGME49_223410	TGME49_267480	TGME49_290660	TGME49_202740	TGME49_284560	TGME49_313100	TGME49_306520	TGME49_206670	TGME49_281510	TGME49_238010	TGME49_252630	TGME49_248480	TGME49_261050	TGME49_223140	TGME49_318620	TGME49_225080	TGME49_269200	TGME49_321360	TGME49_260160	TGME49_233230	TGME49_246500	TGME49_312400	TGME49_232300	TGME49_240070	TGME49_219670	TGME49_286730	TGME49_273430	TGME49_264730	TGME49_266740	TGME49_220490	TGME49_306960	TGME49_291330	TGME49_226080	TGME49_263400
GO.0003729.uMRNA.BINDING	na	TGME49_224850	TGME49_233230	TGME49_250770	TGME49_305640	TGME49_312530
GO.0003735.uSTRUCTURAL.CONSTITUENT.OF.RIBOSOME	na	TGME49_260260	TGME49_314810	TGME49_292130	TGME49_242680	TGME49_215470	TGME49_234550	TGME49_261570	TGME49_214620	TGME49_227600	TGME49_297170	TGME49_225240	TGME49_251950	TGME49_310490	TGME49_293310	TGME49_245460	TGME49_249250	TGME49_207840	TGME49_229670	TGME49_260660	TGME49_284560	TGME49_239760	TGME49_238010	TGME49_252630	TGME49_300190	TGME49_248480	TGME49_285530	TGME49_220300	TGME49_231120	TGME49_207940	TGME49_254380	TGME49_225080	TGME49_263050	TGME49_218410	TGME49_254620	TGME49_248390	TGME49_232300	TGME49_264730	TGME49_209710	TGME49_239720	TGME49_245620	TGME49_213350	TGME49_277700	TGME49_217670	TGME49_299050	TGME49_215460	TGME49_244580	TGME49_222990	TGME49_242340
GO.0003743.uTRANSLATION.INITIATION.FACTOR.ACTIVITY	na	TGME49_211230	TGME49_211410	TGME49_223410	TGME49_258560	TGME49_278550	TGME49_228250	TGME49_244650	TGME49_316200	TGME49_201680	TGME49_294620	TGME49_235540	TGME49_262720	TGME49_252430	TGME49_306350	TGME49_264090	TGME49_214270	TGME49_250770	TGME49_237510	TGME49_256770	TGME49_292010	TGME49_294670	TGME49_301400	TGME49_287270	TGME49_286750	TGME49_315150	TGME49_316240	TGME49_317720	TGME49_251810	TGME49_257060	TGME49_207900	TGME49_286090	TGME49_228190	TGME49_289830	TGME49_220440	TGME49_313230	TGME49_222860	TGME49_281545
GO.0003746.uTRANSLATION.ELONGATION.FACTOR.ACTIVITY	na	TGME49_219140	TGME49_301380	TGME49_268710	TGME49_307610	TGME49_260170	TGME49_260180	TGME49_280540	TGME49_223970	TGME49_294800	TGME49_205470	TGME49_320570	TGME49_216960	TGME49_251810	TGME49_300140	TGME49_262380
GO.0003747.uTRANSLATION.RELEASE.FACTOR.ACTIVITY	na	TGME49_304710	TGME49_314270	TGME49_207630	TGME49_206360
GO.0003755.uPEPTIDYLPROLYL.CISTRANS.ISOMERASE.ACTIVITY	na	TGME49_240970	TGME49_230520	TGME49_320640	TGME49_289250	TGME49_285760	TGME49_262520	TGME49_241830	TGME49_229490	TGME49_305940	TGME49_314100	TGME49_268750	TGME49_283850	TGME49_270560
GO.0003756.uPROTEIN.DISULFIDE.ISOMERASE.ACTIVITY	na	TGME49_209950	TGME49_224060	TGME49_211680	TGME49_247350
GO.0003774.uMOTOR.ACTIVITY	na	TGME49_206550	TGME49_200330	TGME49_277510	TGME49_247600	TGME49_223258	TGME49_213392	TGME49_232510	TGME49_261018	TGME49_267800	TGME49_270210	TGME49_227000	TGME49_258710	TGME49_213388	TGME49_250010	TGME49_235470	TGME49_278870	TGME49_224880	TGME49_238170	TGME49_261022	TGME49_306338	TGME49_240910	TGME49_273560	TGME49_246740	TGME49_258950	TGME49_232440	TGME49_268580	TGME49_306430	TGME49_294550	TGME49_208340	TGME49_288730	TGME49_253110	TGME49_297110	TGME49_264178	TGME49_297520	TGME49_275420	TGME49_232150	TGME49_306342	TGME49_254020	TGME49_263860	TGME49_225570	TGME49_217220	TGME49_249020	TGME49_264182	TGME49_287160	TGME49_228670	TGME49_223000	TGME49_225200	TGME49_223262
GO.0003777.uMICROTUBULE.MOTOR.ACTIVITY	na	TGME49_277510	TGME49_261018	TGME49_267800	TGME49_270210	TGME49_224880	TGME49_261022	TGME49_306338	TGME49_273560	TGME49_294550	TGME49_253110	TGME49_297110	TGME49_306342	TGME49_254020	TGME49_249020	TGME49_287160	TGME49_223000
GO.0003779.uACTIN.BINDING	na	TGME49_206550	TGME49_200330	TGME49_293690	TGME49_220400	TGME49_219290	TGME49_213392	TGME49_232510	TGME49_272020	TGME49_227000	TGME49_258710	TGME49_213388	TGME49_250010	TGME49_235470	TGME49_238170	TGME49_216970	TGME49_240910	TGME49_258950	TGME49_232440	TGME49_268580	TGME49_306430	TGME49_208340	TGME49_288730	TGME49_264178	TGME49_297520	TGME49_206580	TGME49_275420	TGME49_232150	TGME49_225570	TGME49_206430	TGME49_217220	TGME49_264182	TGME49_228670	TGME49_309400	TGME49_225200	TGME49_310030	TGME49_242415	TGME49_265205
GO.0003824.uCATALYTIC.ACTIVITY	na	TGME49_231190	TGME49_215100	TGME49_242400	TGME49_284010	TGME49_305590	TGME49_287500	TGME49_231890	TGME49_301010	TGME49_235890	TGME49_217910	TGME49_281630	TGME49_279330	TGME49_277895	TGME49_235170	TGME49_318440	TGME49_230520	TGME49_213690	TGME49_257720	TGME49_304470	TGME49_293340	TGME49_202568	TGME49_219800	TGME49_278500	TGME49_227910	TGME49_253430	TGME49_320300	TGME49_223450	TGME49_203420	TGME49_291670	TGME49_268590	TGME49_255690	TGME49_230420	TGME49_314090	TGME49_237110	TGME49_222910	TGME49_223390	TGME49_246630	TGME49_280700	TGME49_227260	TGME49_312310	TGME49_293730	TGME49_319920	TGME49_257740	TGME49_268560	TGME49_288620	TGME49_314400	TGME49_258210	TGME49_216860
GO.0003887.uDNADIRECTED.DNA.POLYMERASE.ACTIVITY	na	TGME49_217910	TGME49_319860	TGME49_280690	TGME49_206710	TGME49_268600	TGME49_258030	TGME49_311800	TGME49_264670	TGME49_233820	TGME49_261850
GO.0003899.uDNADIRECTED.RNA.POLYMERASE.ACTIVITY	na	TGME49_297530	TGME49_300680	TGME49_267390	TGME49_246060	TGME49_240590	TGME49_213746	TGME49_300660	TGME49_254140	TGME49_249560	TGME49_213752	TGME49_297840	TGME49_246630	TGME49_219600	TGME49_258210	TGME49_260680	TGME49_231380	TGME49_300690	TGME49_292300	TGME49_313120	TGME49_238190	TGME49_271300	TGME49_244880	TGME49_270780	TGME49_241150	TGME49_213748	TGME49_202690	TGME49_306290	TGME49_217580	TGME49_225260	TGME49_233720	TGME49_261540	TGME49_217560	TGME49_272740	TGME49_315920	TGME49_261850	TGME49_254135	TGME49_281545
GO.0003918.uDNA.TOPOISOMERASE.ATPHYDROLYZING.ACTIVITY	na	TGME49_221330	TGME49_297780	TGME49_312230	TGME49_226480	TGME49_234360
GO.0003924.uGTPASE.ACTIVITY	na	TGME49_304990	TGME49_235970	TGME49_260210	TGME49_277840	TGME49_313190	TGME49_301380	TGME49_268710	TGME49_258560	TGME49_248880	TGME49_312050	TGME49_293340	TGME49_267800	TGME49_278550	TGME49_228250	TGME49_316400	TGME49_316200	TGME49_248340	TGME49_270690	TGME49_214770	TGME49_252430	TGME49_306350	TGME49_264090	TGME49_214270	TGME49_260170	TGME49_260180	TGME49_226870	TGME49_223970	TGME49_237510	TGME49_258130	TGME49_321620	TGME49_294800	TGME49_301400	TGME49_205470	TGME49_286080	TGME49_287270	TGME49_320570	TGME49_310460	TGME49_314970	TGME49_307980	TGME49_212950	TGME49_216960	TGME49_267810	TGME49_289680	TGME49_264440	TGME49_231210	TGME49_269780	TGME49_262380	TGME49_220440
GO.0004003.uATPDEPENDENT.DNA.HELICASE.ACTIVITY	na	TGME49_315600	TGME49_288860	TGME49_243920	TGME49_216870	TGME49_306080	TGME49_269660	TGME49_209770	TGME49_277550
GO.0004004.uATPDEPENDENT.RNA.HELICASE.ACTIVITY	na	TGME49_210360	TGME49_279330	TGME49_232530	TGME49_249810	TGME49_223390	TGME49_219200	TGME49_220860	TGME49_216860	TGME49_213770	TGME49_312280	TGME49_256770	TGME49_251480	TGME49_313010	TGME49_259220	TGME49_312990	TGME49_268290	TGME49_295070	TGME49_226090	TGME49_244000
GO.0004175.uENDOPEPTIDASE.ACTIVITY	na	TGME49_227948	TGME49_304680	TGME49_223590	TGME49_272510	TGME49_201840	TGME49_242290	TGME49_278975	TGME49_290840	TGME49_206490	TGME49_227960	TGME49_249590	TGME49_280710	TGME49_263060	TGME49_261210	TGME49_268590	TGME49_202630	TGME49_246550	TGME49_300310	TGME49_253890	TGME49_314090	TGME49_227952	TGME49_318290	TGME49_272230	TGME49_306930	TGME49_277500	TGME49_292220	TGME49_237150	TGME49_204050	TGME49_254900	TGME49_308580	TGME49_234220	TGME49_318320	TGME49_218920	TGME49_228210	TGME49_314500	TGME49_207770	TGME49_267080	TGME49_252440	TGME49_214490	TGME49_262940	TGME49_258150	TGME49_232080	TGME49_202310	TGME49_306660	TGME49_242720	TGME49_202680	TGME49_300020	TGME49_259990
GO.0004176.uATPDEPENDENT.PEPTIDASE.ACTIVITY	na	TGME49_272230	TGME49_308580	TGME49_318320	TGME49_300020
GO.0004197.uCYSTEINETYPE.ENDOPEPTIDASE.ACTIVITY	na	TGME49_278975	TGME49_206490	TGME49_252440	TGME49_232080	TGME49_306660	TGME49_321530	TGME49_230000	TGME49_315860	TGME49_293820
GO.0004221.uUBIQUITIN.THIOLESTERASE.ACTIVITY	na	TGME49_263470	TGME49_289330	TGME49_277895	TGME49_223450	TGME49_226940	TGME49_311090	TGME49_213870	TGME49_294360	TGME49_250780	TGME49_247240	TGME49_263420
GO.0004222u.METALLOENDOPEPTIDASE.ACTIVITY	na	TGME49_227948	TGME49_202630	TGME49_253890	TGME49_227952	TGME49_214490	TGME49_202310	TGME49_202680	TGME49_300020	TGME49_272670	TGME49_206510	TGME49_236210	TGME49_224350
GO.0004252.uSERINETYPE.ENDOPEPTIDASE.ACTIVITY	na	TGME49_290840	TGME49_268590	TGME49_318290	TGME49_204050	TGME49_308580	TGME49_318320	TGME49_314500	TGME49_259990	TGME49_245590
GO.0004386.uHELICASE.ACTIVITY	na	TGME49_314410	TGME49_280800	TGME49_210360	TGME49_273870	TGME49_315600	TGME49_258240	TGME49_226250	TGME49_279330	TGME49_233520	TGME49_318440	TGME49_256900	TGME49_254340	TGME49_320300	TGME49_318620	TGME49_291670	TGME49_226440	TGME49_232530	TGME49_249810	TGME49_277070	TGME49_219590	TGME49_295010	TGME49_223390	TGME49_219200	TGME49_288860	TGME49_220860	TGME49_216860	TGME49_213770	TGME49_250770	TGME49_312280	TGME49_256770	TGME49_208540	TGME49_232450	TGME49_251480	TGME49_270790	TGME49_298020	TGME49_259250	TGME49_251670	TGME49_243920	TGME49_236650	TGME49_216870	TGME49_263820	TGME49_203840	TGME49_291820	TGME49_306080	TGME49_313010	TGME49_285660	TGME49_269660	TGME49_318480
GO.0004467.uLONGCHAINFATTYACIDCOA.LIGASE.ACTIVITY	na	TGME49_243800	TGME49_310150
GO.0004518u.NUCLEASE.ACTIVITY	na	TGME49_275830	TGME49_284010	TGME49_258590	TGME49_217910	TGME49_273100	TGME49_281510	TGME49_261050	TGME49_312400	TGME49_268560	TGME49_206710	TGME49_254740	TGME49_218840	TGME49_228710	TGME49_305920	TGME49_237020	TGME49_261610	TGME49_305780	TGME49_288680	TGME49_286440	TGME49_202790	TGME49_203610	TGME49_285840	TGME49_238050	TGME49_238230	TGME49_257180	TGME49_224860	TGME49_239680	TGME49_202750	TGME49_231040	TGME49_233930	TGME49_251620	TGME49_212250	TGME49_278060	TGME49_249330	TGME49_246970	TGME49_228370	TGME49_250890	TGME49_253070	TGME49_258030	TGME49_216600	TGME49_223790	TGME49_213930	TGME49_233090	TGME49_311800	TGME49_319650	TGME49_261850	TGME49_235905
GO.0004519.uENDONUCLEASE.ACTIVITY	na	TGME49_258590	TGME49_281510	TGME49_268560	TGME49_254740	TGME49_228710	TGME49_305920	TGME49_288680	TGME49_202790	TGME49_238230	TGME49_257180	TGME49_251620	TGME49_212250	TGME49_278060	TGME49_249330	TGME49_253070	TGME49_223790	TGME49_311800	TGME49_235905
GO.0004527.uEXONUCLEASE.ACTIVITY	na	TGME49_275830	TGME49_284010	TGME49_217910	TGME49_273100	TGME49_261050	TGME49_312400	TGME49_206710	TGME49_237020	TGME49_305780	TGME49_203610	TGME49_224860	TGME49_239680	TGME49_202750	TGME49_231040	TGME49_233930	TGME49_251620	TGME49_278060	TGME49_246970	TGME49_250890	TGME49_258030	TGME49_213930	TGME49_233090	TGME49_319650	TGME49_261850
GO.0004540.uRIBONUCLEASE.ACTIVITY	na	TGME49_258590	TGME49_281510	TGME49_261050	TGME49_312400	TGME49_254740	TGME49_202790	TGME49_203610	TGME49_285840	TGME49_238230	TGME49_224860	TGME49_202750	TGME49_231040	TGME49_233930	TGME49_223790	TGME49_213930	TGME49_311800	TGME49_319650	TGME49_235905
GO.0004672.uPROTEIN.KINASE.ACTIVITY	na	TGME49_269940	TGME49_242400	TGME49_291050	TGME49_203010	TGME49_226030	TGME49_225770	TGME49_236620	TGME49_224950	TGME49_278900	TGME49_301270	TGME49_269730	TGME49_250680	TGME49_231070	TGME49_228750	TGME49_235750	TGME49_268010	TGME49_266910	TGME49_260250	TGME49_227260	TGME49_243500	TGME49_253860	TGME49_244620	TGME49_229020	TGME49_233010	TGME49_218720	TGME49_210280	TGME49_281430	TGME49_256070	TGME49_304970	TGME49_270865	TGME49_204280	TGME49_207820	TGME49_268810	TGME49_310190	TGME49_320000	TGME49_265330	TGME49_249260	TGME49_313180	TGME49_263070	TGME49_229630	TGME49_253440	TGME49_209050	TGME49_254810	TGME49_292140	TGME49_270330	TGME49_218550	TGME49_315190	TGME49_236240
GO.0004674.uPROTEIN.SERINETHREONINE.KINASE.ACTIVITY	na	TGME49_242400	TGME49_291050	TGME49_203010	TGME49_226030	TGME49_225770	TGME49_236620	TGME49_224950	TGME49_301270	TGME49_269730	TGME49_250680	TGME49_231070	TGME49_228750	TGME49_235750	TGME49_268010	TGME49_266910	TGME49_260250	TGME49_227260	TGME49_243500	TGME49_253860	TGME49_244620	TGME49_229020	TGME49_233010	TGME49_218720	TGME49_210280	TGME49_281430	TGME49_256070	TGME49_304970	TGME49_204280	TGME49_207820	TGME49_268810	TGME49_310190	TGME49_265330	TGME49_249260	TGME49_313180	TGME49_263070	TGME49_229630	TGME49_253440	TGME49_209050	TGME49_292140	TGME49_270330	TGME49_218550	TGME49_315190	TGME49_236240	TGME49_306530	TGME49_239420	TGME49_267540	TGME49_210830	TGME49_268210
GO.0004685.CALCIUM.AND.CALMODULINDEPENDENT.PROTEIN.KINASE.ACTIVITY	na	TGME49_242400	TGME49_224950	TGME49_235750	TGME49_262540	TGME49_206590
GO.0004693.uCYCLINDEPENDENT.PROTEIN.KINASE.ACTIVITY	na	TGME49_260250	TGME49_229020	TGME49_270330	TGME49_236240	TGME49_218220
GO.0004713.uPROTEINTYROSINE.KINASE.ACTIVITY	na	TGME49_242400	TGME49_291050	TGME49_203010	TGME49_226030	TGME49_225770	TGME49_224950	TGME49_301270	TGME49_269730	TGME49_231070	TGME49_228750	TGME49_235750	TGME49_266910	TGME49_243500	TGME49_253860	TGME49_244620	TGME49_229020	TGME49_233010	TGME49_218720	TGME49_210280	TGME49_281430	TGME49_256070	TGME49_304970	TGME49_207820	TGME49_265330	TGME49_249260	TGME49_313180	TGME49_263070	TGME49_209050	TGME49_292140	TGME49_270330	TGME49_218550	TGME49_315190	TGME49_236240	TGME49_306530	TGME49_267540	TGME49_268210	TGME49_262540	TGME49_218220	TGME49_305860	TGME49_290225	TGME49_318770	TGME49_224480	TGME49_206590	TGME49_239130	TGME49_311360	TGME49_234970
GO.0004721.uPHOSPHOPROTEIN.PHOSPHATASE.ACTIVITY	na	TGME49_276920	TGME49_301010	TGME49_235890	TGME49_311310	TGME49_310760	TGME49_232340	TGME49_308830	TGME49_289490	TGME49_219240	TGME49_224240	TGME49_272280	TGME49_310700	TGME49_208722	TGME49_251850	TGME49_290170	TGME49_312200	TGME49_208718
GO.0004722.uPROTEIN.SERINETHREONINE.PHOSPHATASE.ACTIVITY	na	TGME49_276920	TGME49_301010	TGME49_311310	TGME49_310760	TGME49_232340	TGME49_272280	TGME49_310700	TGME49_251850	TGME49_312200
GO.0004748.uRIBONUCLEOSIDEDIPHOSPHATE.REDUCTASE.ACTIVITY	na	TGME49_294640	TGME49_207060	TGME49_279400
GO.0004812.uAMINOACYLTRNA.LIGASE.ACTIVITY	na	TGME49_241870	TGME49_205710	TGME49_223140	TGME49_306960	TGME49_207640	TGME49_210840	TGME49_233860	TGME49_251880	TGME49_224590	TGME49_202530	TGME49_219850	TGME49_273830	TGME49_288360	TGME49_277030	TGME49_292080	TGME49_273410	TGME49_280600	TGME49_263870	TGME49_219540	TGME49_270510	TGME49_300260	TGME49_217460	TGME49_210750	TGME49_254110	TGME49_289300	TGME49_256990	TGME49_253290	TGME49_251690	TGME49_247770	TGME49_266730	TGME49_271625
GO.0004815.uASPARTATETRNA.LIGASE.ACTIVITY	na	TGME49_202530	TGME49_270510
GO.0004818.uGLUTAMATETRNA.LIGASE.ACTIVITY	na	TGME49_241870	TGME49_219850	TGME49_263870	TGME49_247770
GO.0004826.uPHENYLALANINETRNA.LIGASE.ACTIVITY	na	TGME49_306960	TGME49_224590	TGME49_210750
GO.0004835.uTUBULINTYROSINE.LIGASE.ACTIVITY	na	TGME49_244500	TGME49_230670	TGME49_278930
GO.0004840.UBIQUITIN.CONJUGATING.ENZYME.ACTIVITY	na	TGME49_319870	TGME49_280440	TGME49_259090	TGME49_295990	TGME49_208780	TGME49_310040	TGME49_235450	TGME49_264050	TGME49_216130	TGME49_304770	TGME49_202820	TGME49_280760	TGME49_300040	TGME49_263490
GO.0004842u.UBIQUITINPROTEIN.LIGASE.ACTIVITY	na	TGME49_265380	TGME49_213690	TGME49_319870	TGME49_278490	TGME49_295710	TGME49_295658	TGME49_295990	TGME49_310040	TGME49_235450	TGME49_216130	TGME49_280490	TGME49_304770	TGME49_320210	TGME49_280760	TGME49_305760	TGME49_300040	TGME49_292160	TGME49_295662	TGME49_263490
GO.0005198.uSTRUCTURAL.MOLECULE.ACTIVITY	na	TGME49_260260	TGME49_314810	TGME49_292130	TGME49_242680	TGME49_215470	TGME49_234550	TGME49_261570	TGME49_214620	TGME49_227600	TGME49_273370	TGME49_297170	TGME49_225240	TGME49_251950	TGME49_310490	TGME49_293310	TGME49_245460	TGME49_249250	TGME49_207840	TGME49_229670	TGME49_260660	TGME49_284560	TGME49_239760	TGME49_318160	TGME49_238010	TGME49_252630	TGME49_300190	TGME49_248480	TGME49_285530	TGME49_220300	TGME49_231120	TGME49_207940	TGME49_254380	TGME49_290950	TGME49_225080	TGME49_316400	TGME49_263050	TGME49_218410	TGME49_254620	TGME49_248390	TGME49_232300	TGME49_264730	TGME49_209710	TGME49_253040	TGME49_239720	TGME49_245620	TGME49_213350	TGME49_277700	TGME49_217670
GO.0005200.uSTRUCTURAL.CONSTITUENT.OF.CYTOSKELETON	na	TGME49_253040	TGME49_209030	TGME49_226870	TGME49_218880	TGME49_219280	TGME49_205670	TGME49_248630	TGME49_221620
GO.0005215.uTRANSPORTER.ACTIVITY	na	TGME49_231190	TGME49_270310	TGME49_215100	TGME49_214150	TGME49_214320	TGME49_310960	TGME49_318710	TGME49_267380	TGME49_226060	TGME49_284540	TGME49_314422	TGME49_263740	TGME49_251470	TGME49_233130	TGME49_305590	TGME49_270370	TGME49_319500	TGME49_235890	TGME49_249720	TGME49_216590	TGME49_253730	TGME49_247930	TGME49_262710	TGME49_257720	TGME49_261440	TGME49_294230	TGME49_254650	TGME49_219800	TGME49_227910	TGME49_239020	TGME49_305290	TGME49_290950	TGME49_262150	TGME49_252290	TGME49_305770	TGME49_273380	TGME49_289800	TGME49_314820	TGME49_278660	TGME49_226000	TGME49_249530	TGME49_230420	TGME49_254580	TGME49_267270	TGME49_309240	TGME49_209260	TGME49_320140	TGME49_246560
GO.0005279.AMINO.ACIDPOLYAMINE.TRANSPORTER.ACTIVITY	na	TGME49_226060	TGME49_305470
GO.0005488.BINDING	na	TGME49_239080	TGME49_242460	TGME49_202880	TGME49_274060	TGME49_277090	TGME49_249702	TGME49_249698	TGME49_248950	TGME49_248320	TGME49_249900	TGME49_278990
GO.0005506.uIRON.ION.BINDING	na	TGME49_226730	TGME49_294230	TGME49_219630	TGME49_237560	TGME49_257150	TGME49_226590	TGME49_258650	TGME49_246540	TGME49_276110	TGME49_219750	TGME49_285170	TGME49_313580	TGME49_290920	TGME49_262430	TGME49_212930	TGME49_205730	TGME49_216700	TGME49_306660	TGME49_222180	TGME49_290170	TGME49_229420	TGME49_254090	TGME49_272270	TGME49_285520
GO.0005507.uCOPPER.ION.BINDING	na	TGME49_294230	TGME49_240550	TGME49_202800	TGME49_226590	TGME49_310710	TGME49_222180	TGME49_310470	TGME49_201150
GO.0005509.uCALCIUM.ION.BINDING	na	TGME49_242400	TGME49_260670	TGME49_319500	TGME49_286800	TGME49_247230	TGME49_224950	TGME49_228750	TGME49_213800	TGME49_218720	TGME49_208580	TGME49_255660	TGME49_229480	TGME49_315190	TGME49_238050	TGME49_251850	TGME49_315780	TGME49_250340	TGME49_259710	TGME49_249240	TGME49_305860	TGME49_206590	TGME49_265040
GO.0005515.uPROTEIN.BINDING	na	TGME49_264860	TGME49_290020	TGME49_215640	TGME49_228400	TGME49_202810	TGME49_314422	TGME49_306310	TGME49_220570	TGME49_220400	TGME49_313190	TGME49_257490	TGME49_219290	TGME49_305980	TGME49_287500	TGME49_267440	TGME49_281520	TGME49_290840	TGME49_201780	TGME49_232510	TGME49_213690	TGME49_254340	TGME49_272020	TGME49_243710	TGME49_215700	TGME49_305220	TGME49_265310	TGME49_309950	TGME49_321360	TGME49_249910	TGME49_252290	TGME49_246170	TGME49_259660	TGME49_280550	TGME49_248970	TGME49_257710	TGME49_318290	TGME49_214770	TGME49_206690	TGME49_233190	TGME49_293730	TGME49_319920	TGME49_231170	TGME49_297500	TGME49_273930	TGME49_288380	TGME49_230220	TGME49_205600	TGME49_291680
GO.0005524.uATP.BINDING	na	TGME49_231190	TGME49_210360	TGME49_215100	TGME49_242400	TGME49_289640	TGME49_236200	TGME49_306310	TGME49_299080	TGME49_305590	TGME49_226250	TGME49_287500	TGME49_237220	TGME49_279330	TGME49_235170	TGME49_318440	TGME49_256900	TGME49_232510	TGME49_243490	TGME49_278900	TGME49_257720	TGME49_319312	TGME49_243710	TGME49_273510	TGME49_320300	TGME49_239020	TGME49_270210	TGME49_291670	TGME49_232530	TGME49_250680	TGME49_230420	TGME49_268010	TGME49_253830	TGME49_264720	TGME49_244600	TGME49_237110	TGME49_223390	TGME49_227260	TGME49_224880	TGME49_312310	TGME49_231170	TGME49_297500	TGME49_288380	TGME49_257740	TGME49_244620	TGME49_229020	TGME49_244380	TGME49_219260	TGME49_210280
GO.0005525.uGTP.BINDING	na	TGME49_304990	TGME49_276140	TGME49_235970	TGME49_260210	TGME49_279450	TGME49_277840	TGME49_313190	TGME49_301380	TGME49_255470	TGME49_268710	TGME49_258560	TGME49_248880	TGME49_291800	TGME49_312050	TGME49_313100	TGME49_293340	TGME49_280610	TGME49_267800	TGME49_278550	TGME49_228250	TGME49_316400	TGME49_316200	TGME49_248340	TGME49_313060	TGME49_318290	TGME49_270690	TGME49_214770	TGME49_286640	TGME49_252430	TGME49_306350	TGME49_264090	TGME49_214270	TGME49_260170	TGME49_260180	TGME49_208490	TGME49_226870	TGME49_223970	TGME49_237510	TGME49_258130	TGME49_321620	TGME49_294800	TGME49_301400	TGME49_244310	TGME49_214350	TGME49_205470	TGME49_286080	TGME49_260360	TGME49_219510
GO.0005622.INTRACELLULAR	na	TGME49_260260	TGME49_314810	TGME49_271880	TGME49_209000	TGME49_292130	TGME49_275830	TGME49_242680	TGME49_263470	TGME49_215470	TGME49_261570	TGME49_227600	TGME49_220400	TGME49_297170	TGME49_225240	TGME49_291980	TGME49_251950	TGME49_310490	TGME49_293310	TGME49_245460	TGME49_273100	TGME49_249250	TGME49_235170	TGME49_270100	TGME49_207840	TGME49_229670	TGME49_260660	TGME49_284560	TGME49_239760	TGME49_238010	TGME49_300190	TGME49_248480	TGME49_285530	TGME49_220300	TGME49_207940	TGME49_236580	TGME49_254380	TGME49_225080	TGME49_269200	TGME49_263050	TGME49_305240	TGME49_218410	TGME49_254620	TGME49_246170	TGME49_232300	TGME49_209710	TGME49_242800	TGME49_239720	TGME49_245620
GO.0005634.uNUCLEUS	na	TGME49_239070	TGME49_313370	TGME49_202870	TGME49_209112	TGME49_321290	TGME49_264710	TGME49_273870	TGME49_223258	TGME49_306310	TGME49_258240	TGME49_260670	TGME49_246620	TGME49_265790	TGME49_243620	TGME49_237220	TGME49_231010	TGME49_216590	TGME49_217910	TGME49_228000	TGME49_253730	TGME49_268850	TGME49_275680	TGME49_248640	TGME49_261440	TGME49_236780	TGME49_206670	TGME49_320300	TGME49_305220	TGME49_252290	TGME49_284570	TGME49_246170	TGME49_297840	TGME49_219670	TGME49_306040	TGME49_242610	TGME49_261580	TGME49_249530	TGME49_217540	TGME49_320010	TGME49_278490	TGME49_226080	TGME49_257070	TGME49_319860	TGME49_215730	TGME49_223390	TGME49_233190	TGME49_318310	TGME49_209910
GO.0005643u.NUCLEAR.PORE	na	TGME49_216590	TGME49_253730	TGME49_261440	TGME49_252290	TGME49_249530	TGME49_229180	TGME49_223540	TGME49_294770	TGME49_295040
GO.0005663.uDNA.REPLICATION.FACTOR.C.COMPLEX	na	TGME49_213000	TGME49_235170	TGME49_273950	TGME49_237110	TGME49_210960	TGME49_270900
GO.0005665.uDNADIRECTED.RNA.POLYMERASE.II.CORE.COMPLEX	na	TGME49_240590	TGME49_258210	TGME49_271300	TGME49_270780	TGME49_225260	TGME49_217560
GO.0005666.DNADIRECTED.RNA.POLYMERASE.III.COMPLEX	na	TGME49_306290	TGME49_312250	TGME49_272740
GO.0005667.uTRANSCRIPTION.FACTOR.COMPLEX	na	TGME49_231010	TGME49_224590	TGME49_292010	TGME49_257090	TGME49_291080	TGME49_258680	TGME49_315300	TGME49_207900	TGME49_309170	TGME49_255635
GO.0005678.uCHROMATIN.ASSEMBLY.COMPLEX	na	TGME49_209140	TGME49_278280	TGME49_264820
GO.0005681.uSPLICEOSOME.COMPLEX	na	TGME49_321290	TGME49_243620	TGME49_228000	TGME49_286560	TGME49_270140	TGME49_246500	TGME49_217540	TGME49_223390	TGME49_233190	TGME49_265410	TGME49_270830	TGME49_310820	TGME49_231970	TGME49_300280	TGME49_286440	TGME49_309800	TGME49_270740	TGME49_230960
GO.0005732.uSMALL.NUCLEOLAR.RIBONUCLEOPROTEIN.COMPLEX	na	TGME49_233410	TGME49_286560	TGME49_311430	TGME49_314790	TGME49_247610	TGME49_272010	TGME49_275750	TGME49_298970	TGME49_310860	TGME49_310380	TGME49_272630
GO.0005737.CYTOPLASM	na	TGME49_239710	TGME49_304710	TGME49_241870	TGME49_305980	TGME49_223410	TGME49_216590	TGME49_251680	TGME49_205710	TGME49_219800	TGME49_233230	TGME49_249530	TGME49_300310	TGME49_306960	TGME49_289780	TGME49_206470	TGME49_277500	TGME49_218810	TGME49_228210	TGME49_202530	TGME49_219850	TGME49_267080	TGME49_292080	TGME49_289570	TGME49_263870	TGME49_223540	TGME49_309730	TGME49_221518	TGME49_200320	TGME49_270510	TGME49_261010	TGME49_244390	TGME49_321570	TGME49_215260	TGME49_295040	TGME49_215560	TGME49_229950	TGME49_221522	TGME49_221620	TGME49_224350
GO.0005739.uMITOCHONDRION	na	TGME49_270310	TGME49_214150	TGME49_310960	TGME49_284540	TGME49_260210	TGME49_271820	TGME49_263740	TGME49_314042	TGME49_297170	TGME49_320620	TGME49_251950	TGME49_258690	TGME49_246060	TGME49_293310	TGME49_307570	TGME49_245460	TGME49_289690	TGME49_319730	TGME49_207840	TGME49_209450	TGME49_260660	TGME49_239080	TGME49_243490	TGME49_257110	TGME49_314038	TGME49_231120	TGME49_207940	TGME49_292920	TGME49_215550	TGME49_242460	TGME49_218410	TGME49_249910	TGME49_247550	TGME49_318650	TGME49_215280	TGME49_300320	TGME49_204480	TGME49_240550	TGME49_314820	TGME49_226000	TGME49_206470	TGME49_277700	TGME49_311430	TGME49_209260	TGME49_320140	TGME49_237560	TGME49_235880	TGME49_254050
GO.0005743.uMITOCHONDRIAL.INNER.MEMBRANE	na	TGME49_214150	TGME49_310960	TGME49_284540	TGME49_314042	TGME49_239080	TGME49_243490	TGME49_257110	TGME49_314038	TGME49_242460	TGME49_249910	TGME49_314820	TGME49_320140	TGME49_274060	TGME49_225710	TGME49_312220	TGME49_231910	TGME49_246540	TGME49_311150	TGME49_219750	TGME49_254610	TGME49_227830	TGME49_210790	TGME49_215390	TGME49_215590	TGME49_248950	TGME49_222180	TGME49_228180	TGME49_248320	TGME49_229420	TGME49_249900	TGME49_293390	TGME49_245590	TGME49_310470	TGME49_320220	TGME49_278990	TGME49_305190	TGME49_315620
GO.0005744.uMITOCHONDRIAL.INNER.MEMBRANE.PRESEQUENCE.TRANSLOCASE.COMPLEX	na	TGME49_214150	TGME49_225710	TGME49_312220	TGME49_227830	TGME49_215390
GO.0005746.uMITOCHONDRIAL.ELECTRON.TRANSPORT.CHAIN	na	TGME49_320140	TGME49_246540	TGME49_219750	TGME49_215590	TGME49_222180	TGME49_229420	TGME49_310470	TGME49_320220
GO.0005753.uPROTONTRANSPORTING.ATP.SYNTHASE.COMPLEX.SENSU.EUKARYOTA	na	TGME49_310960	TGME49_284540	TGME49_314820	TGME49_231910	TGME49_315620
GO.0005759.uMITOCHONDRIAL.MATRIX	na	TGME49_206470	TGME49_277700	TGME49_314400	TGME49_290600	TGME49_253800	TGME49_288320	TGME49_254400	TGME49_244200	TGME49_263550	TGME49_209430	TGME49_261380	TGME49_309752	TGME49_265220	TGME49_230050	TGME49_217590	TGME49_268890	TGME49_214790	TGME49_239490
GO.0005762u.MITOCHONDRIAL.LARGE.RIBOSOMAL.SUBUNIT	na	TGME49_253800	TGME49_254400	TGME49_230050	TGME49_217590
GO.0005783.uENDOPLASMIC.RETICULUM	na	TGME49_222410	TGME49_256980	TGME49_308000	TGME49_209950	TGME49_299080	TGME49_270220	TGME49_262080	TGME49_319300	TGME49_275568	TGME49_256000	TGME49_300060	TGME49_226600	TGME49_319870	TGME49_202568	TGME49_280610	TGME49_267800	TGME49_277970	TGME49_204480	TGME49_213550	TGME49_310750	TGME49_224060	TGME49_231430	TGME49_280740	TGME49_259960	TGME49_310100	TGME49_244560	TGME49_300380	TGME49_219820	TGME49_310870	TGME49_293570	TGME49_321400	TGME49_290920	TGME49_230380	TGME49_304460	TGME49_229480	TGME49_203970	TGME49_271440	TGME49_311720	TGME49_244370	TGME49_260630	TGME49_202572	TGME49_211680	TGME49_207460	TGME49_259590	TGME49_294250	TGME49_203390	TGME49_226830	TGME49_242720
GO.0005786.uSIGNAL.RECOGNITION.PARTICLE.SENSU.EUKARYOTA	na	TGME49_313100	TGME49_286730	TGME49_236130	TGME49_258070
GO.0005787.uSIGNAL.PEPTIDASE.COMPLEX	na	TGME49_300060	TGME49_280740	TGME49_321400	TGME49_229030
GO.0005794.uGOLGI.APPARATUS	na	TGME49_267380	TGME49_273370	TGME49_270370	TGME49_247930	TGME49_247648	TGME49_226600	TGME49_267800	TGME49_290950	TGME49_280550	TGME49_310750	TGME49_293050	TGME49_293730	TGME49_221940	TGME49_310870	TGME49_266990	TGME49_310460	TGME49_244370	TGME49_240650	TGME49_247652	TGME49_236240	TGME49_313670	TGME49_244390	TGME49_266280	TGME49_212150	TGME49_238100	TGME49_218760
GO.0005813.uCENTROSOME	na	TGME49_301420	TGME49_260670	TGME49_280390	TGME49_312590	TGME49_316240	TGME49_209970
GO.0005815.uMICROTUBULE.ORGANIZING.CENTER	na	TGME49_301420	TGME49_260670	TGME49_280390	TGME49_310130	TGME49_226870	TGME49_312590	TGME49_250340	TGME49_316240	TGME49_209970
GO.0005829.uCYTOSOL	na	TGME49_261600	TGME49_314810	TGME49_289210	TGME49_281490	TGME49_292130	TGME49_215470	TGME49_261570	TGME49_273370	TGME49_257490	TGME49_225240	TGME49_251950	TGME49_245460	TGME49_281630	TGME49_207840	TGME49_229670	TGME49_210412	TGME49_230520	TGME49_268850	TGME49_239760	TGME49_240890	TGME49_238010	TGME49_243710	TGME49_263050	TGME49_218410	TGME49_248390	TGME49_232300	TGME49_237140	TGME49_239720	TGME49_245620	TGME49_213350	TGME49_207690	TGME49_299050	TGME49_272230	TGME49_244580	TGME49_243500	TGME49_297500	TGME49_229990	TGME49_263700	TGME49_210408	TGME49_248400	TGME49_313390	TGME49_224110	TGME49_231140	TGME49_270380	TGME49_210690	TGME49_315110	TGME49_244320	TGME49_267060
GO.0005832.uCHAPERONINCONTAINING.TCOMPLEX	na	TGME49_243710	TGME49_297500	TGME49_229990	TGME49_272910	TGME49_202370	TGME49_205440
GO.0005838.uPROTEASOME.REGULATORY.PARTICLE.SENSU.EUKARYOTA	na	TGME49_227960	TGME49_263060	TGME49_250830	TGME49_261210	TGME49_269840	TGME49_277500	TGME49_292220	TGME49_228210	TGME49_207770	TGME49_267080	TGME49_313410	TGME49_225580	TGME49_229950
GO.0005839.uPROTEASOME.CORE.COMPLEX.SENSU.EUKARYOTA	na	TGME49_223590	TGME49_242290	TGME49_249590	TGME49_280710	TGME49_314090	TGME49_272230	TGME49_306930	TGME49_254900	TGME49_218920	TGME49_258150	TGME49_290010	TGME49_216450	TGME49_278050	TGME49_239500	TGME49_287210
GO.0005840u.RIBOSOME	na	TGME49_260260	TGME49_314810	TGME49_292130	TGME49_242680	TGME49_215470	TGME49_234550	TGME49_261570	TGME49_214620	TGME49_227600	TGME49_297170	TGME49_225240	TGME49_251950	TGME49_310490	TGME49_293310	TGME49_245460	TGME49_249250	TGME49_207840	TGME49_229670	TGME49_260660	TGME49_284560	TGME49_239760	TGME49_238010	TGME49_252630	TGME49_300190	TGME49_248480	TGME49_285530	TGME49_220300	TGME49_231120	TGME49_207940	TGME49_254380	TGME49_225080	TGME49_263050	TGME49_218410	TGME49_254620	TGME49_248390	TGME49_232300	TGME49_264730	TGME49_209710	TGME49_239720	TGME49_245620	TGME49_213350	TGME49_277700	TGME49_217670	TGME49_299050	TGME49_215460	TGME49_244580	TGME49_222990	TGME49_242340
GO.0005842.CYTOSOLIC.LARGE.RIBOSOMAL.SUBUNIT.SENSU.EUKARYOTA	na	TGME49_314810	TGME49_292130	TGME49_215470	TGME49_261570	TGME49_239760	TGME49_238010	TGME49_300190	TGME49_263050	TGME49_218410	TGME49_248390	TGME49_299050	TGME49_313390	TGME49_203630	TGME49_244320	TGME49_300000	TGME49_245680	TGME49_227360	TGME49_262690	TGME49_309810	TGME49_309820	TGME49_232230	TGME49_289530	TGME49_231080	TGME49_320050	TGME49_262670	TGME49_288720	TGME49_238250
GO.0005843.CYTOSOLIC.SMALL.RIBOSOMAL.SUBUNIT.SENSU.EUKARYOTA	na	TGME49_245460	TGME49_207840	TGME49_229670	TGME49_232300	TGME49_245620	TGME49_213350	TGME49_263700	TGME49_231140	TGME49_270380	TGME49_210690	TGME49_267060	TGME49_275810	TGME49_242330	TGME49_239100	TGME49_243570	TGME49_205340	TGME49_234450	TGME49_266060	TGME49_226970	TGME49_209290	TGME49_291850	TGME49_223050	TGME49_217570	TGME49_305520	TGME49_263040	TGME49_259240	TGME49_232710
GO.0005852u.EUKARYOTIC.TRANSLATION.INITIATION.FACTOR.3.COMPLEX	na	TGME49_201680	TGME49_294620	TGME49_317720	TGME49_289830
GO.0005853.uEUKARYOTIC.TRANSLATION.ELONGATION.FACTOR.1.COMPLEX	na	TGME49_219140	TGME49_294800	TGME49_320570	TGME49_300140
GO.0005856.uCYTOSKELETON	na	TGME49_206550	TGME49_200330	TGME49_277510	TGME49_293690	TGME49_223258	TGME49_220400	TGME49_301420	TGME49_260670	TGME49_219290	TGME49_213392	TGME49_313820	TGME49_288820	TGME49_232510	TGME49_268850	TGME49_261018	TGME49_261440	TGME49_267800	TGME49_316400	TGME49_227000	TGME49_280390	TGME49_258710	TGME49_253040	TGME49_213388	TGME49_250010	TGME49_310130	TGME49_235470	TGME49_206690	TGME49_278870	TGME49_224880	TGME49_238170	TGME49_261022	TGME49_306338	TGME49_201710	TGME49_209030	TGME49_240910	TGME49_226870	TGME49_273560	TGME49_246740	TGME49_258950	TGME49_232440	TGME49_268580	TGME49_306430	TGME49_294550	TGME49_208340	TGME49_202510	TGME49_288730	TGME49_253110	TGME49_297110
GO.0005871.uKINESIN.COMPLEX	na	TGME49_224880	TGME49_273560	TGME49_253110	TGME49_297110	TGME49_249020	TGME49_287160
GO.0005874.uMICROTUBULE	na	TGME49_223258	TGME49_316400	TGME49_280390	TGME49_310130	TGME49_201710	TGME49_226870	TGME49_246740	TGME49_312590	TGME49_209970	TGME49_221620	TGME49_295310	TGME49_223262
GO.0005875.uMICROTUBULE.ASSOCIATED.COMPLEX	na	TGME49_277510	TGME49_223258	TGME49_313820	TGME49_261018	TGME49_267800	TGME49_224880	TGME49_261022	TGME49_306338	TGME49_273560	TGME49_246740	TGME49_294550	TGME49_253110	TGME49_297110	TGME49_306342	TGME49_249020	TGME49_287160	TGME49_223000	TGME49_223262
GO.0005884.uACTIN.FILAMENT	na	TGME49_253040	TGME49_206690	TGME49_209030	TGME49_202510	TGME49_219280
GO.0005886.uPLASMA.MEMBRANE	na	TGME49_214320	TGME49_233130	TGME49_220930	TGME49_305590	TGME49_268850	TGME49_257720	TGME49_254340	TGME49_218740	TGME49_290950	TGME49_262150	TGME49_214300	TGME49_235470	TGME49_203030	TGME49_280500	TGME49_301350	TGME49_297270	TGME49_297780	TGME49_309990	TGME49_231430	TGME49_313830	TGME49_251630	TGME49_222310	TGME49_221940	TGME49_321620	TGME49_261080	TGME49_245630	TGME49_266810	TGME49_216070	TGME49_231110	TGME49_248700	TGME49_202510	TGME49_205350	TGME49_240210	TGME49_285800	TGME49_309040	TGME49_292020	TGME49_306980	TGME49_241010	TGME49_259990	TGME49_255900	TGME49_226580	TGME49_238995	TGME49_230480	TGME49_301450	TGME49_201150	TGME49_211350	TGME49_298630	TGME49_254370
GO.0005887.uINTEGRAL.TO.PLASMA.MEMBRANE	na	TGME49_214320	TGME49_233130	TGME49_305590	TGME49_257720	TGME49_262150	TGME49_280500	TGME49_231430	TGME49_251630	TGME49_240210	TGME49_285800	TGME49_241010	TGME49_254370	TGME49_213730
GO.0005975.uCARBOHYDRATE.METABOLISM	na	TGME49_239710	TGME49_278830	TGME49_225930	TGME49_247670	TGME49_246530	TGME49_318230	TGME49_256760	TGME49_307570	TGME49_289690	TGME49_260140	TGME49_264780	TGME49_268850	TGME49_283780	TGME49_240890	TGME49_202568	TGME49_238940	TGME49_268340	TGME49_277970	TGME49_214850	TGME49_222910	TGME49_274190	TGME49_318310	TGME49_231430	TGME49_218850	TGME49_310100	TGME49_263130	TGME49_286220	TGME49_220100	TGME49_227420	TGME49_297060	TGME49_318580	TGME49_262430	TGME49_203970	TGME49_244200	TGME49_289650	TGME49_202572	TGME49_265450	TGME49_241820	TGME49_231350	TGME49_244520	TGME49_270650	TGME49_239310	TGME49_299070	TGME49_267680	TGME49_264650	TGME49_307850	TGME49_263730	TGME49_236050
GO.0006072.uGLYCEROL3PHOSPHATE.METABOLISM	na	TGME49_246530	TGME49_307570	TGME49_263730
GO.0006094.uGLUCONEOGENESIS	na	TGME49_225930	TGME49_289690	TGME49_268850	TGME49_283780	TGME49_289650
GO.0006096.uGLYCOLYSIS	na	TGME49_225930	TGME49_318230	TGME49_256760	TGME49_289690	TGME49_268850	TGME49_283780	TGME49_240890	TGME49_222910	TGME49_297060	TGME49_244200	TGME49_265450	TGME49_241820	TGME49_299070	TGME49_236050	TGME49_291040
GO.0006098u.PENTOSEPHOSPHATE.SHUNT	na	TGME49_278830	TGME49_225930	TGME49_247670	TGME49_283780	TGME49_318310	TGME49_220100	TGME49_270650	TGME49_239310	TGME49_307850
GO.0006099.uTRICARBOXYLIC.ACID.CYCLE	na	TGME49_206610	TGME49_226730	TGME49_305980	TGME49_215280	TGME49_314400	TGME49_290600	TGME49_244200	TGME49_245670	TGME49_219550	TGME49_241820	TGME49_215590	TGME49_309752	TGME49_272290	TGME49_268890
GO.0006118.uELECTRON.TRANSPORT	na	TGME49_215070	TGME49_314042	TGME49_314038	TGME49_262910	TGME49_215280	TGME49_206470	TGME49_261030	TGME49_207620	TGME49_246540	TGME49_276110	TGME49_219750	TGME49_205730	TGME49_249270	TGME49_240670	TGME49_229420	TGME49_293390	TGME49_312110	TGME49_320220	TGME49_254090
GO.0006139.NUCLEOBASE.NUCLEOSIDE.NUCLEOTIDE.AND.NUCLEIC.ACID.METABOLISM	na	TGME49_217350	TGME49_288320	TGME49_216870	TGME49_209770	TGME49_268840
GO.0006207.uDE.NOVO.PYRIMIDINE.BASE.BIOSYNTHESIS	na	TGME49_293610	TGME49_291640	TGME49_210790	TGME49_259690	TGME49_215260
GO.0006259.uDNA.METABOLISM	na	TGME49_213000	TGME49_236200	TGME49_266930	TGME49_216250	TGME49_315600	TGME49_313470	TGME49_237220	TGME49_217910	TGME49_235170	TGME49_227020	TGME49_225940	TGME49_213746	TGME49_236780	TGME49_293340	TGME49_211220	TGME49_266390	TGME49_294640	TGME49_213752	TGME49_294920	TGME49_226440	TGME49_297840	TGME49_242610	TGME49_283900	TGME49_273950	TGME49_217450	TGME49_219700	TGME49_219590	TGME49_319860	TGME49_237110	TGME49_272900	TGME49_280690	TGME49_221330	TGME49_297780	TGME49_268560	TGME49_245570	TGME49_259230	TGME49_206710	TGME49_214520	TGME49_206400	TGME49_307650	TGME49_218840	TGME49_261000	TGME49_305920	TGME49_232450	TGME49_260680	TGME49_268600	TGME49_225000	TGME49_208580
GO.0006260.uDNA.REPLICATION	na	TGME49_213000	TGME49_236200	TGME49_315600	TGME49_237220	TGME49_217910	TGME49_235170	TGME49_213746	TGME49_293340	TGME49_211220	TGME49_294640	TGME49_213752	TGME49_297840	TGME49_242610	TGME49_283900	TGME49_273950	TGME49_219700	TGME49_319860	TGME49_237110	TGME49_280690	TGME49_245570	TGME49_206710	TGME49_260680	TGME49_268600	TGME49_208580	TGME49_243920	TGME49_297940	TGME49_207060	TGME49_236080	TGME49_217500	TGME49_233140	TGME49_232970	TGME49_210960	TGME49_306080	TGME49_213748	TGME49_258030	TGME49_224340	TGME49_261410	TGME49_226480	TGME49_216730	TGME49_270900	TGME49_256810	TGME49_264670	TGME49_214970	TGME49_233820	TGME49_261850
GO.0006265.uDNA.TOPOLOGICAL.CHANGE	na	TGME49_221330	TGME49_297780	TGME49_312230	TGME49_226480	TGME49_234360
GO.0006269.uDNA.REPLICATION.SYNTHESIS.OF.RNA.PRIMER	na	TGME49_213746	TGME49_213752	TGME49_297840	TGME49_260680	TGME49_268600	TGME49_213748
GO.0006270.uDNA.REPLICATION.INITIATION	na	TGME49_315600	TGME49_237220	TGME49_283900	TGME49_219700	TGME49_245570	TGME49_243920	TGME49_216730	TGME49_214970
GO.0006271.uDNA.STRAND.ELONGATION	na	TGME49_213000	TGME49_315600	TGME49_273950	TGME49_208580	TGME49_243920
GO.0006281.uDNA.REPAIR	na	TGME49_236200	TGME49_266930	TGME49_313470	TGME49_225940	TGME49_236780	TGME49_266390	TGME49_294920	TGME49_226440	TGME49_217450	TGME49_219590	TGME49_272900	TGME49_268560	TGME49_214520	TGME49_206400	TGME49_307650	TGME49_218840	TGME49_261000	TGME49_305920	TGME49_232450	TGME49_225000	TGME49_208580	TGME49_293380	TGME49_288680	TGME49_251670	TGME49_246020	TGME49_257180	TGME49_294880	TGME49_295340	TGME49_216870	TGME49_306080	TGME49_251620	TGME49_212250	TGME49_278060	TGME49_249330	TGME49_269660	TGME49_213890	TGME49_224340	TGME49_268370	TGME49_209680	TGME49_216600	TGME49_224570	TGME49_290640	TGME49_233090	TGME49_277550
GO.0006284.uBASEEXCISION.REPAIR	na	TGME49_313470	TGME49_225940	TGME49_307650	TGME49_305920	TGME49_294880
GO.0006289.uNUCLEOTIDEEXCISION.REPAIR	na	TGME49_226440	TGME49_217450	TGME49_294880	TGME49_295340	TGME49_216870	TGME49_249330	TGME49_269660
GO.0006298.uMISMATCH.REPAIR	na	TGME49_236200	TGME49_266390	TGME49_218840	TGME49_261000	TGME49_290640	TGME49_233090
GO.0006310.uDNA.RECOMBINATION	na	TGME49_219590	TGME49_272900	TGME49_259230	TGME49_232450	TGME49_208580	TGME49_259250	TGME49_251670	TGME49_216400	TGME49_306080	TGME49_209680	TGME49_224570	TGME49_233090	TGME49_311800
GO.0006333.uCHROMATIN.ASSEMBLY.OR.DISASSEMBLY	na	TGME49_258240	TGME49_261580	TGME49_251870	TGME49_209140	TGME49_209910	TGME49_244110	TGME49_278280	TGME49_261240	TGME49_264820	TGME49_300200	TGME49_288630	TGME49_239260
GO.0006334.uNUCLEOSOME.ASSEMBLY	na	TGME49_261580	TGME49_251870	TGME49_209910	TGME49_244110	TGME49_261240	TGME49_264820	TGME49_300200	TGME49_288630	TGME49_239260
GO.0006350.uTRANSCRIPTION	na	TGME49_239070	TGME49_269940	TGME49_289222	TGME49_297530	TGME49_300680	TGME49_201250	TGME49_202870	TGME49_308890	TGME49_264710	TGME49_266930	TGME49_267390	TGME49_316220	TGME49_229650	TGME49_218610	TGME49_246060	TGME49_231010	TGME49_240590	TGME49_268850	TGME49_300660	TGME49_254140	TGME49_249560	TGME49_305220	TGME49_318620	TGME49_284570	TGME49_246170	TGME49_242610	TGME49_226080	TGME49_246630	TGME49_286920	TGME49_219600	TGME49_273930	TGME49_258210	TGME49_233000	TGME49_261220	TGME49_224590	TGME49_292010	TGME49_225000	TGME49_231380	TGME49_289216	TGME49_300690	TGME49_306210	TGME49_292300	TGME49_313120	TGME49_226240	TGME49_238190	TGME49_271300	TGME49_232240	TGME49_312650
GO.0006355.uREGULATION.OF.TRANSCRIPTION.DNADEPENDENT	na	TGME49_239070	TGME49_269940	TGME49_289222	TGME49_201250	TGME49_249190	TGME49_202870	TGME49_308890	TGME49_264710	TGME49_273870	TGME49_266930	TGME49_316220	TGME49_202230	TGME49_227020	TGME49_262000	TGME49_305220	TGME49_267360	TGME49_284570	TGME49_271030	TGME49_246170	TGME49_224050	TGME49_242610	TGME49_215730	TGME49_243440	TGME49_286920	TGME49_273930	TGME49_214520	TGME49_201400	TGME49_251740	TGME49_233000	TGME49_224590	TGME49_247730	TGME49_292010	TGME49_225000	TGME49_306280	TGME49_252320	TGME49_208020	TGME49_299150	TGME49_289216	TGME49_226240	TGME49_275480	TGME49_320700	TGME49_228220	TGME49_232240	TGME49_312650	TGME49_291080	TGME49_205650	TGME49_280470	TGME49_278530
GO.0006364.uRRNA.PROCESSING	na	TGME49_289960	TGME49_220940	TGME49_288530	TGME49_233410	TGME49_301390	TGME49_237240	TGME49_298040	TGME49_278500	TGME49_260160	TGME49_300320	TGME49_263400	TGME49_207990	TGME49_311430	TGME49_278040	TGME49_252320	TGME49_270790	TGME49_272010	TGME49_228320	TGME49_203610	TGME49_205510	TGME49_209240	TGME49_252465	TGME49_224860	TGME49_239680	TGME49_231040	TGME49_248200	TGME49_263670
GO.0006366.uTRANSCRIPTION.FROM.RNA.POLYMERASE.II.PROMOTER	na	TGME49_231010	TGME49_240590	TGME49_258210	TGME49_224590	TGME49_292010	TGME49_231380	TGME49_271300	TGME49_291080	TGME49_258680	TGME49_315300	TGME49_270780	TGME49_202690	TGME49_225260	TGME49_309170	TGME49_217560	TGME49_315920
GO.0006367.uTRANSCRIPTION.INITIATION.FROM.RNA.POLYMERASE.II.PROMOTER	na	TGME49_231010	TGME49_224590	TGME49_292010	TGME49_291080	TGME49_258680	TGME49_309170
GO.0006370.uMRNA.CAPPING	na	TGME49_275830	TGME49_305320
GO.0006383.uTRANSCRIPTION.FROM.RNA.POLYMERASE.III.PROMOTER	na	TGME49_219600	TGME49_306290	TGME49_312250	TGME49_272740
GO.0006396.uRNA.PROCESSING	na	TGME49_224850	TGME49_215100	TGME49_275830	TGME49_321290	TGME49_314860	TGME49_215470	TGME49_266880	TGME49_236910	TGME49_289960	TGME49_220940	TGME49_320620	TGME49_314740	TGME49_288530	TGME49_258590	TGME49_233410	TGME49_292320	TGME49_243620	TGME49_228000	TGME49_305320	TGME49_301390	TGME49_267480	TGME49_290660	TGME49_202740	TGME49_237240	TGME49_298040	TGME49_306520	TGME49_206670	TGME49_278500	TGME49_306630	TGME49_269200	TGME49_286560	TGME49_260160	TGME49_233230	TGME49_305240	TGME49_270140	TGME49_246500	TGME49_248250	TGME49_300320	TGME49_219670	TGME49_217540	TGME49_226080	TGME49_263400	TGME49_207990	TGME49_311430	TGME49_285200	TGME49_223390	TGME49_233190	TGME49_319530
GO.0006397u.MRNA.PROCESSING	na	TGME49_275830	TGME49_236910	TGME49_314740	TGME49_243620	TGME49_305320	TGME49_206670	TGME49_269200	TGME49_286560	TGME49_270140	TGME49_246500	TGME49_219670	TGME49_217540	TGME49_226080	TGME49_285200	TGME49_233190	TGME49_308920	TGME49_270770	TGME49_228710	TGME49_231970	TGME49_289560	TGME49_286080	TGME49_255310	TGME49_212190	TGME49_305640	TGME49_270640	TGME49_201200	TGME49_239680	TGME49_224280	TGME49_312530	TGME49_246050	TGME49_222290	TGME49_247320	TGME49_267350	TGME49_205220	TGME49_309800	TGME49_234520	TGME49_281370	TGME49_270740	TGME49_272630	TGME49_305190	TGME49_311160
GO.0006400.uTRNA.MODIFICATION	na	TGME49_215100	TGME49_320620	TGME49_292320	TGME49_267480	TGME49_202740	TGME49_306630	TGME49_202360	TGME49_316100	TGME49_294180
GO.0006412.uPROTEIN.BIOSYNTHESIS	na	TGME49_260260	TGME49_219140	TGME49_314810	TGME49_215100	TGME49_292130	TGME49_242680	TGME49_227600	TGME49_304710	TGME49_241870	TGME49_211230	TGME49_225240	TGME49_301380	TGME49_251950	TGME49_211410	TGME49_310490	TGME49_268710	TGME49_223410	TGME49_258560	TGME49_249250	TGME49_207840	TGME49_229670	TGME49_309010	TGME49_205710	TGME49_260660	TGME49_284560	TGME49_239760	TGME49_314270	TGME49_238010	TGME49_252630	TGME49_300190	TGME49_248480	TGME49_285530	TGME49_207940	TGME49_254380	TGME49_278550	TGME49_228250	TGME49_225080	TGME49_263050	TGME49_218410	TGME49_254620	TGME49_244650	TGME49_248390	TGME49_264730	TGME49_209710	TGME49_306960	TGME49_239720	TGME49_313060	TGME49_213350
GO.0006413.uTRANSLATIONAL.INITIATION	na	TGME49_235970	TGME49_211230	TGME49_211410	TGME49_223410	TGME49_258560	TGME49_278550	TGME49_228250	TGME49_244650	TGME49_316200	TGME49_313060	TGME49_294620	TGME49_235540	TGME49_262720	TGME49_252430	TGME49_306350	TGME49_264090	TGME49_214270	TGME49_237510	TGME49_292010	TGME49_301400	TGME49_287270	TGME49_235640	TGME49_315150	TGME49_316240	TGME49_317720	TGME49_251810	TGME49_257060	TGME49_207900	TGME49_286090	TGME49_220440	TGME49_313230	TGME49_222860	TGME49_281545
GO.0006414.uTRANSLATIONAL.ELONGATION	na	TGME49_260260	TGME49_219140	TGME49_301380	TGME49_268710	TGME49_309010	TGME49_218410	TGME49_307610	TGME49_260170	TGME49_260180	TGME49_280540	TGME49_223970	TGME49_294800	TGME49_205470	TGME49_320570	TGME49_309810	TGME49_216960	TGME49_300140	TGME49_262380
GO.0006415.uTRANSLATIONAL.TERMINATION	na	TGME49_304710	TGME49_314270	TGME49_207630	TGME49_206360
GO.0006418.uTRNA.AMINOACYLATION.FOR.PROTEIN.TRANSLATION	na	TGME49_241870	TGME49_205710	TGME49_223140	TGME49_306960	TGME49_207640	TGME49_210840	TGME49_233860	TGME49_251880	TGME49_202530	TGME49_219850	TGME49_273830	TGME49_288360	TGME49_277030	TGME49_292080	TGME49_273410	TGME49_280600	TGME49_263870	TGME49_219540	TGME49_270510	TGME49_300260	TGME49_233838	TGME49_233842	TGME49_217460	TGME49_210750	TGME49_254110	TGME49_289300	TGME49_256990	TGME49_253290	TGME49_251690	TGME49_247770	TGME49_266730	TGME49_271625
GO.0006422.uASPARTYLTRNA.AMINOACYLATION	na	TGME49_202530	TGME49_270510
GO.0006424.uGLUTAMYLTRNA.AMINOACYLATION	na	TGME49_241870	TGME49_263870	TGME49_233838	TGME49_233842	TGME49_247770
GO.0006432.uPHENYLALANYLTRNA.AMINOACYLATION	na	TGME49_306960	TGME49_210750
GO.0006446.uREGULATION.OF.TRANSLATIONAL.INITIATION	na	TGME49_226730	TGME49_244650	TGME49_201680	TGME49_294620	TGME49_250770	TGME49_256770	TGME49_286750	TGME49_228190	TGME49_289830	TGME49_281545
GO.0006457.uPROTEIN.FOLDING	na	TGME49_210430	TGME49_289210	TGME49_205558	TGME49_259980	TGME49_257490	TGME49_287500	TGME49_240970	TGME49_230520	TGME49_243710	TGME49_292920	TGME49_265310	TGME49_222930	TGME49_310430	TGME49_247550	TGME49_204480	TGME49_320640	TGME49_224060	TGME49_289250	TGME49_297500	TGME49_252430	TGME49_229990	TGME49_288380	TGME49_285760	TGME49_262520	TGME49_263530	TGME49_315110	TGME49_267430	TGME49_226072	TGME49_244560	TGME49_300380	TGME49_229490	TGME49_272910	TGME49_314100	TGME49_273960	TGME49_232050	TGME49_313310	TGME49_226068	TGME49_260630	TGME49_293580	TGME49_211680	TGME49_268750	TGME49_258390	TGME49_318410	TGME49_283850	TGME49_247350	TGME49_207760	TGME49_273630	TGME49_216630
GO.0006461.uPROTEIN.COMPLEX.ASSEMBLY	na	TGME49_218610	TGME49_256760	TGME49_231010	TGME49_216590	TGME49_253730	TGME49_243490	TGME49_316400	TGME49_286730	TGME49_249530	TGME49_213069	TGME49_202800	TGME49_224110	TGME49_226870	TGME49_224590	TGME49_292010	TGME49_221940	TGME49_217820	TGME49_213072	TGME49_291080	TGME49_320110	TGME49_223540	TGME49_258680	TGME49_290730	TGME49_228180	TGME49_207900	TGME49_295040	TGME49_293390	TGME49_227970	TGME49_309170	TGME49_233720	TGME49_217010	TGME49_213067	TGME49_221620	TGME49_295310	TGME49_239260	TGME49_272600
GO.0006464.uPROTEIN.MODIFICATION	na	TGME49_276140	TGME49_269940	TGME49_242400	TGME49_243930	TGME49_249920	TGME49_209000	TGME49_291050	TGME49_235620	TGME49_263470	TGME49_203010	TGME49_271820	TGME49_308000	TGME49_226030	TGME49_244500	TGME49_270220	TGME49_276920	TGME49_319300	TGME49_225770	TGME49_289330	TGME49_291980	TGME49_209160	TGME49_301010	TGME49_235890	TGME49_311310	TGME49_265380	TGME49_236620	TGME49_305460	TGME49_275568	TGME49_227020	TGME49_315130	TGME49_316270	TGME49_306470	TGME49_224950	TGME49_278900	TGME49_301270	TGME49_294230	TGME49_310760	TGME49_319870	TGME49_289760	TGME49_202568	TGME49_223450	TGME49_267360	TGME49_269730	TGME49_283720	TGME49_246500	TGME49_250680	TGME49_277970	TGME49_280440
GO.0006465.uSIGNAL.PEPTIDE.PROCESSING	na	TGME49_300060	TGME49_268590	TGME49_280740	TGME49_321400	TGME49_212910	TGME49_229030	TGME49_268910
GO.0006467u.PROTEIN.THIOLDISULFIDE.EXCHANGE	na	TGME49_300380	TGME49_247350	TGME49_289180	TGME49_249270
GO.0006468.uPROTEIN.AMINO.ACID.PHOSPHORYLATION	na	TGME49_269940	TGME49_242400	TGME49_291050	TGME49_203010	TGME49_226030	TGME49_225770	TGME49_235890	TGME49_236620	TGME49_224950	TGME49_278900	TGME49_301270	TGME49_269730	TGME49_250680	TGME49_231070	TGME49_228750	TGME49_235750	TGME49_268010	TGME49_266910	TGME49_227260	TGME49_243500	TGME49_253860	TGME49_244620	TGME49_229020	TGME49_233010	TGME49_218720	TGME49_210280	TGME49_281430	TGME49_256070	TGME49_304970	TGME49_270865	TGME49_204280	TGME49_207820	TGME49_310190	TGME49_320000	TGME49_265330	TGME49_249260	TGME49_313180	TGME49_263070	TGME49_229630	TGME49_253440	TGME49_209050	TGME49_272280	TGME49_292140	TGME49_270330	TGME49_218550	TGME49_315190	TGME49_236240	TGME49_306530
GO.0006470.uPROTEIN.AMINO.ACID.DEPHOSPHORYLATION	na	TGME49_276920	TGME49_301010	TGME49_235890	TGME49_311310	TGME49_310760	TGME49_283720	TGME49_213800	TGME49_232340	TGME49_308830	TGME49_219240	TGME49_224240	TGME49_310700	TGME49_208722	TGME49_251850	TGME49_290170	TGME49_312200	TGME49_208718
GO.0006486.uPROTEIN.AMINO.ACID.GLYCOSYLATION	na	TGME49_202568	TGME49_277970	TGME49_231430	TGME49_310100	TGME49_286220	TGME49_203970	TGME49_202572	TGME49_244520	TGME49_228630
GO.0006506.uGPI.ANCHOR.BIOSYNTHESIS	na	TGME49_243930	TGME49_308000	TGME49_270220	TGME49_319300	TGME49_275568	TGME49_240680	TGME49_241860	TGME49_294790	TGME49_310100	TGME49_212270	TGME49_299040	TGME49_225320	TGME49_310010	TGME49_277572	TGME49_280790	TGME49_258110
GO.0006508.uPROTEOLYSIS	na	TGME49_227948	TGME49_304680	TGME49_261600	TGME49_223590	TGME49_272510	TGME49_263470	TGME49_201840	TGME49_258720	TGME49_242290	TGME49_289330	TGME49_207680	TGME49_237460	TGME49_278975	TGME49_290840	TGME49_254600	TGME49_277895	TGME49_305460	TGME49_206490	TGME49_213690	TGME49_227960	TGME49_249590	TGME49_280710	TGME49_263060	TGME49_319870	TGME49_250830	TGME49_261210	TGME49_285700	TGME49_269840	TGME49_223450	TGME49_202630	TGME49_246550	TGME49_300310	TGME49_253890	TGME49_297970	TGME49_314090	TGME49_227952	TGME49_318290	TGME49_295710	TGME49_272230	TGME49_306930	TGME49_277500	TGME49_292220	TGME49_204050	TGME49_280740	TGME49_254900	TGME49_308580	TGME49_226940	TGME49_234220
GO.0006511u.UBIQUITINDEPENDENT.PROTEIN.CATABOLISM	na	TGME49_263470	TGME49_258720	TGME49_242290	TGME49_289330	TGME49_207680	TGME49_237460	TGME49_277895	TGME49_213690	TGME49_249590	TGME49_263060	TGME49_319870	TGME49_250830	TGME49_261210	TGME49_285700	TGME49_269840	TGME49_223450	TGME49_314090	TGME49_295710	TGME49_306930	TGME49_277500	TGME49_292220	TGME49_254900	TGME49_226940	TGME49_311090	TGME49_295990	TGME49_218920	TGME49_228210	TGME49_219820	TGME49_213870	TGME49_316660	TGME49_207770	TGME49_310040	TGME49_235450	TGME49_304460	TGME49_266460	TGME49_271440	TGME49_294360	TGME49_258150	TGME49_216130	TGME49_280490	TGME49_313410	TGME49_261010	TGME49_295340	TGME49_225580	TGME49_289310	TGME49_247240	TGME49_290010	TGME49_313690
GO.0006512.uUBIQUITIN.CYCLE	na	TGME49_281520	TGME49_291030	TGME49_319870	TGME49_266460	TGME49_304770	TGME49_280760	TGME49_290290	TGME49_313870	TGME49_311500	TGME49_305760	TGME49_263490
GO.0006520.uAMINO.ACID.METABOLISM	na	TGME49_236070	TGME49_241870	TGME49_205710	TGME49_253430	TGME49_223140	TGME49_269110	TGME49_306960	TGME49_207640	TGME49_280700	TGME49_234190	TGME49_218810	TGME49_210840	TGME49_233860	TGME49_251880	TGME49_237470	TGME49_240690	TGME49_201380	TGME49_202960	TGME49_284580	TGME49_202530	TGME49_219850	TGME49_273830	TGME49_288360	TGME49_277030	TGME49_292080	TGME49_273410	TGME49_280600	TGME49_211090	TGME49_263870	TGME49_291640	TGME49_249390	TGME49_219540	TGME49_281500	TGME49_270510	TGME49_300260	TGME49_233838	TGME49_202920	TGME49_233842	TGME49_217460	TGME49_283820	TGME49_210750	TGME49_248600	TGME49_254110	TGME49_215260	TGME49_249180	TGME49_289300	TGME49_256990	TGME49_293180
GO.0006605.uPROTEIN.TARGETING	na	TGME49_214150	TGME49_262080	TGME49_216590	TGME49_253730	TGME49_313100	TGME49_261440	TGME49_280610	TGME49_247550	TGME49_252290	TGME49_286730	TGME49_249530	TGME49_225710	TGME49_254230	TGME49_312220	TGME49_236130	TGME49_227870	TGME49_274090	TGME49_230380	TGME49_254610	TGME49_227830	TGME49_229180	TGME49_260630	TGME49_223540	TGME49_215390	TGME49_294770	TGME49_265220	TGME49_295040	TGME49_233350	TGME49_264440	TGME49_232815
GO.0006614.uSRPDEPENDENT.COTRANSLATIONAL.PROTEIN.TARGETING.TO.MEMBRANE	na	TGME49_313100	TGME49_280610	TGME49_286730	TGME49_254230	TGME49_236130	TGME49_264440
GO.0006626.uPROTEIN.TARGETING.TO.MITOCHONDRION	na	TGME49_214150	TGME49_247550	TGME49_225710	TGME49_312220	TGME49_227870	TGME49_274090	TGME49_254610	TGME49_227830	TGME49_215390	TGME49_265220	TGME49_232815
GO.0006629.uLIPID.METABOLISM	na	TGME49_270310	TGME49_301120	TGME49_243930	TGME49_225930	TGME49_246530	TGME49_271820	TGME49_308000	TGME49_206610	TGME49_270220	TGME49_243800	TGME49_319300	TGME49_305980	TGME49_319500	TGME49_231890	TGME49_251930	TGME49_275568	TGME49_247370	TGME49_264760	TGME49_304470	TGME49_215700	TGME49_268340	TGME49_203420	TGME49_304480	TGME49_203362	TGME49_261480	TGME49_255690	TGME49_214850	TGME49_240680	TGME49_242380	TGME49_294190	TGME49_203358	TGME49_231370	TGME49_241860	TGME49_285240	TGME49_310280	TGME49_310150	TGME49_293240	TGME49_294790	TGME49_270910	TGME49_262400	TGME49_310100	TGME49_248830	TGME49_272420	TGME49_293590	TGME49_221320	TGME49_227420	TGME49_256920	TGME49_215290
GO.0006631.uFATTY.ACID.METABOLISM	na	TGME49_270310	TGME49_301120	TGME49_225930	TGME49_206610	TGME49_243800	TGME49_305980	TGME49_231890	TGME49_251930	TGME49_304470	TGME49_203420	TGME49_242380	TGME49_294190	TGME49_310150	TGME49_293590	TGME49_221320	TGME49_217740	TGME49_245670	TGME49_238950	TGME49_271888	TGME49_225990	TGME49_271892	TGME49_272290	TGME49_321570	TGME49_251550	TGME49_264080
GO.0006633.uFATTY.ACID.BIOSYNTHESIS	na	TGME49_270310	TGME49_225930	TGME49_206610	TGME49_305980	TGME49_231890	TGME49_251930	TGME49_304470	TGME49_203420	TGME49_242380	TGME49_293590	TGME49_221320	TGME49_217740	TGME49_245670	TGME49_238950	TGME49_271888	TGME49_225990	TGME49_271892	TGME49_272290	TGME49_321570	TGME49_264080
GO.0006644.uPHOSPHOLIPID.METABOLISM	na	TGME49_243930	TGME49_246530	TGME49_308000	TGME49_270220	TGME49_319300	TGME49_275568	TGME49_215700	TGME49_261480	TGME49_214850	TGME49_240680	TGME49_241860	TGME49_310280	TGME49_294790	TGME49_310100	TGME49_248830	TGME49_227420	TGME49_256920	TGME49_212270	TGME49_262430	TGME49_306540	TGME49_299040	TGME49_225320	TGME49_310010	TGME49_267680	TGME49_277572	TGME49_257510	TGME49_207710	TGME49_225550	TGME49_230490	TGME49_280790	TGME49_258110	TGME49_296010	TGME49_281980	TGME49_320630
GO.0006725.uAROMATIC.COMPOUND.METABOLISM	na	TGME49_271350	TGME49_299210	TGME49_253780	TGME49_240690	TGME49_201380	TGME49_284580	TGME49_205730	TGME49_305800	TGME49_293610	TGME49_259550	TGME49_226010	TGME49_291640	TGME49_210790	TGME49_202920	TGME49_259690	TGME49_215260	TGME49_215250	TGME49_272270	TGME49_214290	TGME49_242415
GO.0006730.uONECARBON.COMPOUND.METABOLISM	na	TGME49_220940	TGME49_306470	TGME49_306630	TGME49_273430	TGME49_207990	TGME49_225050	TGME49_297070	TGME49_244240	TGME49_234190	TGME49_253780	TGME49_219520	TGME49_240690	TGME49_232750	TGME49_227660	TGME49_277860	TGME49_249180	TGME49_285520	TGME49_263670
GO.0006754.uATP.BIOSYNTHESIS	na	TGME49_215100	TGME49_310960	TGME49_284540	TGME49_249720	TGME49_257720	TGME49_219800	TGME49_305290	TGME49_314820	TGME49_278660	TGME49_226000	TGME49_230420	TGME49_216380	TGME49_256970	TGME49_219260	TGME49_231910	TGME49_281920	TGME49_289070	TGME49_204400	TGME49_291310	TGME49_259010	TGME49_208590	TGME49_224190	TGME49_232830	TGME49_261950	TGME49_212310	TGME49_201150	TGME49_318460	TGME49_315620	TGME49_254370
GO.0006779.uPORPHYRIN.BIOSYNTHESIS	na	TGME49_253900	TGME49_258690	TGME49_289940	TGME49_258650	TGME49_206310	TGME49_271420	TGME49_223020
GO.0006783.uHEME.BIOSYNTHESIS	na	TGME49_253900	TGME49_258690	TGME49_289940	TGME49_258650	TGME49_206310	TGME49_271420	TGME49_223020
GO.0006807.uNITROGEN.COMPOUND.METABOLISM	na	TGME49_239070	TGME49_215100	TGME49_202870	TGME49_208530	TGME49_314860	TGME49_266880	TGME49_236200	TGME49_264710	TGME49_224200	TGME49_258590	TGME49_233410	TGME49_243620	TGME49_237220	TGME49_231010	TGME49_289940	TGME49_249720	TGME49_217910	TGME49_228000	TGME49_273100	TGME49_235170	TGME49_290660	TGME49_237240	TGME49_257720	TGME49_293340	TGME49_206670	TGME49_281510	TGME49_219800	TGME49_278500	TGME49_253430	TGME49_305220	TGME49_238940	TGME49_269200	TGME49_284570	TGME49_246170	TGME49_232530	TGME49_297840	TGME49_219670	TGME49_242610	TGME49_259660	TGME49_314820	TGME49_269110	TGME49_230420	TGME49_217540	TGME49_226080	TGME49_263400	TGME49_319860	TGME49_237110	TGME49_223390
GO.0006810.uTRANSPORT	na	TGME49_231190	TGME49_276140	TGME49_214320	TGME49_292330	TGME49_318710	TGME49_267380	TGME49_311400	TGME49_226060	TGME49_314422	TGME49_251470	TGME49_229500	TGME49_220400	TGME49_299080	TGME49_313190	TGME49_305590	TGME49_270370	TGME49_319500	TGME49_295460	TGME49_249720	TGME49_216590	TGME49_242660	TGME49_248880	TGME49_253730	TGME49_239080	TGME49_257720	TGME49_254340	TGME49_261440	TGME49_293340	TGME49_206670	TGME49_214230	TGME49_219800	TGME49_218740	TGME49_273510	TGME49_215700	TGME49_239020	TGME49_305290	TGME49_267800	TGME49_249910	TGME49_264170	TGME49_247550	TGME49_252290	TGME49_214300	TGME49_240550	TGME49_314820	TGME49_280550	TGME49_248340	TGME49_249530	TGME49_310750
GO.0006812.uCATION.TRANSPORT	na	TGME49_310960	TGME49_284540	TGME49_251470	TGME49_249720	TGME49_262710	TGME49_257720	TGME49_219800	TGME49_305290	TGME49_262150	TGME49_273380	TGME49_240550	TGME49_314820	TGME49_278660	TGME49_226000	TGME49_230420	TGME49_309240	TGME49_246560	TGME49_256970	TGME49_219260	TGME49_251630	TGME49_231910	TGME49_281920	TGME49_289070	TGME49_204400	TGME49_291310	TGME49_259010	TGME49_248670	TGME49_225530	TGME49_207910	TGME49_241010	TGME49_259200	TGME49_208590	TGME49_238995	TGME49_232830	TGME49_261950	TGME49_212310	TGME49_201150	TGME49_305190	TGME49_315620
GO.0006813.uPOTASSIUM.ION.TRANSPORT	na	TGME49_262150	TGME49_273380	TGME49_241010	TGME49_238995
GO.0006825.uCOPPER.ION.TRANSPORT	na	TGME49_262710	TGME49_240550	TGME49_201150
GO.0006886.uINTRACELLULAR.PROTEIN.TRANSPORT	na	TGME49_276140	TGME49_214150	TGME49_314422	TGME49_273370	TGME49_313190	TGME49_262080	TGME49_319940	TGME49_270370	TGME49_216590	TGME49_248880	TGME49_253730	TGME49_247930	TGME49_306640	TGME49_226600	TGME49_312050	TGME49_313100	TGME49_254340	TGME49_261440	TGME49_280610	TGME49_290950	TGME49_249910	TGME49_247550	TGME49_252290	TGME49_286730	TGME49_289770	TGME49_289800	TGME49_300240	TGME49_280550	TGME49_248340	TGME49_249530	TGME49_299180	TGME49_214770	TGME49_277000	TGME49_244290	TGME49_230220	TGME49_225710	TGME49_291680	TGME49_204060	TGME49_271060	TGME49_300290	TGME49_254230	TGME49_312220	TGME49_236130	TGME49_226510	TGME49_258130	TGME49_221940	TGME49_289080	TGME49_227870
GO.0006888.uER.TO.GOLGI.VESICLEMEDIATED.TRANSPORT	na	TGME49_311400	TGME49_247648	TGME49_312050	TGME49_293050	TGME49_277000	TGME49_291680	TGME49_222920	TGME49_226510	TGME49_318510	TGME49_299200	TGME49_247652	TGME49_294250	TGME49_270070
GO.0006904.uVESICLE.DOCKING.DURING.EXOCYTOSIS	na	TGME49_271060	TGME49_240740	TGME49_295000
GO.0006979.uRESPONSE.TO.OXIDATIVE.STRESS	na	TGME49_281490	TGME49_293870	TGME49_286630	TGME49_309210	TGME49_237140	TGME49_266120	TGME49_226800	TGME49_279400	TGME49_316330	TGME49_217890
GO.0006986.uRESPONSE.TO.UNFOLDED.PROTEIN	na	TGME49_214530	TGME49_232940	TGME49_292920	TGME49_265310	TGME49_247550	TGME49_272230	TGME49_288380	TGME49_263530	TGME49_313400	TGME49_288350	TGME49_258390	TGME49_273760	TGME49_251780
GO.0007010.uCYTOSKELETON.ORGANIZATION.AND.BIOGENESIS	na	TGME49_293690	TGME49_220400	TGME49_301420	TGME49_219290	TGME49_272020	TGME49_309950	TGME49_253040	TGME49_310130	TGME49_278870	TGME49_229990	TGME49_209030	TGME49_226870	TGME49_219280	TGME49_206580	TGME49_224530	TGME49_209970	TGME49_206430	TGME49_310030	TGME49_221620
GO.0007017.uMICROTUBULEBASED.PROCESS	na	TGME49_277510	TGME49_301420	TGME49_313820	TGME49_261018	TGME49_267800	TGME49_270210	TGME49_316400	TGME49_310130	TGME49_224880	TGME49_261022	TGME49_216970	TGME49_306338	TGME49_226870	TGME49_321620	TGME49_273560	TGME49_246740	TGME49_294550	TGME49_253110	TGME49_297110	TGME49_306342	TGME49_254020	TGME49_209970	TGME49_249020	TGME49_287160	TGME49_223000	TGME49_221620
GO.0007018.uMICROTUBULEBASED.MOVEMENT	na	TGME49_277510	TGME49_313820	TGME49_261018	TGME49_270210	TGME49_316400	TGME49_224880	TGME49_261022	TGME49_306338	TGME49_273560	TGME49_294550	TGME49_253110	TGME49_297110	TGME49_306342	TGME49_254020	TGME49_249020	TGME49_287160	TGME49_223000	TGME49_221620
GO.0007035.uVACUOLAR.ACIDIFICATION	na	TGME49_310960	TGME49_219800	TGME49_246560	TGME49_256970	TGME49_259010	TGME49_208590
GO.0007046.RIBOSOME.BIOGENESIS	na	TGME49_239720	TGME49_232390	TGME49_272010	TGME49_313980
GO.0007049.uCELL.CYCLE	na	TGME49_216250	TGME49_301420	TGME49_260270	TGME49_288930	TGME49_240970	TGME49_288700	TGME49_270140	TGME49_280390	TGME49_316620	TGME49_294830	TGME49_268250	TGME49_279390	TGME49_316660	TGME49_292140	TGME49_309380	TGME49_306980	TGME49_312590	TGME49_250340	TGME49_216400	TGME49_291020	TGME49_320070	TGME49_218220	TGME49_297800	TGME49_213900	TGME49_220440	TGME49_214970
GO.0007067.uMITOSIS	na	TGME49_216250	TGME49_260270	TGME49_288930	TGME49_288700	TGME49_270140	TGME49_280390	TGME49_268250	TGME49_292140	TGME49_309380	TGME49_312590	TGME49_250340	TGME49_291020	TGME49_297800
GO.0007155.uCELL.ADHESION	na	TGME49_201780	TGME49_293900	TGME49_237150	TGME49_314480	TGME49_206620	TGME49_223700	TGME49_262470	TGME49_217010
GO.0007165.uSIGNAL.TRANSDUCTION	na	TGME49_276140	TGME49_269940	TGME49_233300	TGME49_277840	TGME49_313190	TGME49_248880	TGME49_291800	TGME49_218250	TGME49_312050	TGME49_215700	TGME49_248340	TGME49_214770	TGME49_244620	TGME49_237510	TGME49_258130	TGME49_248830	TGME49_214350	TGME49_281430	TGME49_262860	TGME49_207820	TGME49_233260	TGME49_310460	TGME49_223700	TGME49_207460	TGME49_212950	TGME49_262540	TGME49_267810	TGME49_289680	TGME49_200400	TGME49_230490	TGME49_264440	TGME49_269780	TGME49_296010	TGME49_320480	TGME49_254370	TGME49_215060	TGME49_202460
GO.0007186.uGPROTEIN.COUPLED.RECEPTOR.PROTEIN.SIGNALING.PATHWAY	na	TGME49_297780	TGME49_239250	TGME49_202460	TGME49_213730
GO.0007242.INTRACELLULAR.SIGNALING.CASCADE	na	TGME49_228400	TGME49_256030	TGME49_239250	TGME49_248830	TGME49_293570	TGME49_270865	TGME49_254370
GO.0007264.uSMALL.GTPASE.MEDIATED.SIGNAL.TRANSDUCTION	na	TGME49_276140	TGME49_233300	TGME49_277840	TGME49_313190	TGME49_248880	TGME49_291800	TGME49_312050	TGME49_248340	TGME49_214770	TGME49_237510	TGME49_258130	TGME49_262860	TGME49_310460	TGME49_207460	TGME49_212950	TGME49_267810	TGME49_289680	TGME49_264440	TGME49_269780	TGME49_320480	TGME49_215060
GO.0008026.uATPDEPENDENT.HELICASE.ACTIVITY	na	TGME49_280800	TGME49_210360	TGME49_273870	TGME49_315600	TGME49_226250	TGME49_279330	TGME49_256900	TGME49_291670	TGME49_226440	TGME49_232530	TGME49_249810	TGME49_295010	TGME49_223390	TGME49_219200	TGME49_288860	TGME49_220860	TGME49_216860	TGME49_213770	TGME49_250770	TGME49_312280	TGME49_256770	TGME49_208540	TGME49_251480	TGME49_270790	TGME49_298020	TGME49_259250	TGME49_243920	TGME49_236650	TGME49_216870	TGME49_263820	TGME49_306080	TGME49_313010	TGME49_285660	TGME49_269660	TGME49_259220	TGME49_312990	TGME49_222140	TGME49_268290	TGME49_295070	TGME49_294350	TGME49_226090	TGME49_209770	TGME49_207430	TGME49_236970	TGME49_277550	TGME49_244000
GO.0008033.uTRNA.PROCESSING	na	TGME49_215100	TGME49_266880	TGME49_320620	TGME49_258590	TGME49_292320	TGME49_267480	TGME49_202740	TGME49_306630	TGME49_248250	TGME49_254740	TGME49_223130	TGME49_202360	TGME49_316100	TGME49_202790	TGME49_312520	TGME49_242010	TGME49_202750	TGME49_210750	TGME49_294180	TGME49_281545
GO.0008080.uNACETYLTRANSFERASE.ACTIVITY	na	TGME49_243440	TGME49_305450	TGME49_230060	TGME49_243600	TGME49_219760	TGME49_293380	TGME49_289900
GO.0008094.uDNADEPENDENT.ATPASE.ACTIVITY	na	TGME49_213000	TGME49_273870	TGME49_315600	TGME49_237220	TGME49_235170	TGME49_237110	TGME49_272900	TGME49_288860	TGME49_243920	TGME49_216870	TGME49_216400	TGME49_210960	TGME49_306080	TGME49_269660	TGME49_209770	TGME49_214970	TGME49_277550
GO.0008121.uUBIQUINOLCYTOCHROMEC.REDUCTASE.ACTIVITY	na	TGME49_227910	TGME49_320140	TGME49_201880	TGME49_202680	TGME49_320220	TGME49_288750
GO.0008138.uPROTEIN.TYROSINESERINETHREONINE.PHOSPHATASE.ACTIVITY	na	TGME49_235890	TGME49_308830	TGME49_208722	TGME49_208718
GO.0008152.METABOLISM	na	TGME49_249920	TGME49_256980	TGME49_225930	TGME49_246530	TGME49_206610	TGME49_226730	TGME49_243800	TGME49_240860	TGME49_208040	TGME49_240890	TGME49_253430	TGME49_278660	TGME49_230420	TGME49_266640	TGME49_222910	TGME49_319920	TGME49_310150	TGME49_270910	TGME49_290600	TGME49_260460	TGME49_221320	TGME49_281990	TGME49_209870	TGME49_309940	TGME49_213970	TGME49_297060	TGME49_244200	TGME49_211090	TGME49_217740	TGME49_281500	TGME49_309730	TGME49_245670	TGME49_219550	TGME49_231350	TGME49_224090	TGME49_271888	TGME49_225990	TGME49_309752	TGME49_271892	TGME49_223910	TGME49_215260	TGME49_243910	TGME49_313140	TGME49_316770	TGME49_201150	TGME49_239490
GO.0008168.uMETHYLTRANSFERASE.ACTIVITY	na	TGME49_249920	TGME49_216080	TGME49_275830	TGME49_272720	TGME49_289960	TGME49_220940	TGME49_288530	TGME49_266850	TGME49_267480	TGME49_315130	TGME49_306470	TGME49_278500	TGME49_306630	TGME49_260160	TGME49_248250	TGME49_300320	TGME49_273430	TGME49_271190	TGME49_207990	TGME49_257770	TGME49_294830	TGME49_237570	TGME49_244240	TGME49_234190	TGME49_217350	TGME49_219520	TGME49_218580	TGME49_237470	TGME49_249010	TGME49_223130	TGME49_255970	TGME49_285170	TGME49_262750	TGME49_213970	TGME49_202360	TGME49_232750	TGME49_294610	TGME49_235640	TGME49_310070	TGME49_213740	TGME49_209240	TGME49_252465	TGME49_227660	TGME49_277860	TGME49_283820	TGME49_310710	TGME49_215510	TGME49_260610
GO.0008173.uRNA.METHYLTRANSFERASE.ACTIVITY	na	TGME49_275830	TGME49_220940	TGME49_288530	TGME49_267480	TGME49_278500	TGME49_306630	TGME49_300320	TGME49_207990	TGME49_217350	TGME49_218580	TGME49_285170	TGME49_202360	TGME49_209240	TGME49_252465	TGME49_277860	TGME49_248200	TGME49_216390	TGME49_285520	TGME49_294180	TGME49_250750
GO.0008234.uCYSTEINETYPE.PEPTIDASE.ACTIVITY	na	TGME49_278975	TGME49_206490	TGME49_214470	TGME49_267490	TGME49_311090	TGME49_252440	TGME49_232080	TGME49_306660	TGME49_251510	TGME49_289620	TGME49_321530	TGME49_230000	TGME49_315860	TGME49_293820	TGME49_263420
GO.0008235.uMETALLOEXOPEPTIDASE.ACTIVITY	na	TGME49_261600	TGME49_305460	TGME49_265780	TGME49_257730	TGME49_248850	TGME49_290670
GO.0008236.uSERINETYPE.PEPTIDASE.ACTIVITY	na	TGME49_290840	TGME49_268590	TGME49_318290	TGME49_204050	TGME49_308580	TGME49_318320	TGME49_314500	TGME49_246800	TGME49_259990	TGME49_245590	TGME49_268910
GO.0008270.uZINC.ION.BINDING	na	TGME49_227948	TGME49_239070	TGME49_314410	TGME49_219300	TGME49_269940	TGME49_264860	TGME49_289222	TGME49_271880	TGME49_201250	TGME49_216080	TGME49_314860	TGME49_215640	TGME49_236910	TGME49_266930	TGME49_220570	TGME49_287980	TGME49_239410	TGME49_267440	TGME49_258590	TGME49_281520	TGME49_291030	TGME49_235890	TGME49_281630	TGME49_228000	TGME49_260140	TGME49_227020	TGME49_224290	TGME49_232510	TGME49_235980	TGME49_213690	TGME49_254340	TGME49_236780	TGME49_294230	TGME49_226560	TGME49_254650	TGME49_217870	TGME49_249380	TGME49_318620	TGME49_267360	TGME49_294920	TGME49_226440	TGME49_219670	TGME49_306040	TGME49_202630	TGME49_213550	TGME49_253890	TGME49_297970	TGME49_227952
GO.0008287.uPROTEIN.SERINETHREONINE.PHOSPHATASE.COMPLEX	na	TGME49_310760	TGME49_213800	TGME49_272280	TGME49_290170	TGME49_200400	TGME49_312200
GO.0008299.uISOPRENOID.BIOSYNTHESIS	na	TGME49_255690	TGME49_214850	TGME49_227420	TGME49_262430	TGME49_224490	TGME49_269430	TGME49_316770
GO.0008320.uPROTEIN.CARRIER.ACTIVITY	na	TGME49_216590	TGME49_289800	TGME49_230380	TGME49_254610	TGME49_227830	TGME49_215390	TGME49_269980	TGME49_232815
GO.0008380.uRNA.SPLICING	na	TGME49_321290	TGME49_314860	TGME49_236910	TGME49_243620	TGME49_228000	TGME49_290660	TGME49_269200	TGME49_286560	TGME49_270140	TGME49_246500	TGME49_217540	TGME49_223390	TGME49_233190	TGME49_319530	TGME49_265410	TGME49_243540	TGME49_314790	TGME49_247610	TGME49_312280	TGME49_270830	TGME49_310820	TGME49_231970	TGME49_286080	TGME49_300280	TGME49_275750	TGME49_298970	TGME49_312530	TGME49_246050	TGME49_222290	TGME49_310860	TGME49_267350	TGME49_205220	TGME49_309800	TGME49_234520	TGME49_270740	TGME49_272630	TGME49_305190	TGME49_230960
GO.0008408.u35.EXONUCLEASE.ACTIVITY	na	TGME49_275830	TGME49_217910	TGME49_273100	TGME49_312400	TGME49_206710	TGME49_203610	TGME49_224860	TGME49_202750	TGME49_231040	TGME49_233930	TGME49_246970	TGME49_250890	TGME49_258030	TGME49_213930	TGME49_319650	TGME49_261850
GO.0008409.u53.EXONUCLEASE.ACTIVITY	na	TGME49_284010	TGME49_251620	TGME49_233090
GO.0008415.uACYLTRANSFERASE.ACTIVITY	na	TGME49_301120	TGME49_256980	TGME49_206610	TGME49_240860	TGME49_231890	TGME49_258690	TGME49_251930	TGME49_209160	TGME49_304470	TGME49_217870	TGME49_249380	TGME49_213550	TGME49_243440	TGME49_274190	TGME49_305450	TGME49_293730	TGME49_319920	TGME49_270910	TGME49_230060	TGME49_243600	TGME49_219760	TGME49_272420	TGME49_293590	TGME49_293380	TGME49_217740	TGME49_290980	TGME49_289900	TGME49_219550	TGME49_225990	TGME49_223910	TGME49_267680	TGME49_232730
GO.0008483.uTRANSAMINASE.ACTIVITY	na	TGME49_269110	TGME49_281500	TGME49_231350	TGME49_248600
GO.0008565.uPROTEIN.TRANSPORTER.ACTIVITY	na	TGME49_214150	TGME49_314422	TGME49_270370	TGME49_216590	TGME49_253730	TGME49_247930	TGME49_261440	TGME49_290950	TGME49_252290	TGME49_289800	TGME49_249530	TGME49_277000	TGME49_225710	TGME49_312220	TGME49_226510	TGME49_240740	TGME49_293570	TGME49_230380	TGME49_240870	TGME49_254610	TGME49_215130	TGME49_227830	TGME49_314418	TGME49_223540	TGME49_215390	TGME49_294770	TGME49_266280	TGME49_211040	TGME49_295040	TGME49_269980	TGME49_232815	TGME49_272600
GO.0008616.uQUEUOSINE.BIOSYNTHESIS	na	TGME49_320620	TGME49_292320	TGME49_316100
GO.0008654.uPHOSPHOLIPID.BIOSYNTHESIS	na	TGME49_243930	TGME49_246530	TGME49_308000	TGME49_270220	TGME49_319300	TGME49_275568	TGME49_261480	TGME49_214850	TGME49_240680	TGME49_241860	TGME49_310280	TGME49_294790	TGME49_310100	TGME49_227420	TGME49_212270	TGME49_262430	TGME49_306540	TGME49_299040	TGME49_225320	TGME49_310010	TGME49_267680	TGME49_277572	TGME49_257510	TGME49_207710	TGME49_225550	TGME49_280790	TGME49_258110	TGME49_281980	TGME49_320630
GO.0008757.uSADENOSYLMETHIONINEDEPENDENT.METHYLTRANSFERASE.ACTIVITY	na	TGME49_249920	TGME49_275830	TGME49_289960	TGME49_288530	TGME49_266850	TGME49_267480	TGME49_315130	TGME49_306470	TGME49_278500	TGME49_306630	TGME49_260160	TGME49_300320	TGME49_257770	TGME49_217350	TGME49_219520	TGME49_218580	TGME49_249010	TGME49_255970	TGME49_262750	TGME49_202360	TGME49_294610	TGME49_227660	TGME49_277860	TGME49_260610	TGME49_248200	TGME49_294180
GO.0009055.uELECTRON.CARRIER.ACTIVITY	na	TGME49_215070	TGME49_293870	TGME49_219630	TGME49_262910	TGME49_318650	TGME49_215280	TGME49_261030	TGME49_207620	TGME49_300380	TGME49_246540	TGME49_268730	TGME49_276110	TGME49_219750	TGME49_298990	TGME49_205730	TGME49_275420	TGME49_215590	TGME49_279400	TGME49_222180	TGME49_249270	TGME49_240670	TGME49_229420	TGME49_255060	TGME49_232830	TGME49_216790	TGME49_238070	TGME49_312110	TGME49_320220	TGME49_254090	TGME49_242415
GO.0009058.uBIOSYNTHESIS	na	TGME49_239070	TGME49_219140	TGME49_314810	TGME49_215100	TGME49_208530	TGME49_242680	TGME49_227600	TGME49_304710	TGME49_264710	TGME49_225240	TGME49_301380	TGME49_251950	TGME49_231890	TGME49_310490	TGME49_237220	TGME49_251930	TGME49_231010	TGME49_223410	TGME49_289940	TGME49_249720	TGME49_217910	TGME49_235170	TGME49_229670	TGME49_316270	TGME49_257720	TGME49_304470	TGME49_293340	TGME49_202568	TGME49_300190	TGME49_248480	TGME49_219800	TGME49_253430	TGME49_305220	TGME49_203420	TGME49_254620	TGME49_284570	TGME49_248390	TGME49_246170	TGME49_242610	TGME49_264730	TGME49_209710	TGME49_314820	TGME49_255690	TGME49_237140	TGME49_230420	TGME49_240680	TGME49_226080	TGME49_242380
GO.0009116.uNUCLEOSIDE.METABOLISM	na	TGME49_320620	TGME49_292320	TGME49_295350	TGME49_259660	TGME49_240690	TGME49_220100	TGME49_284580	TGME49_316100	TGME49_307770	TGME49_210790	TGME49_200320	TGME49_233140	TGME49_306970	TGME49_269035	TGME49_307030
GO.0009165.uNUCLEOTIDE.BIOSYNTHESIS	na	TGME49_215100	TGME49_208530	TGME49_310960	TGME49_284540	TGME49_279450	TGME49_269800	TGME49_249720	TGME49_295350	TGME49_257720	TGME49_219800	TGME49_305290	TGME49_205720	TGME49_314820	TGME49_278660	TGME49_226000	TGME49_230420	TGME49_299210	TGME49_230450	TGME49_216380	TGME49_257740	TGME49_256970	TGME49_219260	TGME49_220100	TGME49_231910	TGME49_284580	TGME49_281920	TGME49_263190	TGME49_289070	TGME49_270865	TGME49_204400	TGME49_291310	TGME49_234280	TGME49_210790	TGME49_259010	TGME49_306970	TGME49_259690	TGME49_208590	TGME49_249180	TGME49_224190	TGME49_232830	TGME49_261950	TGME49_269035	TGME49_212310	TGME49_201150	TGME49_318460	TGME49_315620	TGME49_254370	TGME49_242730
GO.0009228.uTHIAMIN.BIOSYNTHESIS	na	TGME49_214290	TGME49_242415
GO.0009282.CYTOSOLIC.LARGE.RIBOSOMAL.SUBUNIT.SENSU.BACTERIA	na	TGME49_225240	TGME49_251950	TGME49_239720	TGME49_244580	TGME49_216010
GO.0009307.DNA.RESTRICTIONMODIFICATION.SYSTEM	na	TGME49_249810	TGME49_223390	TGME49_208540	TGME49_269660	TGME49_268290	TGME49_294350	TGME49_229460
GO.0009331.GLYCEROL3PHOSPHATE.DEHYDROGENASE.COMPLEX	na	TGME49_307570	TGME49_288500	TGME49_263730
GO.0009396.uFOLIC.ACID.AND.DERIVATIVE.BIOSYNTHESIS	na	TGME49_271350	TGME49_253780	TGME49_259550	TGME49_202920
GO.0009405.uPATHOGENESIS	na	TGME49_300130	TGME49_220090	TGME49_214490	TGME49_285500
GO.0009408.uRESPONSE.TO.HEAT	na	TGME49_214530	TGME49_232940	TGME49_292920	TGME49_265310	TGME49_310430	TGME49_204480	TGME49_272230	TGME49_288380	TGME49_263530	TGME49_313400	TGME49_244560	TGME49_288350	TGME49_258390	TGME49_207760	TGME49_273760	TGME49_251780	TGME49_256810
GO.0009438.uMETHYLGLYOXAL.METABOLISM	na	TGME49_281630	TGME49_248400
GO.0009451.uRNA.MODIFICATION	na	TGME49_215100	TGME49_220940	TGME49_320620	TGME49_224200	TGME49_233410	TGME49_292320	TGME49_267480	TGME49_202740	TGME49_306520	TGME49_306630	TGME49_300320	TGME49_263400	TGME49_264190	TGME49_207990	TGME49_298980	TGME49_217350	TGME49_214210	TGME49_272010	TGME49_244430	TGME49_202360	TGME49_316100	TGME49_306660	TGME49_248200	TGME49_285520	TGME49_263670	TGME49_294180
GO.0009982.uPSEUDOURIDINE.SYNTHASE.ACTIVITY	na	TGME49_224200	TGME49_202740	TGME49_306520	TGME49_263400	TGME49_264190	TGME49_298980	TGME49_214210	TGME49_244430	TGME49_306660
GO.0015031.uPROTEIN.TRANSPORT	na	TGME49_276140	TGME49_214150	TGME49_311400	TGME49_314422	TGME49_277840	TGME49_273370	TGME49_313190	TGME49_262080	TGME49_319940	TGME49_270370	TGME49_216590	TGME49_248880	TGME49_253730	TGME49_247930	TGME49_306640	TGME49_226600	TGME49_240970	TGME49_312050	TGME49_313100	TGME49_254340	TGME49_261440	TGME49_214230	TGME49_280610	TGME49_228490	TGME49_290950	TGME49_312500	TGME49_249910	TGME49_247550	TGME49_252290	TGME49_286730	TGME49_289770	TGME49_289800	TGME49_300240	TGME49_280550	TGME49_248340	TGME49_249530	TGME49_310750	TGME49_220460	TGME49_299180	TGME49_214770	TGME49_277000	TGME49_244290	TGME49_230220	TGME49_225710	TGME49_291680	TGME49_204060	TGME49_271060	TGME49_300290
GO.0015036.uDISULFIDE.OXIDOREDUCTASE.ACTIVITY	na	TGME49_293870	TGME49_207620	TGME49_268730	TGME49_279400	TGME49_238070
GO.0015450.uPROTEIN.TRANSLOCASE.ACTIVITY	na	TGME49_230380	TGME49_254610	TGME49_227830	TGME49_215390	TGME49_269980	TGME49_232815
GO.0015629.uACTIN.CYTOSKELETON	na	TGME49_206550	TGME49_200330	TGME49_293690	TGME49_220400	TGME49_219290	TGME49_213392	TGME49_313820	TGME49_232510	TGME49_227000	TGME49_258710	TGME49_253040	TGME49_213388	TGME49_250010	TGME49_235470	TGME49_206690	TGME49_278870	TGME49_238170	TGME49_209030	TGME49_240910	TGME49_246740	TGME49_258950	TGME49_232440	TGME49_268580	TGME49_306430	TGME49_208340	TGME49_202510	TGME49_288730	TGME49_264178	TGME49_219280	TGME49_297520	TGME49_275420	TGME49_232150	TGME49_263860	TGME49_225570	TGME49_248630	TGME49_217220	TGME49_264182	TGME49_228670	TGME49_225200	TGME49_242415	TGME49_265205
GO.0015662.uATPASE.ACTIVITY.COUPLED.TO.TRANSMEMBRANE.MOVEMENT.OF.IONS.PHOSPHORYLATIVE.MECHANISM	na	TGME49_215100	TGME49_257720	TGME49_278660	TGME49_230420	TGME49_216380	TGME49_219260	TGME49_289070	TGME49_224190	TGME49_261950	TGME49_201150	TGME49_318460	TGME49_254370
GO.0015668.TYPE.III.SITESPECIFIC.DEOXYRIBONUCLEASE.ACTIVITY	na	TGME49_249810	TGME49_223390	TGME49_208540	TGME49_269660	TGME49_268290	TGME49_294350	TGME49_229460
GO.0015934.uLARGE.RIBOSOMAL.SUBUNIT	na	TGME49_260260	TGME49_314810	TGME49_292130	TGME49_242680	TGME49_215470	TGME49_261570	TGME49_297170	TGME49_225240	TGME49_251950	TGME49_310490	TGME49_293310	TGME49_249250	TGME49_284560	TGME49_239760	TGME49_238010	TGME49_220300	TGME49_254380	TGME49_263050	TGME49_218410	TGME49_248390	TGME49_209710	TGME49_239720	TGME49_299050	TGME49_244580	TGME49_313390	TGME49_220150	TGME49_244320	TGME49_250810	TGME49_253800	TGME49_300000	TGME49_263020	TGME49_204020	TGME49_254400	TGME49_245680	TGME49_227360	TGME49_262690	TGME49_293600	TGME49_309810	TGME49_309820	TGME49_232230	TGME49_309120	TGME49_289530	TGME49_266070	TGME49_289230	TGME49_230050	TGME49_231080	TGME49_320050	TGME49_262670
GO.0015935.uSMALL.RIBOSOMAL.SUBUNIT	na	TGME49_214620	TGME49_245460	TGME49_207840	TGME49_229670	TGME49_252630	TGME49_248480	TGME49_231120	TGME49_207940	TGME49_225080	TGME49_232300	TGME49_245620	TGME49_213350	TGME49_277700	TGME49_263700	TGME49_207440	TGME49_231140	TGME49_270380	TGME49_210690	TGME49_218850	TGME49_267060	TGME49_275810	TGME49_233170	TGME49_242330	TGME49_273060	TGME49_219770	TGME49_302055	TGME49_239100	TGME49_243570	TGME49_205340	TGME49_209430	TGME49_261380	TGME49_286610	TGME49_234450	TGME49_266060	TGME49_226970	TGME49_209290	TGME49_291850	TGME49_223050	TGME49_217570	TGME49_305520	TGME49_263040	TGME49_259240	TGME49_232710
GO.0015986.uATP.SYNTHESIS.COUPLED.PROTON.TRANSPORT	na	TGME49_310960	TGME49_284540	TGME49_249720	TGME49_219800	TGME49_305290	TGME49_314820	TGME49_226000	TGME49_256970	TGME49_231910	TGME49_281920	TGME49_204400	TGME49_291310	TGME49_259010	TGME49_208590	TGME49_232830	TGME49_261950	TGME49_212310	TGME49_315620
GO.0015992.uPROTON.TRANSPORT	na	TGME49_310960	TGME49_284540	TGME49_251470	TGME49_249720	TGME49_219800	TGME49_305290	TGME49_314820	TGME49_226000	TGME49_246560	TGME49_256970	TGME49_231910	TGME49_281920	TGME49_204400	TGME49_291310	TGME49_259010	TGME49_248670	TGME49_208590	TGME49_232830	TGME49_261950	TGME49_212310	TGME49_315620
GO.0016018.uCYCLOSPORIN.A.BINDING	na	TGME49_230520	TGME49_320640	TGME49_285760	TGME49_262520	TGME49_241830	TGME49_270560
GO.0016020.uMEMBRANE	na	TGME49_270800	TGME49_231190	TGME49_313370	TGME49_215100	TGME49_214320	TGME49_311400	TGME49_314422	TGME49_229620	TGME49_305590	TGME49_319500	TGME49_255960	TGME49_213100	TGME49_257720	TGME49_261440	TGME49_202568	TGME49_319312	TGME49_219800	TGME49_207070	TGME49_255690	TGME49_280550	TGME49_249530	TGME49_310750	TGME49_230420	TGME49_206690	TGME49_233540	TGME49_293730	TGME49_239748	TGME49_313830	TGME49_315930	TGME49_226510	TGME49_269150	TGME49_319308	TGME49_229170	TGME49_230380	TGME49_204400	TGME49_206480	TGME49_222210	TGME49_259520	TGME49_205350	TGME49_300250	TGME49_305140	TGME49_267020	TGME49_314418	TGME49_277010	TGME49_202572	TGME49_285800	TGME49_233810	TGME49_270070
GO.0016021.uINTEGRAL.TO.MEMBRANE	na	TGME49_222410	TGME49_264860	TGME49_214320	TGME49_292330	TGME49_267380	TGME49_312622	TGME49_229620	TGME49_229500	TGME49_299080	TGME49_305590	TGME49_304500	TGME49_281520	TGME49_319500	TGME49_291030	TGME49_287200	TGME49_216590	TGME49_300060	TGME49_253730	TGME49_213100	TGME49_257720	TGME49_261440	TGME49_202568	TGME49_273510	TGME49_239020	TGME49_268590	TGME49_249910	TGME49_252290	TGME49_249530	TGME49_310750	TGME49_230420	TGME49_299180	TGME49_242380	TGME49_280400	TGME49_206690	TGME49_312618	TGME49_222200	TGME49_214250	TGME49_259130	TGME49_219260	TGME49_315220	TGME49_251630	TGME49_266870	TGME49_222310	TGME49_268630	TGME49_311150	TGME49_211430	TGME49_206310	TGME49_261070
GO.0016070.uRNA.METABOLISM	na	TGME49_224850	TGME49_215100	TGME49_297530	TGME49_275830	TGME49_321290	TGME49_314860	TGME49_266880	TGME49_236910	TGME49_220940	TGME49_241870	TGME49_320620	TGME49_224200	TGME49_288530	TGME49_258590	TGME49_218610	TGME49_233410	TGME49_243620	TGME49_231010	TGME49_269180	TGME49_228000	TGME49_205710	TGME49_240590	TGME49_267480	TGME49_320430	TGME49_290660	TGME49_202740	TGME49_237240	TGME49_213746	TGME49_298040	TGME49_306520	TGME49_206670	TGME49_281510	TGME49_278500	TGME49_306630	TGME49_269200	TGME49_286560	TGME49_260160	TGME49_213752	TGME49_305240	TGME49_270140	TGME49_248250	TGME49_300320	TGME49_312400	TGME49_232530	TGME49_297840	TGME49_219670	TGME49_306960	TGME49_217540
GO.0016071.uMRNA.METABOLISM	na	TGME49_275830	TGME49_236910	TGME49_314740	TGME49_243620	TGME49_305320	TGME49_206670	TGME49_269200	TGME49_286560	TGME49_270140	TGME49_246500	TGME49_312400	TGME49_219670	TGME49_217540	TGME49_226080	TGME49_285200	TGME49_233190	TGME49_308920	TGME49_270770	TGME49_228710	TGME49_231970	TGME49_289560	TGME49_286080	TGME49_255310	TGME49_212190	TGME49_305640	TGME49_270640	TGME49_201200	TGME49_239680	TGME49_224280	TGME49_312530	TGME49_291820	TGME49_246050	TGME49_222290	TGME49_247320	TGME49_267350	TGME49_205220	TGME49_309800	TGME49_234520	TGME49_281370	TGME49_270740	TGME49_272630	TGME49_305190	TGME49_311160
GO.0016192.uVESICLEMEDIATED.TRANSPORT	na	TGME49_200330	TGME49_311400	TGME49_314422	TGME49_273370	TGME49_319940	TGME49_270370	TGME49_319500	TGME49_295460	TGME49_242660	TGME49_247930	TGME49_306640	TGME49_247648	TGME49_226600	TGME49_312050	TGME49_318160	TGME49_215700	TGME49_267800	TGME49_290950	TGME49_289770	TGME49_209200	TGME49_300240	TGME49_280550	TGME49_310750	TGME49_253040	TGME49_299180	TGME49_293050	TGME49_277000	TGME49_244290	TGME49_230220	TGME49_263500	TGME49_291680	TGME49_204060	TGME49_271060	TGME49_300290	TGME49_222920	TGME49_226510	TGME49_221940	TGME49_321620	TGME49_289080	TGME49_240740	TGME49_318510	TGME49_299200	TGME49_266990	TGME49_260420	TGME49_295000	TGME49_240870	TGME49_215130	TGME49_310460
GO.0016272.uPREFOLDIN.COMPLEX	na	TGME49_289210	TGME49_257490	TGME49_315110	TGME49_293580	TGME49_248370
GO.0016301.uKINASE.ACTIVITY	na	TGME49_269940	TGME49_242400	TGME49_291050	TGME49_203010	TGME49_226030	TGME49_208070	TGME49_318230	TGME49_225770	TGME49_256760	TGME49_236620	TGME49_295350	TGME49_224950	TGME49_278900	TGME49_301270	TGME49_240890	TGME49_215700	TGME49_269730	TGME49_250680	TGME49_231070	TGME49_228750	TGME49_235750	TGME49_268010	TGME49_266910	TGME49_260250	TGME49_227260	TGME49_243500	TGME49_253860	TGME49_257740	TGME49_239250	TGME49_244620	TGME49_229020	TGME49_233010	TGME49_218720	TGME49_210280	TGME49_288320	TGME49_256920	TGME49_281430	TGME49_256070	TGME49_304970	TGME49_270865	TGME49_204280	TGME49_207820	TGME49_268810	TGME49_307770	TGME49_310190	TGME49_320000	TGME49_265330	TGME49_249260
GO.0016337.uCELLCELL.ADHESION	na	TGME49_201780	TGME49_293900	TGME49_237150
GO.0016459.uMYOSIN	na	TGME49_206550	TGME49_200330	TGME49_213392	TGME49_232510	TGME49_227000	TGME49_258710	TGME49_213388	TGME49_250010	TGME49_235470	TGME49_278870	TGME49_238170	TGME49_240910	TGME49_258950	TGME49_232440	TGME49_268580	TGME49_306430	TGME49_208340	TGME49_288730	TGME49_264178	TGME49_297520	TGME49_275420	TGME49_232150	TGME49_263860	TGME49_225570	TGME49_217220	TGME49_264182	TGME49_228670	TGME49_225200	TGME49_242415	TGME49_265205
GO.0016469.uPROTONTRANSPORTING.TWOSECTOR.ATPASE.COMPLEX	na	TGME49_310960	TGME49_284540	TGME49_251470	TGME49_249720	TGME49_219800	TGME49_305290	TGME49_314820	TGME49_226000	TGME49_246560	TGME49_256970	TGME49_231910	TGME49_281920	TGME49_204400	TGME49_291310	TGME49_259010	TGME49_208590	TGME49_232830	TGME49_261950	TGME49_212310	TGME49_315620
GO.0016491.uOXIDOREDUCTASE.ACTIVITY	na	TGME49_232815	TGME49_278830	TGME49_252220	TGME49_266880	TGME49_236070	TGME49_206610	TGME49_293870	TGME49_286630	TGME49_305980	TGME49_208040	TGME49_251930	TGME49_307570	TGME49_289690	TGME49_270100	TGME49_290040	TGME49_309210	TGME49_304470	TGME49_294230	TGME49_249320	TGME49_227910	TGME49_294640	TGME49_219630	TGME49_262910	TGME49_318650	TGME49_215280	TGME49_304480	TGME49_214850	TGME49_206470	TGME49_209260	TGME49_294190	TGME49_320140	TGME49_246030	TGME49_201880	TGME49_285240	TGME49_261030	TGME49_288620	TGME49_226590	TGME49_207620	TGME49_314400	TGME49_288500	TGME49_286220	TGME49_300380	TGME49_260460	TGME49_306390	TGME49_268730	TGME49_221710	TGME49_233110	TGME49_290920
GO.0016567.uPROTEIN.UBIQUITINATION	na	TGME49_265380	TGME49_278490	TGME49_266460	TGME49_280490	TGME49_320210	TGME49_305760	TGME49_300040	TGME49_292160
GO.0016579u.PROTEIN.DEUBIQUITINATION	na	TGME49_263470	TGME49_289330	TGME49_223450	TGME49_311090	TGME49_247240	TGME49_263420
GO.0016624.uOXIDOREDUCTASE.ACTIVITY.ACTING.ON.THE.ALDEHYDE.OR.OXO.GROUP.OF.DONORS.DISULFIDE.AS.ACCEPTOR	na	TGME49_206610	TGME49_305980	TGME49_314400	TGME49_244200	TGME49_245670	TGME49_272290	TGME49_239490
GO.0016740.uTRANSFERASE.ACTIVITY	na	TGME49_242400	TGME49_249920	TGME49_216080	TGME49_208530	TGME49_272720	TGME49_218200	TGME49_246530	TGME49_226030	TGME49_206610	TGME49_318230	TGME49_225770	TGME49_231890	TGME49_266850	TGME49_256760	TGME49_214280	TGME49_251930	TGME49_313820	TGME49_217910	TGME49_316270	TGME49_304910	TGME49_278900	TGME49_301270	TGME49_304470	TGME49_225720	TGME49_217870	TGME49_240890	TGME49_202568	TGME49_278500	TGME49_215700	TGME49_249380	TGME49_268340	TGME49_203420	TGME49_260160	TGME49_248250	TGME49_250680	TGME49_297840	TGME49_216650	TGME49_259660	TGME49_231070	TGME49_213550	TGME49_269110	TGME49_268010	TGME49_226080	TGME49_319860	TGME49_243440	TGME49_294830	TGME49_246630	TGME49_227260
GO.0016772.uTRANSFERASE.ACTIVITY.TRANSFERRING.PHOSPHORUSCONTAINING.GROUPS	na	TGME49_269940	TGME49_297530	TGME49_242400	TGME49_300680	TGME49_291050	TGME49_218200	TGME49_203010	TGME49_246530	TGME49_226030	TGME49_208070	TGME49_267390	TGME49_210440	TGME49_318230	TGME49_225770	TGME49_246060	TGME49_256760	TGME49_214280	TGME49_217910	TGME49_236620	TGME49_295350	TGME49_305320	TGME49_264780	TGME49_240590	TGME49_224950	TGME49_213746	TGME49_300660	TGME49_278900	TGME49_254140	TGME49_249560	TGME49_301270	TGME49_225720	TGME49_240890	TGME49_215700	TGME49_203420	TGME49_213752	TGME49_269730	TGME49_250680	TGME49_297840	TGME49_261480	TGME49_231070	TGME49_228750	TGME49_235750	TGME49_268010	TGME49_226080	TGME49_266910	TGME49_319860	TGME49_260250	TGME49_274190
GO.0016773.uPHOSPHOTRANSFERASE.ACTIVITY.ALCOHOL.GROUP.AS.ACCEPTOR	na	TGME49_269940	TGME49_242400	TGME49_291050	TGME49_203010	TGME49_226030	TGME49_208070	TGME49_225770	TGME49_256760	TGME49_236620	TGME49_224950	TGME49_278900	TGME49_301270	TGME49_240890	TGME49_215700	TGME49_269730	TGME49_250680	TGME49_231070	TGME49_228750	TGME49_235750	TGME49_268010	TGME49_266910	TGME49_260250	TGME49_227260	TGME49_243500	TGME49_253860	TGME49_239250	TGME49_244620	TGME49_229020	TGME49_233010	TGME49_218720	TGME49_210280	TGME49_256920	TGME49_281430	TGME49_256070	TGME49_304970	TGME49_270865	TGME49_204280	TGME49_207820	TGME49_268810	TGME49_307770	TGME49_310190	TGME49_320000	TGME49_265330	TGME49_249260	TGME49_313180	TGME49_263070	TGME49_229630	TGME49_253440
GO.0016779.uNUCLEOTIDYLTRANSFERASE.ACTIVITY	na	TGME49_297530	TGME49_300680	TGME49_218200	TGME49_267390	TGME49_210440	TGME49_246060	TGME49_214280	TGME49_217910	TGME49_305320	TGME49_264780	TGME49_240590	TGME49_213746	TGME49_300660	TGME49_254140	TGME49_249560	TGME49_225720	TGME49_213752	TGME49_297840	TGME49_226080	TGME49_319860	TGME49_274190	TGME49_246630	TGME49_241000	TGME49_280690	TGME49_219600	TGME49_206710	TGME49_310280	TGME49_258210	TGME49_260680	TGME49_268600	TGME49_231380	TGME49_300690	TGME49_292300	TGME49_313120	TGME49_238190	TGME49_257960	TGME49_271300	TGME49_315810	TGME49_244880	TGME49_270780	TGME49_241150	TGME49_213748	TGME49_258030	TGME49_202690	TGME49_306290	TGME49_217580	TGME49_225260	TGME49_216930
GO.0016787u.HYDROLASE.ACTIVITY	na	TGME49_231190	TGME49_210360	TGME49_215100	TGME49_238400	TGME49_284010	TGME49_305590	TGME49_287500	TGME49_289330	TGME49_301380	TGME49_258590	TGME49_237220	TGME49_301010	TGME49_235890	TGME49_311310	TGME49_249720	TGME49_217910	TGME49_281630	TGME49_279330	TGME49_277895	TGME49_235170	TGME49_318440	TGME49_202300	TGME49_232510	TGME49_243490	TGME49_249590	TGME49_280710	TGME49_257720	TGME49_293340	TGME49_281510	TGME49_219800	TGME49_320300	TGME49_239020	TGME49_223450	TGME49_270210	TGME49_291670	TGME49_268590	TGME49_232530	TGME49_214780	TGME49_314820	TGME49_237140	TGME49_230420	TGME49_314090	TGME49_214770	TGME49_225050	TGME49_237110	TGME49_223390	TGME49_224880	TGME49_312310
GO.0016818.uHYDROLASE.ACTIVITY.ACTING.ON.ACID.ANHYDRIDES.IN.PHOSPHORUSCONTAINING.ANHYDRIDES	na	TGME49_280800	TGME49_231190	TGME49_277510	TGME49_210360	TGME49_215100	TGME49_318710	TGME49_247600	TGME49_273870	TGME49_223258	TGME49_216250	TGME49_313190	TGME49_258240	TGME49_305590	TGME49_226250	TGME49_287500	TGME49_213392	TGME49_301380	TGME49_237220	TGME49_249720	TGME49_279330	TGME49_258560	TGME49_248880	TGME49_233520	TGME49_235170	TGME49_318440	TGME49_256900	TGME49_232510	TGME49_243490	TGME49_261018	TGME49_288700	TGME49_257720	TGME49_254340	TGME49_293340	TGME49_219800	TGME49_266390	TGME49_320300	TGME49_292920	TGME49_239020	TGME49_305290	TGME49_285700	TGME49_318620	TGME49_267800	TGME49_278550	TGME49_258940	TGME49_270210	TGME49_291670	TGME49_316400	TGME49_227000
GO.0016820.uHYDROLASE.ACTIVITY.ACTING.ON.ACID.ANHYDRIDES.CATALYZING.TRANSMEMBRANE.MOVEMENT.OF.SUBSTANCES	na	TGME49_231190	TGME49_215100	TGME49_310960	TGME49_318710	TGME49_284540	TGME49_263740	TGME49_305590	TGME49_249720	TGME49_257720	TGME49_219800	TGME49_239020	TGME49_305290	TGME49_305770	TGME49_314820	TGME49_278660	TGME49_226000	TGME49_230420	TGME49_246560	TGME49_216380	TGME49_256970	TGME49_273360	TGME49_219260	TGME49_231910	TGME49_281920	TGME49_289070	TGME49_225800	TGME49_204400	TGME49_259010	TGME49_208590	TGME49_315560	TGME49_224190	TGME49_232830	TGME49_261950	TGME49_212310	TGME49_201150	TGME49_318460	TGME49_315620	TGME49_254370
GO.0016868.uINTRAMOLECULAR.TRANSFERASE.ACTIVITY.PHOSPHOTRANSFERASES	na	TGME49_239710	TGME49_222910	TGME49_297060	TGME49_318580	TGME49_264650
GO.0016874.uLIGASE.ACTIVITY	na	TGME49_215100	TGME49_209000	TGME49_279450	TGME49_271820	TGME49_244500	TGME49_241870	TGME49_243800	TGME49_291980	TGME49_269800	TGME49_265380	TGME49_271350	TGME49_205710	TGME49_213690	TGME49_319870	TGME49_289760	TGME49_253430	TGME49_223140	TGME49_280440	TGME49_306960	TGME49_278490	TGME49_266640	TGME49_207640	TGME49_259090	TGME49_278640	TGME49_295710	TGME49_315640	TGME49_295658	TGME49_202840	TGME49_299210	TGME49_232590	TGME49_230450	TGME49_310150	TGME49_210840	TGME49_233860	TGME49_251880	TGME49_290600	TGME49_226400	TGME49_295990	TGME49_224590	TGME49_202530	TGME49_219850	TGME49_208580	TGME49_221320	TGME49_273830	TGME49_208780	TGME49_310040	TGME49_288360	TGME49_235450
GO.0016887.uATPASE.ACTIVITY	na	TGME49_280800	TGME49_231190	TGME49_210360	TGME49_215100	TGME49_310960	TGME49_318710	TGME49_284540	TGME49_263740	TGME49_213000	TGME49_273870	TGME49_216250	TGME49_315600	TGME49_305590	TGME49_226250	TGME49_287500	TGME49_237220	TGME49_237460	TGME49_249720	TGME49_279330	TGME49_235170	TGME49_256900	TGME49_243490	TGME49_261018	TGME49_288700	TGME49_257720	TGME49_319870	TGME49_219800	TGME49_266390	TGME49_292920	TGME49_239020	TGME49_305290	TGME49_285700	TGME49_291670	TGME49_310430	TGME49_226440	TGME49_247550	TGME49_232530	TGME49_305770	TGME49_314820	TGME49_278660	TGME49_226000	TGME49_300310	TGME49_230420	TGME49_289780	TGME49_249810	TGME49_219590	TGME49_237110	TGME49_295010
GO.0017111.uNUCLEOSIDETRIPHOSPHATASE.ACTIVITY	na	TGME49_280800	TGME49_231190	TGME49_277510	TGME49_210360	TGME49_215100	TGME49_318710	TGME49_247600	TGME49_273870	TGME49_223258	TGME49_216250	TGME49_313190	TGME49_258240	TGME49_305590	TGME49_226250	TGME49_287500	TGME49_213392	TGME49_301380	TGME49_237220	TGME49_249720	TGME49_279330	TGME49_258560	TGME49_248880	TGME49_233520	TGME49_235170	TGME49_318440	TGME49_256900	TGME49_232510	TGME49_243490	TGME49_261018	TGME49_288700	TGME49_257720	TGME49_254340	TGME49_293340	TGME49_219800	TGME49_266390	TGME49_320300	TGME49_292920	TGME49_239020	TGME49_305290	TGME49_285700	TGME49_318620	TGME49_267800	TGME49_278550	TGME49_270210	TGME49_291670	TGME49_316400	TGME49_227000	TGME49_247550
GO.0019538.uPROTEIN.METABOLISM	na	TGME49_219140	TGME49_314810	TGME49_215100	TGME49_242400	TGME49_209000	TGME49_242680	TGME49_205558	TGME49_227600	TGME49_304710	TGME49_287500	TGME49_225240	TGME49_301380	TGME49_291980	TGME49_251950	TGME49_310490	TGME49_301010	TGME49_235890	TGME49_223410	TGME49_265380	TGME49_277895	TGME49_229670	TGME49_316270	TGME49_230520	TGME49_213690	TGME49_278900	TGME49_202568	TGME49_250830	TGME49_300190	TGME49_248480	TGME49_243710	TGME49_223450	TGME49_265310	TGME49_268590	TGME49_254620	TGME49_248390	TGME49_280440	TGME49_264730	TGME49_209710	TGME49_320640	TGME49_240680	TGME49_314090	TGME49_278490	TGME49_268010	TGME49_227260	TGME49_215460	TGME49_293730	TGME49_297500	TGME49_242340
GO.0019867.uOUTER.MEMBRANE	na	TGME49_243930	TGME49_263300	TGME49_218280	TGME49_261070
GO.0019904.uPROTEIN.DOMAIN.SPECIFIC.BINDING	na	TGME49_252290	TGME49_269960	TGME49_229180	TGME49_226810	TGME49_263090
GO.0020002.uHOST.CELL.PLASMA.MEMBRANE	na	TGME49_273380	TGME49_269140	TGME49_201150
GO.0020008.uRHOPTRY	na	TGME49_297960	TGME49_293900	TGME49_229010	TGME49_208722	TGME49_211660	TGME49_208718
GO.0020011.uAPICOPLAST	na	TGME49_233300	TGME49_215100	TGME49_309390	TGME49_218200	TGME49_266880	TGME49_284010	TGME49_256010	TGME49_286630	TGME49_305980	TGME49_258590	TGME49_251950	TGME49_231890	TGME49_251930	TGME49_289940	TGME49_280730	TGME49_213690	TGME49_278900	TGME49_248640	TGME49_298040	TGME49_213100	TGME49_301270	TGME49_254340	TGME49_285530	TGME49_285700	TGME49_203420	TGME49_291670	TGME49_249910	TGME49_262490	TGME49_209710	TGME49_255690	TGME49_248970	TGME49_274150	TGME49_251570	TGME49_264720	TGME49_217670	TGME49_315640	TGME49_313640	TGME49_298980	TGME49_286620	TGME49_254410	TGME49_257740	TGME49_239250	TGME49_230220	TGME49_243280	TGME49_219260	TGME49_233860	TGME49_307610	TGME49_223970
GO.0020020.uFOOD.VACUOLE	na	TGME49_227948	TGME49_261600	TGME49_201840	TGME49_268850	TGME49_227952	TGME49_321620	TGME49_321530
GO.0020036.uMAURERS.CLEFT	na	TGME49_311400	TGME49_265330
GO.0030001.uMETAL.ION.TRANSPORT	na	TGME49_262710	TGME49_262150	TGME49_273380	TGME49_240550	TGME49_230420	TGME49_309240	TGME49_251630	TGME49_225530	TGME49_207910	TGME49_241010	TGME49_259200	TGME49_238995	TGME49_201150	TGME49_305190
GO.0030036.uACTIN.CYTOSKELETON.ORGANIZATION.AND.BIOGENESIS	na	TGME49_220400	TGME49_219290	TGME49_206580	TGME49_206430
GO.0030048.uACTIN.FILAMENTBASED.MOVEMENT	na	TGME49_220400	TGME49_278870
GO.0030125.uCLATHRIN.VESICLE.COAT	na	TGME49_270370	TGME49_290950	TGME49_289770	TGME49_221940	TGME49_215130	TGME49_266280
GO.0030127.uCOPII.VESICLE.COAT	na	TGME49_311400	TGME49_277000	TGME49_291680	TGME49_226510
GO.0030131.uCLATHRIN.ADAPTOR.COMPLEX	na	TGME49_270370	TGME49_289770	TGME49_221940	TGME49_240870	TGME49_207390	TGME49_221518	TGME49_313670	TGME49_266280	TGME49_221522	TGME49_272600
GO.0030163.uPROTEIN.CATABOLISM	na	TGME49_227948	TGME49_261600	TGME49_223590	TGME49_263470	TGME49_201840	TGME49_258720	TGME49_242290	TGME49_289330	TGME49_207680	TGME49_237460	TGME49_254600	TGME49_277895	TGME49_213690	TGME49_249590	TGME49_280710	TGME49_263060	TGME49_319870	TGME49_250830	TGME49_261210	TGME49_285700	TGME49_269840	TGME49_223450	TGME49_202630	TGME49_295910	TGME49_300310	TGME49_314090	TGME49_227952	TGME49_295710	TGME49_272230	TGME49_306930	TGME49_277500	TGME49_292220	TGME49_254900	TGME49_226940	TGME49_311090	TGME49_295990	TGME49_218920	TGME49_228210	TGME49_219820	TGME49_202590	TGME49_213870	TGME49_316660	TGME49_207770	TGME49_267080	TGME49_310040	TGME49_235450	TGME49_304460	TGME49_266460
GO.0030260.uENTRY.INTO.HOST.CELL	na	TGME49_300130	TGME49_201780	TGME49_237150	TGME49_272420
GO.0030286.uDYNEIN.COMPLEX	na	TGME49_277510	TGME49_223258	TGME49_261018	TGME49_261022	TGME49_306338	TGME49_246740	TGME49_294550	TGME49_306342	TGME49_223000	TGME49_223262
GO.0030430.uHOST.CELL.CYTOPLASM	na	TGME49_311400	TGME49_290040	TGME49_243500	TGME49_204050	TGME49_310150	TGME49_321620	TGME49_265330
GO.0030508.uTHIOLDISULFIDE.EXCHANGE.INTERMEDIATE.ACTIVITY	na	TGME49_293870	TGME49_270120	TGME49_289180	TGME49_266620
GO.0030528.uTRANSCRIPTION.REGULATOR.ACTIVITY	na	TGME49_314810	TGME49_269940	TGME49_249190	TGME49_308890	TGME49_266930	TGME49_316220	TGME49_218610	TGME49_231010	TGME49_262000	TGME49_288700	TGME49_254140	TGME49_320300	TGME49_271030	TGME49_224050	TGME49_215730	TGME49_257150	TGME49_214520	TGME49_201400	TGME49_251740	TGME49_233000	TGME49_261220	TGME49_224590	TGME49_247730	TGME49_292010	TGME49_306280	TGME49_208020	TGME49_299150	TGME49_270120	TGME49_294550	TGME49_320700	TGME49_291080	TGME49_313300	TGME49_205650	TGME49_280470	TGME49_278530	TGME49_225970	TGME49_258680	TGME49_227560	TGME49_315300	TGME49_216220	TGME49_312590	TGME49_261010	TGME49_272710	TGME49_255220	TGME49_248110	TGME49_217050	TGME49_207900	TGME49_293670
GO.0031202.RNA.SPLICING.FACTOR.ACTIVITY.TRANSESTERIFICATION.MECHANISM	na	TGME49_314860	TGME49_286560	TGME49_270140	TGME49_223390	TGME49_319530	TGME49_265410	TGME49_314790	TGME49_270830	TGME49_310820	TGME49_231970	TGME49_286080	TGME49_275750	TGME49_298970	TGME49_312530	TGME49_310860	TGME49_267350	TGME49_230960
GO.0042393.uHISTONE.BINDING	na	TGME49_244110	TGME49_278280	TGME49_264820	TGME49_288630
GO.0042540.uHEMOGLOBIN.CATABOLISM	na	TGME49_227948	TGME49_261600	TGME49_201840	TGME49_227952
GO.0042623.uATPASE.ACTIVITY.COUPLED	na	TGME49_280800	TGME49_231190	TGME49_210360	TGME49_215100	TGME49_310960	TGME49_318710	TGME49_284540	TGME49_263740	TGME49_213000	TGME49_273870	TGME49_315600	TGME49_305590	TGME49_226250	TGME49_287500	TGME49_237220	TGME49_249720	TGME49_279330	TGME49_235170	TGME49_256900	TGME49_257720	TGME49_219800	TGME49_239020	TGME49_305290	TGME49_291670	TGME49_310430	TGME49_226440	TGME49_247550	TGME49_232530	TGME49_305770	TGME49_314820	TGME49_278660	TGME49_226000	TGME49_230420	TGME49_249810	TGME49_237110	TGME49_295010	TGME49_223390	TGME49_272900	TGME49_272230	TGME49_219200	TGME49_288860	TGME49_220860	TGME49_216380	TGME49_256970	TGME49_308580	TGME49_273360	TGME49_219260	TGME49_216860
GO.0042626.uATPASE.ACTIVITY.COUPLED.TO.TRANSMEMBRANE.MOVEMENT.OF.SUBSTANCES	na	TGME49_231190	TGME49_215100	TGME49_310960	TGME49_318710	TGME49_284540	TGME49_263740	TGME49_305590	TGME49_249720	TGME49_257720	TGME49_219800	TGME49_239020	TGME49_305290	TGME49_305770	TGME49_314820	TGME49_278660	TGME49_226000	TGME49_230420	TGME49_216380	TGME49_256970	TGME49_273360	TGME49_219260	TGME49_231910	TGME49_281920	TGME49_289070	TGME49_225800	TGME49_204400	TGME49_259010	TGME49_208590	TGME49_315560	TGME49_224190	TGME49_232830	TGME49_261950	TGME49_212310	TGME49_201150	TGME49_318460	TGME49_315620	TGME49_254370
GO.0042721.MITOCHONDRIAL.INNER.MEMBRANE.PROTEIN.INSERTION.COMPLEX	na	TGME49_227870	TGME49_274090	TGME49_254610	TGME49_215390	TGME49_232815
GO.0043087.uREGULATION.OF.GTPASE.ACTIVITY	na	TGME49_226550	TGME49_250680	TGME49_261200	TGME49_221710	TGME49_226850	TGME49_275350	TGME49_203910	TGME49_273070	TGME49_237280	TGME49_285730	TGME49_202380	TGME49_309220	TGME49_274130	TGME49_258750	TGME49_225310	TGME49_216430
GO.0045039.uPROTEIN.IMPORT.INTO.MITOCHONDRIAL.INNER.MEMBRANE	na	TGME49_227870	TGME49_274090	TGME49_254610	TGME49_215390	TGME49_232815
GO.0045298.TUBULIN	na	TGME49_316400	TGME49_226870	TGME49_221620
GO.0045449.uREGULATION.OF.TRANSCRIPTION	na	TGME49_239070	TGME49_269940	TGME49_289222	TGME49_201250	TGME49_249190	TGME49_202870	TGME49_308890	TGME49_264710	TGME49_273870	TGME49_266930	TGME49_316220	TGME49_202230	TGME49_227020	TGME49_210412	TGME49_262000	TGME49_288700	TGME49_305220	TGME49_267360	TGME49_294920	TGME49_284570	TGME49_271030	TGME49_246170	TGME49_224050	TGME49_242610	TGME49_215730	TGME49_243440	TGME49_257150	TGME49_286920	TGME49_273930	TGME49_210408	TGME49_214520	TGME49_201400	TGME49_251740	TGME49_233000	TGME49_261220	TGME49_224590	TGME49_247730	TGME49_292010	TGME49_225000	TGME49_306280	TGME49_252320	TGME49_208020	TGME49_299150	TGME49_318330	TGME49_289216	TGME49_226240	TGME49_275480	TGME49_294550
GO.0045735.NUTRIENT.RESERVOIR.ACTIVITY	na	TGME49_231370	TGME49_305140	TGME49_212130	TGME49_254420
GO.0046785.MICROTUBULE.POLYMERIZATION	na	TGME49_316400	TGME49_226870	TGME49_221620
GO.0046789.uHOST.CELL.SURFACE.RECEPTOR.BINDING	na	TGME49_290040	TGME49_266810
GO.0046872.uMETAL.ION.BINDING	na	TGME49_239070	TGME49_212920	TGME49_219300	TGME49_264860	TGME49_242400	TGME49_271880	TGME49_216080	TGME49_314860	TGME49_215640	TGME49_236910	TGME49_229500	TGME49_220570	TGME49_287980	TGME49_260670	TGME49_267440	TGME49_258590	TGME49_281520	TGME49_319500	TGME49_256760	TGME49_291030	TGME49_235890	TGME49_281630	TGME49_228000	TGME49_260140	TGME49_286800	TGME49_247230	TGME49_232510	TGME49_235980	TGME49_213690	TGME49_257720	TGME49_254340	TGME49_236780	TGME49_294230	TGME49_217870	TGME49_249380	TGME49_318620	TGME49_203420	TGME49_219630	TGME49_219670	TGME49_306040	TGME49_202630	TGME49_240550	TGME49_213550	TGME49_228750	TGME49_306960	TGME49_297970	TGME49_319860	TGME49_206690
GO.0046873.uMETAL.ION.TRANSPORTER.ACTIVITY	na	TGME49_262710	TGME49_230420	TGME49_309240	TGME49_273360	TGME49_251630	TGME49_285800	TGME49_225530	TGME49_305190
GO.0046933.uHYDROGENTRANSPORTING.ATP.SYNTHASE.ACTIVITY.ROTATIONAL.MECHANISM	na	TGME49_310960	TGME49_284540	TGME49_249720	TGME49_219800	TGME49_314820	TGME49_226000	TGME49_256970	TGME49_231910	TGME49_204400	TGME49_259010	TGME49_208590	TGME49_232830	TGME49_261950
GO.0046961.uHYDROGENTRANSPORTING.ATPASE.ACTIVITY.ROTATIONAL.MECHANISM	na	TGME49_310960	TGME49_284540	TGME49_249720	TGME49_219800	TGME49_305290	TGME49_314820	TGME49_226000	TGME49_256970	TGME49_231910	TGME49_281920	TGME49_204400	TGME49_259010	TGME49_208590	TGME49_232830	TGME49_261950	TGME49_212310	TGME49_315620
GO.0046983.uPROTEIN.DIMERIZATION.ACTIVITY	na	TGME49_261600	TGME49_269940	TGME49_267390	TGME49_305980	TGME49_307570	TGME49_249560	TGME49_252290	TGME49_259660	TGME49_206470	TGME49_297780	TGME49_240690	TGME49_202530	TGME49_313120	TGME49_238190	TGME49_229180	TGME49_283850	TGME49_265220	TGME49_258750	TGME49_261540	TGME49_310030	TGME49_217890	TGME49_315920
GO.0050660.uFAD.BINDING	na	TGME49_266880	TGME49_305980	TGME49_206470	TGME49_207620	TGME49_300380	TGME49_298990	TGME49_202790	TGME49_242010	TGME49_309730	TGME49_215590	TGME49_254090
GO.0050875.CELLULAR.PHYSIOLOGICAL.PROCESS	na	TGME49_216870	TGME49_233100	TGME49_209770	TGME49_273090	TGME49_221620
GO.0051082.uUNFOLDED.PROTEIN.BINDING	na	TGME49_289210	TGME49_259980	TGME49_202810	TGME49_257490	TGME49_287500	TGME49_243710	TGME49_292920	TGME49_265310	TGME49_222930	TGME49_310430	TGME49_204480	TGME49_209140	TGME49_297500	TGME49_229990	TGME49_288380	TGME49_263530	TGME49_313400	TGME49_315110	TGME49_267430	TGME49_226072	TGME49_244560	TGME49_278280	TGME49_272910	TGME49_232050	TGME49_313310	TGME49_226068	TGME49_260630	TGME49_293580	TGME49_258390	TGME49_318410	TGME49_207760	TGME49_273630	TGME49_248370	TGME49_202370	TGME49_205440	TGME49_265220	TGME49_246340	TGME49_251780	TGME49_264820	TGME49_311240	TGME49_240600	TGME49_256810	TGME49_295310
GO.0004239.uMETHIONYL.AMINOPEPTIDASE.ACTIVITY	na	TGME49_305460	TGME49_279390	TGME49_257730	TGME49_248850
[truncated: 136 more columns]
