# Supplementary material for: Gene Set Enrichment Analysis (GSEA) of Toxoplasma gondii expression datasets links cell cycle progression and the bradyzoite developmental program
Source: BMC Genomics. 2014 Jun 24;15(1):515. doi: 10.1186/1471-2164-15-515 (PMC4092224; doi:10.1186/1471-2164-15-515)
Supplement: Supplementary file 2 — Additional file 2: GMT files formatted for use in GSEA (Version 10). Genome details were downloaded from the T. gondii genome resource http://www.toxodb.org . The current genome Version 10 (R10) formatted Gene ID’s are provided. Detailed instructions for implementation of GSEA are available at the Broad Institute website (http://www.broadinstitute.org/gsea/index.jsp). (ZIP 66 KB) [file 12864_2014_6217_MOESM2_ESM.zip › gmt_R10/Tgondii_kegg_pathways.curated.gmt]

tgo00010_Glycolysis_/_Gluconeogenesis	na	TGME49_225930	TGME49_206610	TGME49_318230	TGME49_305980	TGME49_256760	TGME49_289690	TGME49_268850	TGME49_283780	TGME49_240890	TGME49_206470	TGME49_266640	TGME49_285980	TGME49_289930	TGME49_222020	TGME49_297060	TGME49_318580	TGME49_289650	TGME49_311780	TGME49_233500	TGME49_265450	TGME49_272290	TGME49_268860	TGME49_236040	TGME49_273030	TGME49_236050	TGME49_269190
tgo00020_Citrate_cycle_(TCA_cycle)	na	TGME49_206610	TGME49_226730	TGME49_305980	TGME49_267330	TGME49_215280	TGME49_206470	TGME49_266760	TGME49_289930	TGME49_284190	TGME49_290600	TGME49_203110	TGME49_244200	TGME49_289650	TGME49_219550	TGME49_215590	TGME49_309752	TGME49_272290	TGME49_223840	TGME49_313140	TGME49_268890
tgo00030_Pentose_phosphate_pathway	na	TGME49_278830	TGME49_247670	TGME49_283780	TGME49_240890	TGME49_294200	TGME49_318750	TGME49_285980	TGME49_318310	TGME49_305030	TGME49_220100	TGME49_284580	TGME49_318580	TGME49_270650	TGME49_239310	TGME49_242600	TGME49_229360	TGME49_236040	TGME49_307850	TGME49_236050
tgo00051_Fructose_and_mannose_metabolism	na	TGME49_239710	TGME49_225930	TGME49_260140	TGME49_240890	TGME49_238940	TGME49_286220	TGME49_233500	TGME49_257960	TGME49_265450	TGME49_236040	TGME49_236050
tgo00052_Galactose_metabolism	na	TGME49_240890	TGME49_285980	TGME49_225880	TGME49_318580	TGME49_265450	TGME49_229780
tgo00061_Fatty_acid_biosynthesis	na	TGME49_231890	TGME49_251930	TGME49_293590	TGME49_221320	TGME49_217740	TGME49_225990	TGME49_321570
tgo00062_Fatty_acid_elongation	na	TGME49_242380	TGME49_311290	TGME49_285240	TGME49_317705	TGME49_271888	TGME49_271892
tgo00071_Fatty_acid_metabolism	na	TGME49_301120	TGME49_247500	TGME49_273740	TGME49_243800	TGME49_231900	TGME49_297220	TGME49_317705	TGME49_310150	TGME49_311780	TGME49_310080	TGME49_266270	TGME49_247760
tgo00072_Synthesis_and_degradation_of_ketone_bodies	na	TGME49_301120	TGME49_204460
tgo00130_Ubiquinone_and_other_terpenoid-quinone_biosynthesis	na	TGME49_259130	TGME49_295690
tgo00190_Oxidative_phosphorylation	na	TGME49_209150	TGME49_288830	TGME49_310960	TGME49_284540	TGME49_249720	TGME49_219800	TGME49_305290	TGME49_215280	TGME49_240550	TGME49_314820	TGME49_226000	TGME49_209260	TGME49_320140	TGME49_246560	TGME49_202800	TGME49_256970	TGME49_231910	TGME49_246540	TGME49_306390	TGME49_281920	TGME49_206310	TGME49_204400	TGME49_291310	TGME49_290720	TGME49_259010	TGME49_284602	TGME49_252640	TGME49_248670	TGME49_283830	TGME49_215590	TGME49_284598	TGME49_228180	TGME49_208590	TGME49_232830	TGME49_261950	TGME49_310470	TGME49_320220	TGME49_212310	TGME49_315620	TGME49_288750
tgo00230_Purine_metabolism	na	TGME49_258640	TGME49_297530	TGME49_279450	TGME49_267390	TGME49_229405	TGME49_256760	TGME49_217910	TGME49_295350	TGME49_240590	TGME49_202300	TGME49_280410	TGME49_254140	TGME49_294640	TGME49_297840	TGME49_223690	TGME49_205720	TGME49_214780	TGME49_264460	TGME49_282190	TGME49_319860	TGME49_285980	TGME49_320120	TGME49_202210	TGME49_246630	TGME49_257080	TGME49_230450	TGME49_280690	TGME49_281970	TGME49_258210	TGME49_220420	TGME49_260680	TGME49_250880	TGME49_220100	TGME49_268600	TGME49_284580	TGME49_263190	TGME49_225420	TGME49_231380	TGME49_288320	TGME49_310810	TGME49_233110	TGME49_230460	TGME49_313120	TGME49_318580	TGME49_238190	TGME49_207060	TGME49_271300	TGME49_234280
tgo00240_Pyrimidine_metabolism	na	TGME49_312480	TGME49_297530	TGME49_267390	TGME49_217910	TGME49_295350	TGME49_240590	TGME49_202300	TGME49_254140	TGME49_294640	TGME49_297840	TGME49_223690	TGME49_214780	TGME49_264460	TGME49_319860	TGME49_202210	TGME49_246630	TGME49_299210	TGME49_280690	TGME49_257740	TGME49_258210	TGME49_260680	TGME49_268600	TGME49_231380	TGME49_310810	TGME49_313120	TGME49_238190	TGME49_207060	TGME49_271300	TGME49_293610	TGME49_291640	TGME49_210790	TGME49_309730	TGME49_244880	TGME49_233140	TGME49_306970	TGME49_270780	TGME49_310640	TGME49_249180	TGME49_258030	TGME49_202690	TGME49_306290	TGME49_217580	TGME49_225260	TGME49_233720	TGME49_261540	TGME49_312250	TGME49_254640	TGME49_307030
tgo00250_Alanine,_aspartate_and_glutamate_metabolism	na	TGME49_279450	TGME49_253430	TGME49_264030	TGME49_263190	TGME49_291640	TGME49_249390	TGME49_231350	TGME49_288450	TGME49_248600	TGME49_293180	TGME49_239530
tgo00260_Glycine,_serine_and_threonine_metabolism	na	TGME49_305980	TGME49_227090	TGME49_206470	TGME49_234190	TGME49_237470	TGME49_220840	TGME49_297060	TGME49_244150	TGME49_216640	TGME49_205420	TGME49_218780	TGME49_259180	TGME49_273030	TGME49_239530
tgo00270_Cysteine_and_methionine_metabolism	na	TGME49_305910	TGME49_227090	TGME49_225050	TGME49_278910	TGME49_240690	TGME49_320730	TGME49_205420	TGME49_248600	TGME49_259180	TGME49_257750
tgo00280_Valine,_leucine_and_isoleucine_degradation	na	TGME49_301120	TGME49_292100	TGME49_273740	TGME49_305980	TGME49_205430	TGME49_206470	TGME49_319920	TGME49_317705	TGME49_314400	TGME49_204460	TGME49_297850	TGME49_269680	TGME49_266270	TGME49_272410	TGME49_311370	TGME49_239490
tgo00290_Valine,_leucine_and_isoleucine_biosynthesis	na	TGME49_297850	TGME49_272290
tgo00300_Lysine_biosynthesis	na	TGME49_227090	TGME49_242300	TGME49_205420	TGME49_243680
tgo00310_Lysine_degradation	na	TGME49_301120	TGME49_300060	TGME49_231900	TGME49_317705	TGME49_244200	TGME49_219550
tgo00330_Arginine_and_proline_metabolism	na	TGME49_236070	TGME49_271610	TGME49_269110	TGME49_265010	TGME49_270550	TGME49_221270	TGME49_249390	TGME49_288450	TGME49_248600	TGME49_202340	TGME49_293180
tgo00350_Tyrosine_metabolism	na	TGME49_311780	TGME49_248600
tgo00360_Phenylalanine_metabolism	na	TGME49_232090	TGME49_309210	TGME49_248600	TGME49_212740
tgo00380_Tryptophan_metabolism	na	TGME49_301120	TGME49_231900	TGME49_317705	TGME49_244200	TGME49_232250
tgo00400_Phenylalanine,_tyrosine_and_tryptophan_biosynthesis	na	TGME49_201380	TGME49_221260	TGME49_248600	TGME49_212740
tgo00410_beta-Alanine_metabolism	na	TGME49_317705	TGME49_265870	TGME49_311370
tgo00450_Selenocompound_metabolism	na	TGME49_315170	TGME49_309730	TGME49_280560	TGME49_289300	TGME49_216170	TGME49_282230
tgo00480_Glutathione_metabolism	na	TGME49_278830	TGME49_294200	TGME49_294640	TGME49_266760	TGME49_232590	TGME49_246920	TGME49_266120	TGME49_207060	TGME49_240560	TGME49_242600	TGME49_313140	TGME49_307850	TGME49_224350	TGME49_290670
tgo00500_Starch_and_sucrose_metabolism	na	TGME49_316520	TGME49_283780	TGME49_285980	TGME49_310670	TGME49_226910	TGME49_318580	TGME49_265450	TGME49_222800	TGME49_278110	TGME49_297720
tgo00510_N-Glycan_biosynthesis	na	TGME49_202568	TGME49_207070	TGME49_277970	TGME49_242020	TGME49_227790	TGME49_231430	TGME49_230590	TGME49_253030	TGME49_203970	TGME49_202572	TGME49_244520	TGME49_305870	TGME49_262930	TGME49_263690	TGME49_216540	TGME49_314730
tgo00520_Amino_sugar_and_nucleotide_sugar_metabolism	na	TGME49_239710	TGME49_218200	TGME49_260140	TGME49_264780	TGME49_283780	TGME49_238940	TGME49_262910	TGME49_285980	TGME49_286220	TGME49_225880	TGME49_318580	TGME49_257960	TGME49_265450	TGME49_231350	TGME49_264650	TGME49_229780
tgo00561_Glycerolipid_metabolism	na	TGME49_230690	TGME49_239250	TGME49_270910	TGME49_247360	TGME49_244150	TGME49_232730	TGME49_202460
tgo00562_Inositol_phosphate_metabolism	na	TGME49_225930	TGME49_233500	TGME49_207710	TGME49_311370	TGME49_230490	TGME49_222970	TGME49_296010
tgo00563_Glycosylphosphatidylinositol(GPI)-anchor_biosynthesis	na	TGME49_308000	TGME49_319300	TGME49_275568	TGME49_241860	TGME49_310100	TGME49_252440	TGME49_299040	TGME49_277572	TGME49_258110	TGME49_214920
tgo00564_Glycerophospholipid_metabolism	na	TGME49_307570	TGME49_228290	TGME49_269920	TGME49_230690	TGME49_239250	TGME49_310280	TGME49_270910	TGME49_247360	TGME49_306540	TGME49_210260	TGME49_261760	TGME49_257510	TGME49_207710	TGME49_225550	TGME49_216930	TGME49_263730	TGME49_281980	TGME49_202460
tgo00565_Ether_lipid_metabolism	na	TGME49_319570	TGME49_247360	TGME49_261760	TGME49_257510
tgo00590_Arachidonic_acid_metabolism	na	TGME49_304660	TGME49_266120	TGME49_290890
tgo00592_alpha-Linolenic_acid_metabolism	na	TGME49_247500	TGME49_273740
tgo00600_Sphingolipid_metabolism	na	TGME49_304470	TGME49_237200	TGME49_247360
tgo00604_Glycosphingolipid_biosynthesis_-_ganglio_series	na	TGME49_215940
tgo00620_Pyruvate_metabolism	na	TGME49_301120	TGME49_206610	TGME49_305980	TGME49_256760	TGME49_281630	TGME49_258940	TGME49_206470	TGME49_266640	TGME49_289930	TGME49_284190	TGME49_248400	TGME49_288500	TGME49_221320	TGME49_289650	TGME49_272290
tgo00630_Glyoxylate_and_dicarboxylate_metabolism	na	TGME49_301120	TGME49_226730	TGME49_234190	TGME49_202960	TGME49_203110	TGME49_244150	TGME49_232250	TGME49_268890	TGME49_239530
tgo00640_Propanoate_metabolism	na	TGME49_301120	TGME49_266640	TGME49_317705	TGME49_290600	TGME49_263130	TGME49_221320	TGME49_309752	TGME49_311370
tgo00650_Butanoate_metabolism	na	TGME49_301120	TGME49_232090	TGME49_317705	TGME49_204460	TGME49_272290
tgo00670_One_carbon_pool_by_folate	na	TGME49_234190	TGME49_237470	TGME49_235640	TGME49_249180
tgo00730_Thiamine_metabolism	na	TGME49_211090	TGME49_300120	TGME49_216170	TGME49_215250
tgo00740_Riboflavin_metabolism	na	TGME49_214280	TGME49_219320
tgo00750_Vitamin_B6_metabolism	na	TGME49_281490	TGME49_237140	TGME49_220840	TGME49_297080	TGME49_218780
tgo00760_Nicotinate_and_nicotinamide_metabolism	na	TGME49_208530	TGME49_269800	TGME49_318650	TGME49_244700
tgo00770_Pantothenate_and_CoA_biosynthesis	na	TGME49_214440	TGME49_242880	TGME49_307770	TGME49_265870	TGME49_318600	TGME49_297850
tgo00785_Lipoic_acid_metabolism	na	TGME49_271820	TGME49_226400
tgo00790_Folate_biosynthesis	na	TGME49_271350	TGME49_252380	TGME49_253780	TGME49_265830	TGME49_273350	TGME49_259550	TGME49_240930	TGME49_202920	TGME49_285750	TGME49_231920	TGME49_249180	TGME49_213780
tgo00860_Porphyrin_and_chlorophyll_metabolism	na	TGME49_253900	TGME49_314042	TGME49_288640	TGME49_289940	TGME49_314038	TGME49_206310	TGME49_271420	TGME49_263870	TGME49_228180	TGME49_293390	TGME49_223020
tgo00900_Terpenoid_backbone_biosynthesis	na	TGME49_301120	TGME49_208820	TGME49_255690	TGME49_214850	TGME49_227420	TGME49_236010	TGME49_262430	TGME49_221170	TGME49_224490	TGME49_200370
tgo00910_Nitrogen_metabolism	na	TGME49_253430	TGME49_267820	TGME49_237470	TGME49_246540	TGME49_249390	TGME49_207250	TGME49_293180	TGME49_320220
tgo00920_Sulfur_metabolism	na	TGME49_278910	TGME49_295720	TGME49_320730	TGME49_282230
tgo00970_Aminoacyl-tRNA_biosynthesis	na	TGME49_315170	TGME49_205710	TGME49_306960	TGME49_207640	TGME49_219430	TGME49_210840	TGME49_233860	TGME49_299810	TGME49_251880	TGME49_202530	TGME49_219850	TGME49_288360	TGME49_277030	TGME49_292080	TGME49_235640	TGME49_280600	TGME49_263870	TGME49_219540	TGME49_270510	TGME49_300260	TGME49_233838	TGME49_233842	TGME49_217460	TGME49_210750	TGME49_254110	TGME49_289300	TGME49_256990	TGME49_253290	TGME49_251690	TGME49_266730
tgo01040_Biosynthesis_of_unsaturated_fatty_acids	na	TGME49_247500	TGME49_273740	TGME49_311290	TGME49_285240	TGME49_217740	TGME49_238950	TGME49_271888	TGME49_271892
tgo01110_Biosynthesis_of_secondary_metabolites	na	TGME49_239710	TGME49_301120	TGME49_258640	TGME49_278830	TGME49_292100	TGME49_218200	TGME49_225930	TGME49_247670	TGME49_236070	TGME49_273740	TGME49_206610	TGME49_253900	TGME49_226730	TGME49_318230	TGME49_271610	TGME49_288640	TGME49_305980	TGME49_319570	TGME49_256760	TGME49_289940	TGME49_267330	TGME49_295350	TGME49_208820	TGME49_289690	TGME49_260140	TGME49_264780	TGME49_268850	TGME49_309210	TGME49_283780	TGME49_240890	TGME49_253430	TGME49_294200	TGME49_227090	TGME49_262910	TGME49_215280	TGME49_255690	TGME49_269110	TGME49_214850	TGME49_206470	TGME49_266640	TGME49_285980	TGME49_266760	TGME49_202210	TGME49_318310	TGME49_319920	TGME49_311290	TGME49_289930	TGME49_234190
tgo02010_ABC_transporters	na	TGME49_314330	TGME49_239020	TGME49_260310	TGME49_269000	TGME49_244270
tgo03008_Ribosome_biogenesis_in_eukaryotes	na	TGME49_239590	TGME49_218610	TGME49_214200	TGME49_236580	TGME49_207720	TGME49_253530	TGME49_248340	TGME49_249530	TGME49_311430	TGME49_232390	TGME49_227260	TGME49_310060	TGME49_233400	TGME49_313830	TGME49_234610	TGME49_295680	TGME49_208490	TGME49_242830	TGME49_203490	TGME49_214210	TGME49_237020	TGME49_305780	TGME49_205500	TGME49_272010	TGME49_268810	TGME49_318700	TGME49_205510	TGME49_247470	TGME49_263070	TGME49_319950	TGME49_269770	TGME49_209430	TGME49_311410	TGME49_278270	TGME49_210830	TGME49_216480	TGME49_242625	TGME49_261520	TGME49_272400	TGME49_313560	TGME49_313980	TGME49_310380	TGME49_230710	TGME49_218570	TGME49_232380	TGME49_305750
tgo03010_Ribosome	na	TGME49_260260	TGME49_314810	TGME49_292130	TGME49_242680	TGME49_215470	TGME49_234550	TGME49_261570	TGME49_227600	TGME49_225240	TGME49_310490	TGME49_245460	TGME49_249250	TGME49_207840	TGME49_229670	TGME49_284560	TGME49_239760	TGME49_238010	TGME49_300190	TGME49_248480	TGME49_225080	TGME49_263050	TGME49_218410	TGME49_254620	TGME49_248390	TGME49_232300	TGME49_245620	TGME49_213350	TGME49_299050	TGME49_215460	TGME49_242340	TGME49_263700	TGME49_207440	TGME49_313390	TGME49_231140	TGME49_267400	TGME49_270380	TGME49_210690	TGME49_203630	TGME49_218850	TGME49_244320	TGME49_250810	TGME49_267060	TGME49_275810	TGME49_300000	TGME49_242330	TGME49_239100	TGME49_243570	TGME49_204020
tgo03013_RNA_transport	na	TGME49_224850	TGME49_286420	TGME49_235970	TGME49_272350	TGME49_273520	TGME49_211230	TGME49_258590	TGME49_223410	TGME49_233230	TGME49_253530	TGME49_244650	TGME49_248340	TGME49_249530	TGME49_201680	TGME49_291330	TGME49_313060	TGME49_294620	TGME49_274190	TGME49_235540	TGME49_262720	TGME49_273850	TGME49_214270	TGME49_216860	TGME49_216260	TGME49_250770	TGME49_257350	TGME49_256770	TGME49_294670	TGME49_294800	TGME49_208780	TGME49_267420	TGME49_220250	TGME49_289560	TGME49_201700	TGME49_311750	TGME49_266460	TGME49_315150	TGME49_249610	TGME49_259640	TGME49_291820	TGME49_216480	TGME49_317720	TGME49_315720	TGME49_295040	TGME49_286090	TGME49_215560	TGME49_251500	TGME49_289830
tgo03015_mRNA_surveillance_pathway	na	TGME49_224850	TGME49_304710	TGME49_215170	TGME49_233230	TGME49_291330	TGME49_226080	TGME49_285200	TGME49_265530	TGME49_254450	TGME49_224220	TGME49_216860	TGME49_315670	TGME49_256770	TGME49_267420	TGME49_289560	TGME49_311750	TGME49_246510	TGME49_320570	TGME49_294700	TGME49_211020	TGME49_249610	TGME49_310700	TGME49_291820	TGME49_315720	TGME49_310050	TGME49_200400	TGME49_221190	TGME49_246040	TGME49_313350	TGME49_311160
tgo03018_RNA_degradation	na	TGME49_224850	TGME49_232360	TGME49_210440	TGME49_239410	TGME49_297140	TGME49_291140	TGME49_268850	TGME49_261050	TGME49_286560	TGME49_247550	TGME49_312400	TGME49_305770	TGME49_286550	TGME49_259560	TGME49_257150	TGME49_301218	TGME49_278950	TGME49_258980	TGME49_213770	TGME49_242830	TGME49_247610	TGME49_301216	TGME49_301222	TGME49_252320	TGME49_305780	TGME49_203610	TGME49_285540	TGME49_224860	TGME49_298970	TGME49_202750	TGME49_231040	TGME49_233930	TGME49_313010	TGME49_285660	TGME49_222290	TGME49_260240	TGME49_246970	TGME49_251780	TGME49_268860	TGME49_240600	TGME49_213930	TGME49_233020	TGME49_227450	TGME49_272630
tgo03020_RNA_polymerase	na	TGME49_297530	TGME49_267390	TGME49_240590	TGME49_254140	TGME49_223690	TGME49_264460	TGME49_246630	TGME49_258210	TGME49_231380	TGME49_313120	TGME49_238190	TGME49_271300	TGME49_244880	TGME49_270780	TGME49_202690	TGME49_306290	TGME49_217580	TGME49_225260	TGME49_233720	TGME49_261540	TGME49_312250	TGME49_217560	TGME49_272740	TGME49_315920	TGME49_254135
tgo03022_Basal_transcription_factors	na	TGME49_266930	TGME49_294920	TGME49_233400	TGME49_214520	TGME49_292010	TGME49_270330	TGME49_258680	TGME49_216870	TGME49_320070	TGME49_269660
tgo03030_DNA_replication	na	TGME49_213000	TGME49_237220	TGME49_217910	TGME49_235170	TGME49_281510	TGME49_253080	TGME49_297840	TGME49_273950	TGME49_219700	TGME49_319860	TGME49_237110	TGME49_280690	TGME49_260680	TGME49_268600	TGME49_238110	TGME49_248810	TGME49_208580	TGME49_243920	TGME49_297940	TGME49_320110	TGME49_236080	TGME49_210960	TGME49_251620	TGME49_247460	TGME49_258030	TGME49_216730	TGME49_254640	TGME49_214970	TGME49_233820	TGME49_261850
tgo03040_Spliceosome	na	TGME49_260200	TGME49_314410	TGME49_321290	TGME49_236910	TGME49_264610	TGME49_246620	TGME49_314740	TGME49_243620	TGME49_228000	TGME49_297140	TGME49_233520	TGME49_254650	TGME49_236580	TGME49_269200	TGME49_286560	TGME49_233230	TGME49_305240	TGME49_270140	TGME49_246500	TGME49_248250	TGME49_263650	TGME49_291330	TGME49_217540	TGME49_214820	TGME49_219790	TGME49_223390	TGME49_233190	TGME49_205010	TGME49_285230	TGME49_265410	TGME49_278950	TGME49_285760	TGME49_243540	TGME49_213410	TGME49_216860	TGME49_229210	TGME49_314790	TGME49_270770	TGME49_247610	TGME49_312280	TGME49_256770	TGME49_270830	TGME49_310820	TGME49_231970	TGME49_240710	TGME49_205180	TGME49_267420	TGME49_275310
tgo03050_Proteasome	na	TGME49_223590	TGME49_242290	TGME49_227960	TGME49_249590	TGME49_280710	TGME49_263060	TGME49_250830	TGME49_261210	TGME49_269840	TGME49_300310	TGME49_314090	TGME49_251760	TGME49_306930	TGME49_277500	TGME49_292220	TGME49_254900	TGME49_218920	TGME49_228210	TGME49_207770	TGME49_267080	TGME49_223960	TGME49_258150	TGME49_313410	TGME49_261010	TGME49_236920	TGME49_290010	TGME49_269250	TGME49_229950	TGME49_216450	TGME49_278050	TGME49_239500	TGME49_209090	TGME49_238180	TGME49_287210
tgo03060_Protein_export	na	TGME49_275798	TGME49_313100	TGME49_280610	TGME49_286730	TGME49_280740	TGME49_275802	TGME49_236130	TGME49_293570	TGME49_321400	TGME49_230380	TGME49_311720	TGME49_260630	TGME49_258070	TGME49_312430	TGME49_211040	TGME49_229030	TGME49_256050	TGME49_264440	TGME49_268910	TGME49_269980
tgo03410_Base_excision_repair	na	TGME49_313470	TGME49_319860	TGME49_280690	TGME49_307650	TGME49_305920	TGME49_208580	TGME49_288680	TGME49_320110	TGME49_294880	TGME49_251620	TGME49_247460	TGME49_258030	TGME49_270840	TGME49_254640	TGME49_233820	TGME49_261850
tgo03420_Nucleotide_excision_repair	na	TGME49_263140	TGME49_213000	TGME49_266930	TGME49_235170	TGME49_213690	TGME49_253080	TGME49_294920	TGME49_273950	TGME49_319860	TGME49_237110	TGME49_280690	TGME49_268560	TGME49_214520	TGME49_238110	TGME49_248810	TGME49_208580	TGME49_316660	TGME49_305310	TGME49_320110	TGME49_270330	TGME49_236080	TGME49_295340	TGME49_216870	TGME49_210960	TGME49_320070	TGME49_249330	TGME49_269660	TGME49_247460	TGME49_258030	TGME49_254640	TGME49_233820	TGME49_261850
tgo03430_Mismatch_repair	na	TGME49_213000	TGME49_236200	TGME49_235170	TGME49_253080	TGME49_266390	TGME49_273950	TGME49_237110	TGME49_261000	TGME49_238110	TGME49_248810	TGME49_208580	TGME49_297940	TGME49_320110	TGME49_236080	TGME49_210960	TGME49_247460	TGME49_258030	TGME49_290640	TGME49_233090	TGME49_254640	TGME49_233820
tgo03440_Homologous_recombination	na	TGME49_264450	TGME49_253080	TGME49_272900	TGME49_264840	TGME49_232450	TGME49_238110	TGME49_248810	TGME49_297940	TGME49_236080	TGME49_257180	TGME49_306080	TGME49_278060	TGME49_236920	TGME49_258030	TGME49_226480	TGME49_254640	TGME49_233820	TGME49_261850
tgo03450_Non-homologous_end-joining	na	TGME49_248160	TGME49_257180	TGME49_251620	TGME49_278060	TGME49_293460
tgo04070_Phosphatidylinositol_signaling_system	na	TGME49_239250	TGME49_249240	TGME49_207710	TGME49_230490	TGME49_222970	TGME49_296010	TGME49_281980	TGME49_202460
tgo04120_Ubiquitin_mediated_proteolysis	na	TGME49_211390	TGME49_207680	TGME49_265380	TGME49_275630	TGME49_213690	TGME49_319870	TGME49_316620	TGME49_259090	TGME49_278640	TGME49_295710	TGME49_294280	TGME49_267520	TGME49_251640	TGME49_316660	TGME49_208780	TGME49_235450	TGME49_304460	TGME49_305940	TGME49_203440	TGME49_278670	TGME49_216130	TGME49_304770	TGME49_202820	TGME49_320210	TGME49_280760	TGME49_290290	TGME49_311500	TGME49_264880	TGME49_201770	TGME49_300040	TGME49_263490
tgo04122_Sulfur_relay_system	na	TGME49_309020	TGME49_305910	TGME49_273350	TGME49_211090	TGME49_300120	TGME49_240930	TGME49_233200	TGME49_213780	TGME49_212100
tgo04130_SNARE_interactions_in_vesicular_transport	na	TGME49_242080	TGME49_319940	TGME49_247930	TGME49_226600	TGME49_248100	TGME49_300240	TGME49_223620	TGME49_299180	TGME49_215420	TGME49_257520	TGME49_270070	TGME49_230430	TGME49_205030	TGME49_278160
tgo04140_Regulation_of_autophagy	na	TGME49_233905	TGME49_229690	TGME49_316150	TGME49_236110	TGME49_221360	TGME49_254120
tgo04141_Protein_processing_in_endoplasmic_reticulum	na	TGME49_223680	TGME49_311400	TGME49_288210	TGME49_259980	TGME49_229650	TGME49_207680	TGME49_265380	TGME49_213690	TGME49_319870	TGME49_202568	TGME49_277990	TGME49_277000	TGME49_242020	TGME49_288380	TGME49_217160	TGME49_231430	TGME49_205600	TGME49_291680	TGME49_253030	TGME49_244560	TGME49_226510	TGME49_251640	TGME49_220500	TGME49_293570	TGME49_201700	TGME49_230380	TGME49_304460	TGME49_203970	TGME49_271440	TGME49_311720	TGME49_278670	TGME49_260630	TGME49_202572	TGME49_211680	TGME49_295340	TGME49_273760	TGME49_226830	TGME49_310320	TGME49_202820	TGME49_249270	TGME49_305870	TGME49_286720	TGME49_321640	TGME49_211040	TGME49_240700	TGME49_311240	TGME49_273090	TGME49_269980
tgo04144_Endocytosis	na	TGME49_214180	TGME49_248880	TGME49_267800	TGME49_290950	TGME49_220460	TGME49_271060	TGME49_315350	TGME49_248310	TGME49_313450	TGME49_257340	TGME49_273760	TGME49_309220	TGME49_230490	TGME49_225310	TGME49_231210	TGME49_315680
tgo04145_Phagosome	na	TGME49_277510	TGME49_310960	TGME49_247600	TGME49_248880	TGME49_219800	TGME49_305290	TGME49_316400	TGME49_246560	TGME49_256970	TGME49_212240	TGME49_281920	TGME49_230380	TGME49_291310	TGME49_290720	TGME49_294550	TGME49_259010	TGME49_310320	TGME49_270070	TGME49_208590	TGME49_211040	TGME49_231400	TGME49_231770	TGME49_232830	TGME49_266960	TGME49_212310	TGME49_315620	TGME49_269980	TGME49_221620
tgo04146_Peroxisome	na	TGME49_247500	TGME49_273740	TGME49_226300	TGME49_243800	TGME49_314330	TGME49_310830	TGME49_234570	TGME49_247648	TGME49_266760	TGME49_231870	TGME49_310150	TGME49_204460	TGME49_310080	TGME49_203580	TGME49_316190	TGME49_247652	TGME49_255210	TGME49_316310	TGME49_232250	TGME49_201850	TGME49_247760	TGME49_313140	TGME49_239530
tgo05145_Toxoplasmosis	na	TGME49_242400	TGME49_321490	TGME49_273110	TGME49_293690	TGME49_300130	TGME49_301150	TGME49_320240	TGME49_308840	TGME49_267150	TGME49_320180	TGME49_233460	TGME49_203310	TGME49_301140	TGME49_224950	TGME49_233480	TGME49_292250	TGME49_267160	TGME49_320200	TGME49_320230	TGME49_320250	TGME49_273130	TGME49_292260	TGME49_300100	TGME49_286450	TGME49_224750	TGME49_233450	TGME49_315740	TGME49_292280	TGME49_219750	TGME49_320190	TGME49_224760	TGME49_227280	TGME49_273120	TGME49_262730	TGME49_321480	TGME49_308020	TGME49_301180	TGME49_229010	TGME49_321470	TGME49_295600	TGME49_273760	TGME49_224790	TGME49_225490	TGME49_301170	TGME49_224780	TGME49_267130	TGME49_272560	TGME49_234930
[truncated: 76 more columns]
