# Supplementary material for: Gene Set Enrichment Analysis (GSEA) of Toxoplasma gondii expression datasets links cell cycle progression and the bradyzoite developmental program
Source: BMC Genomics. 2014 Jun 24;15(1):515. doi: 10.1186/1471-2164-15-515 (PMC4092224; doi:10.1186/1471-2164-15-515)
Supplement: Supplementary file 3 — Additional file 3: GMT files formatted for use in GSEA (Version 6). Genome details were downloaded from the T. gondii genome resource http://www.toxodb.org. Genome Version 6 (R6; used for this manuscript) formatted Gene ID’s are provided. Detailed instructions for implementation of GSEA are available at the Broad Institute website (http://www.broadinstitute.org/gsea/index.jsp). (ZIP 65 KB) [file 12864_2014_6217_MOESM3_ESM.zip › gmt_R6/Tgondii_GO_Terms.gmt]

GO.0000059.uPROTEIN.IMPORT.INTO.NUCLEUS.DOCKING	na	TGME49_023540	TGME49_095040	TGME49_049530	TGME49_016590	TGME49_053730
GO.0000062.uACYLCOA.BINDING	na	TGME49_051550	TGME49_034510
GO.0000074.REGULATION.OF.PROGRESSION.THROUGH.CELL.CYCLE	na	TGME49_116660	TGME49_073090	TGME49_029020	TGME49_090020	TGME49_070740	TGME49_070330	TGME49_048340	TGME49_014970	TGME49_063060	TGME49_113410	TGME49_021490	TGME49_120430
GO.0000146.uMICROFILAMENT.MOTOR.ACTIVITY	na	TGME49_078870
GO.0000151.uUBIQUITIN.LIGASE.COMPLEX	na	TGME49_013690	TGME49_078490	TGME49_067520	TGME49_116660	TGME49_065380	TGME49_089310	TGME49_080490	TGME49_092160	TGME49_019820	TGME49_003440	TGME49_105760	TGME49_063470
GO.0000154.uRRNA.MODIFICATION	na	TGME49_033410	TGME49_063670	TGME49_100320	TGME49_020940	TGME49_007990	TGME49_048200
GO.0000166.NUCLEOTIDE.BINDING	na	TGME49_016790	TGME49_119860	TGME49_073090	TGME49_043490	TGME49_094550	TGME49_034420	TGME49_030710	TGME49_037220	TGME49_075690	TGME49_067080	TGME49_058030	TGME49_064670	TGME49_019590	TGME49_072900	TGME49_002630	TGME49_118710	TGME49_061020	TGME49_100310	TGME49_088520	TGME49_028210	TGME49_077500	TGME49_088860	TGME49_080610	TGME49_108580	TGME49_014970	TGME49_115560	TGME49_042620	TGME49_049810	TGME49_073360	TGME49_113100	TGME49_115680	TGME49_013000	TGME49_100020	TGME49_070900	TGME49_105590	TGME49_037110	TGME49_035170	TGME49_118510	TGME49_112310	TGME49_017910	TGME49_029950	TGME49_023390	TGME49_039020	TGME49_016730	TGME49_089780	TGME49_083900	TGME49_063740	TGME49_061950
GO.0000175.u35EXORIBONUCLEASE.ACTIVITY	na	TGME49_119650	TGME49_024860	TGME49_003610	TGME49_112400	TGME49_002750	TGME49_013930	TGME49_031040	TGME49_033930
GO.0000178u.EXOSOME.RNASE.COMPLEX	na	TGME49_024860	TGME49_003610	TGME49_112400	TGME49_061050	TGME49_013930	TGME49_031040	TGME49_052320
GO.0000226.uMICROTUBULE.CYTOSKELETON.ORGANIZATION.AND.BIOGENESIS	na	TGME49_026870	TGME49_110130	TGME49_021620	TGME49_101420	TGME49_009970
GO.0000311.PLASTID.LARGE.RIBOSOMAL.SUBUNIT	na	TGME49_063020	TGME49_088610	TGME49_093600	TGME49_020150
GO.0000315.uORGANELLAR.LARGE.RIBOSOMAL.SUBUNIT	na	TGME49_017590	TGME49_063020	TGME49_088610	TGME49_093600	TGME49_054380	TGME49_054400	TGME49_030050	TGME49_020150	TGME49_020300	TGME49_053800	TGME49_097170	TGME49_093310
GO.0000502.uPROTEASOME.COMPLEX.SENSU.EUKARYOTA	na	TGME49_077890	TGME49_114090	TGME49_113410	TGME49_050830	TGME49_016450	TGME49_025580	TGME49_023450	TGME49_029950	TGME49_013870	TGME49_090010	TGME49_087210	TGME49_049590	TGME49_080710	TGME49_042290	TGME49_051760	TGME49_023590	TGME49_067080	TGME49_018920	TGME49_061210	TGME49_007770	TGME49_038180	TGME49_100310	TGME49_072230	TGME49_061010	TGME49_028210	TGME49_077500	TGME49_106930	TGME49_092220	TGME49_039500	TGME49_058150	TGME49_069840	TGME49_027960	TGME49_024110	TGME49_063060	TGME49_054900	TGME49_078050
GO.0000785u.CHROMATIN	na	TGME49_100200	TGME49_061240	TGME49_061580	TGME49_009910	TGME49_058240	TGME49_039260	TGME49_051870	TGME49_017500
GO.0000786.uNUCLEOSOME	na	TGME49_100200	TGME49_061240	TGME49_061580	TGME49_009910	TGME49_039260	TGME49_051870
GO.0000922.uSPINDLE.POLE	na	TGME49_110130	TGME49_009970
GO.0003676.uNUCLEIC.ACID.BINDING	na	TGME49_002530	TGME49_023440	TGME49_050890	TGME49_060180	TGME49_034500	TGME49_016960	TGME49_002690	TGME49_092010	TGME49_115150	TGME49_049330	TGME49_084010	TGME49_038870	TGME49_038870	TGME49_068560	TGME49_112250	TGME49_119650	TGME49_016860	TGME49_070510	TGME49_104710	TGME49_058210	TGME49_032970	TGME49_120300	TGME49_024340	TGME49_037110	TGME49_079330	TGME49_035170	TGME49_026320	TGME49_070780	TGME49_107610	TGME49_064730	TGME49_033820	TGME49_041150	TGME49_118440	TGME49_109390	TGME49_023410	TGME49_025260	TGME49_105640	TGME49_015400	TGME49_019140	TGME49_113010	TGME49_100200	TGME49_086440	TGME49_069200	TGME49_051740	TGME49_114300	TGME49_051620	TGME49_036080	TGME49_006360
GO.0003677.uDNA.BINDING	na	TGME49_050890	TGME49_002690	TGME49_049330	TGME49_084010	TGME49_068560	TGME49_112250	TGME49_058210	TGME49_032970	TGME49_120300	TGME49_024340	TGME49_037110	TGME49_035170	TGME49_070780	TGME49_033820	TGME49_041150	TGME49_109390	TGME49_025260	TGME49_100200	TGME49_051740	TGME49_051620	TGME49_039070	TGME49_017910	TGME49_070400	TGME49_072710	TGME49_090640	TGME49_058680	TGME49_090240	TGME49_097940	TGME49_044880	TGME49_034360	TGME49_077550	TGME49_055220	TGME49_016730	TGME49_073520	TGME49_046170	TGME49_028220	TGME49_061240	TGME49_120700	TGME49_008020	TGME49_105920	TGME49_012150	TGME49_061580	TGME49_052370	TGME49_036970	TGME49_013890	TGME49_119860	TGME49_045570	TGME49_037220
GO.0003678.uDNA.HELICASE.ACTIVITY	na	TGME49_120300	TGME49_077550	TGME49_009680	TGME49_016870	TGME49_069660	TGME49_019590	TGME49_051670	TGME49_115600	TGME49_043920	TGME49_118480	TGME49_077070	TGME49_088860	TGME49_009770	TGME49_061920	TGME49_106080
GO.0003682.uCHROMATIN.BINDING	na	TGME49_013900	TGME49_058240	TGME49_061220	TGME49_009140	TGME49_078280
GO.0003684.uDAMAGED.DNA.BINDING	na	TGME49_049330	TGME49_068560	TGME49_090640	TGME49_036200	TGME49_032450	TGME49_094880	TGME49_095340	TGME49_069660	TGME49_072900	TGME49_008320	TGME49_061000
GO.0003697.uSINGLESTRANDED.DNA.BINDING	na	TGME49_097940	TGME49_017500	TGME49_061460
GO.0003700.uTRANSCRIPTION.FACTOR.ACTIVITY	na	TGME49_112250	TGME49_051740	TGME49_072710	TGME49_090240	TGME49_055220	TGME49_120700	TGME49_008020	TGME49_099150	TGME49_071030	TGME49_015730	TGME49_070120	TGME49_050070	TGME49_024050	TGME49_017050	TGME49_018610	TGME49_061220	TGME49_017010	TGME49_046770	TGME49_062000	TGME49_047730	TGME49_016220	TGME49_080470	TGME49_090180	TGME49_054140	TGME49_049190	TGME49_066930	TGME49_112590	TGME49_005650	TGME49_113300	TGME49_110950
GO.0003702.uRNA.POLYMERASE.II.TRANSCRIPTION.FACTOR.ACTIVITY	na	TGME49_092010	TGME49_120300	TGME49_058680	TGME49_115300	TGME49_031010	TGME49_106280	TGME49_109170	TGME49_081940	TGME49_024590	TGME49_014520	TGME49_066930	TGME49_091080	TGME49_025970
GO.0003723.uRNA.BINDING	na	TGME49_034500	TGME49_115150	TGME49_119650	TGME49_016860	TGME49_026320	TGME49_064730	TGME49_023410	TGME49_105640	TGME49_015400	TGME49_086440	TGME49_069200	TGME49_114300	TGME49_024860	TGME49_089560	TGME49_070880	TGME49_070790	TGME49_109120	TGME49_106660	TGME49_024280	TGME49_063700	TGME49_022860	TGME49_060600	TGME49_047320	TGME49_048480	TGME49_063400	TGME49_111100	TGME49_016390	TGME49_021490	TGME49_010750	TGME49_094710	TGME49_090660	TGME49_091330	TGME49_114480	TGME49_058070	TGME49_099030	TGME49_114860	TGME49_081510	TGME49_071290	TGME49_036970	TGME49_026080	TGME49_066740	TGME49_112990	TGME49_052270	TGME49_108920	TGME49_003610	TGME49_051480	TGME49_006670	TGME49_113230
GO.0003729.uMRNA.BINDING	na	TGME49_105640	TGME49_024850	TGME49_112530	TGME49_033230	TGME49_050770
GO.0003735.uSTRUCTURAL.CONSTITUENT.OF.RIBOSOME	na	TGME49_100190	TGME49_100190	TGME49_108930	TGME49_051950	TGME49_025240	TGME49_043570	TGME49_091850	TGME49_003630	TGME49_003630	TGME49_064730	TGME49_029670	TGME49_005340	TGME49_114810	TGME49_109810	TGME49_048390	TGME49_063550	TGME49_063110	TGME49_034450	TGME49_026970	TGME49_032710	TGME49_114300	TGME49_019770	TGME49_028470	TGME49_113560	TGME49_012290	TGME49_009710	TGME49_066070	TGME49_042680	TGME49_109120	TGME49_063700	TGME49_004020	TGME49_054440	TGME49_025250	TGME49_015460	TGME49_048480	TGME49_017590	TGME49_089230	TGME49_118420	TGME49_016010	TGME49_113960	TGME49_054620	TGME49_089530	TGME49_110490	TGME49_042340	TGME49_039330	TGME49_027600	TGME49_052270	TGME49_061380
GO.0003743.uTRANSLATION.INITIATION.FACTOR.ACTIVITY	na	TGME49_092010	TGME49_115150	TGME49_023410	TGME49_056770	TGME49_022860	TGME49_101400	TGME49_014270	TGME49_089830	TGME49_113230	TGME49_057060	TGME49_094670	TGME49_058560	TGME49_078550	TGME49_011230	TGME49_064090	TGME49_037510	TGME49_011410	TGME49_052430	TGME49_081550	TGME49_028190	TGME49_020440	TGME49_117720	TGME49_035540	TGME49_062720	TGME49_051810	TGME49_094620	TGME49_044650	TGME49_087270	TGME49_001680	TGME49_086090	TGME49_028250	TGME49_106350	TGME49_116200	TGME49_007900	TGME49_007900	TGME49_116240	TGME49_086750	TGME49_050770
GO.0003746.uTRANSLATION.ELONGATION.FACTOR.ACTIVITY	na	TGME49_060180	TGME49_016960	TGME49_107610	TGME49_019140	TGME49_023970	TGME49_101380	TGME49_120570	TGME49_051810	TGME49_060170	TGME49_062380	TGME49_100140	TGME49_068710	TGME49_094800	TGME49_080540	TGME49_005470
GO.0003747.uTRANSLATION.RELEASE.FACTOR.ACTIVITY	na	TGME49_104710	TGME49_006360	TGME49_114270	TGME49_007630
GO.0003755.uPEPTIDYLPROLYL.CISTRANS.ISOMERASE.ACTIVITY	na	TGME49_030520	TGME49_120640	TGME49_070560	TGME49_085760	TGME49_105940	TGME49_029490	TGME49_089250	TGME49_062520	TGME49_040970	TGME49_083850	TGME49_068750	TGME49_114100	TGME49_041830
GO.0003756.uPROTEIN.DISULFIDE.ISOMERASE.ACTIVITY	na	TGME49_011680	TGME49_009950	TGME49_047350	TGME49_024060
GO.0003774.uMOTOR.ACTIVITY	na	TGME49_058950	TGME49_053110	TGME49_097110	TGME49_049020	TGME49_088730	TGME49_028670	TGME49_032510	TGME49_017220	TGME49_106430	TGME49_032440	TGME49_064180	TGME49_032150	TGME49_024880	TGME49_094550	TGME49_075420	TGME49_070210	TGME49_106340	TGME49_047600	TGME49_025200	TGME49_038170	TGME49_077510	TGME49_027000	TGME49_030930	TGME49_067800	TGME49_023260	TGME49_013390	TGME49_061020	TGME49_068580	TGME49_008340	TGME49_073560	TGME49_042420	TGME49_023000	TGME49_050010	TGME49_097520	TGME49_040910	TGME49_087160	TGME49_002130	TGME49_025570	TGME49_078870	TGME49_000330	TGME49_035470	TGME49_046740	TGME49_065210	TGME49_054020	TGME49_006550	TGME49_058710	TGME49_063860
GO.0003777.uMICROTUBULE.MOTOR.ACTIVITY	na	TGME49_053110	TGME49_097110	TGME49_049020	TGME49_024880	TGME49_094550	TGME49_070210	TGME49_106340	TGME49_077510	TGME49_067800	TGME49_061020	TGME49_073560	TGME49_023000	TGME49_087160	TGME49_054020
GO.0003779.uACTIN.BINDING	na	TGME49_058950	TGME49_110030	TGME49_088730	TGME49_020400	TGME49_028670	TGME49_019290	TGME49_032510	TGME49_109400	TGME49_006430	TGME49_017220	TGME49_106430	TGME49_032440	TGME49_064180	TGME49_032150	TGME49_072020	TGME49_075420	TGME49_025200	TGME49_093690	TGME49_038170	TGME49_027000	TGME49_030930	TGME49_013390	TGME49_068580	TGME49_008340	TGME49_042420	TGME49_050010	TGME49_006580	TGME49_097520	TGME49_040910	TGME49_016970	TGME49_002130	TGME49_025570	TGME49_000330	TGME49_035470	TGME49_065210	TGME49_006550	TGME49_058710
GO.0003824.uCATALYTIC.ACTIVITY	na	TGME49_055060	TGME49_002530	TGME49_065780	TGME49_023440	TGME49_058950	TGME49_077890	TGME49_078500	TGME49_050890	TGME49_115620	TGME49_030420	TGME49_067810	TGME49_060180	TGME49_111510	TGME49_078060	TGME49_114090	TGME49_089900	TGME49_034500	TGME49_016960	TGME49_088620	TGME49_002690	TGME49_030490	TGME49_053110	TGME49_070900	TGME49_057740	TGME49_073830	TGME49_053070	TGME49_105590	TGME49_069430	TGME49_106530	TGME49_049330	TGME49_084010	TGME49_033810	TGME49_048600	TGME49_095690	TGME49_031380	TGME49_068560	TGME49_063190	TGME49_064080	TGME49_046630	TGME49_046630	TGME49_054420	TGME49_119650	TGME49_055690	TGME49_113870	TGME49_016860	TGME49_031890	TGME49_039130	TGME49_070510
GO.0003887.uDNADIRECTED.DNA.POLYMERASE.ACTIVITY	na	TGME49_033820	TGME49_017910	TGME49_119860	TGME49_058030	TGME49_064670	TGME49_006710	TGME49_080690	TGME49_111800	TGME49_061920	TGME49_068600
GO.0003899.uDNADIRECTED.RNA.POLYMERASE.ACTIVITY	na	TGME49_002690	TGME49_031380	TGME49_046630	TGME49_046630	TGME49_058210	TGME49_070780	TGME49_041150	TGME49_025260	TGME49_044880	TGME49_017560	TGME49_097840	TGME49_081550	TGME49_038190	TGME49_071300	TGME49_092300	TGME49_092300	TGME49_046060	TGME49_097530	TGME49_067390	TGME49_072740	TGME49_033720	TGME49_115920	TGME49_049560	TGME49_106290	TGME49_054140	TGME49_040590	TGME49_013750	TGME49_061920	TGME49_061540	TGME49_017580	TGME49_060680	TGME49_019600	TGME49_113120	TGME49_100660	TGME49_100680	TGME49_100690
GO.0003918.uDNA.TOPOISOMERASE.ATPHYDROLYZING.ACTIVITY	na	TGME49_034360	TGME49_021330	TGME49_097780	TGME49_026480	TGME49_112230
GO.0003924.uGTPASE.ACTIVITY	na	TGME49_067810	TGME49_060180	TGME49_016960	TGME49_031210	TGME49_093340	TGME49_014770	TGME49_058130	TGME49_101400	TGME49_023970	TGME49_014270	TGME49_101380	TGME49_026870	TGME49_113190	TGME49_058560	TGME49_078550	TGME49_064090	TGME49_048880	TGME49_037510	TGME49_116400	TGME49_052430	TGME49_107980	TGME49_020440	TGME49_086080	TGME49_021620	TGME49_067800	TGME49_048340	TGME49_120570	TGME49_110460	TGME49_121620	TGME49_087270	TGME49_070690	TGME49_112050	TGME49_060170	TGME49_064440	TGME49_028250	TGME49_089680	TGME49_062380	TGME49_106350	TGME49_120480	TGME49_077840	TGME49_068710	TGME49_094800	TGME49_069780	TGME49_116200	TGME49_035970	TGME49_114970	TGME49_105750	TGME49_012950
GO.0004003.uATPDEPENDENT.DNA.HELICASE.ACTIVITY	na	TGME49_077550	TGME49_016870	TGME49_069660	TGME49_115600	TGME49_043920	TGME49_088860	TGME49_009770	TGME49_106080
GO.0004004.uATPDEPENDENT.RNA.HELICASE.ACTIVITY	na	TGME49_016860	TGME49_079330	TGME49_113010	TGME49_023390	TGME49_056770	TGME49_021650	TGME49_010360	TGME49_013770	TGME49_032530	TGME49_112990	TGME49_051480	TGME49_112280	TGME49_026090	TGME49_059220	TGME49_019200	TGME49_095070	TGME49_068290	TGME49_044000	TGME49_044000	TGME49_049810	TGME49_020860
GO.0004175.uENDOPEPTIDASE.ACTIVITY	na	TGME49_114090	TGME49_118320	TGME49_062940	TGME49_016450	TGME49_029030	TGME49_074110	TGME49_068590	TGME49_004050	TGME49_106660	TGME49_090010	TGME49_032080	TGME49_002680	TGME49_059990	TGME49_087210	TGME49_049590	TGME49_080710	TGME49_030000	TGME49_042290	TGME49_090840	TGME49_046550	TGME49_118290	TGME49_023590	TGME49_036210	TGME49_067080	TGME49_018920	TGME49_061210	TGME49_034220	TGME49_007770	TGME49_002310	TGME49_072510	TGME49_121530	TGME49_014490	TGME49_002630	TGME49_006510	TGME49_052440	TGME49_038180	TGME49_100310	TGME49_114500	TGME49_072230	TGME49_028210	TGME49_077500	TGME49_024350	TGME49_111800	TGME49_042720	TGME49_106930	TGME49_072670	TGME49_092220	TGME49_045590
GO.0004176.uATPDEPENDENT.PEPTIDASE.ACTIVITY	na	TGME49_118320	TGME49_072230	TGME49_108580	TGME49_100020
GO.0004197.uCYSTEINETYPE.ENDOPEPTIDASE.ACTIVITY	na	TGME49_106660	TGME49_032080	TGME49_030000	TGME49_121530	TGME49_052440	TGME49_006490	TGME49_093820	TGME49_115860	TGME49_078970
GO.0004221.uUBIQUITIN.THIOLESTERASE.ACTIVITY	na	TGME49_077890	TGME49_023450	TGME49_013870	TGME49_063420	TGME49_111090	TGME49_050780	TGME49_089330	TGME49_047240	TGME49_094360	TGME49_026940	TGME49_063470
GO.0004222u.METALLOENDOPEPTIDASE.ACTIVITY	na	TGME49_002680	TGME49_036210	TGME49_002310	TGME49_014490	TGME49_002630	TGME49_006510	TGME49_024350	TGME49_072670	TGME49_027950	TGME49_053890	TGME49_100020
GO.0004252.uSERINETYPE.ENDOPEPTIDASE.ACTIVITY	na	TGME49_118320	TGME49_068590	TGME49_004050	TGME49_059990	TGME49_090840	TGME49_118290	TGME49_114500	TGME49_045590	TGME49_108580
GO.0004386.uHELICASE.ACTIVITY	na	TGME49_023440	TGME49_016860	TGME49_120300	TGME49_079330	TGME49_118440	TGME49_113010	TGME49_070790	TGME49_023390	TGME49_056770	TGME49_091670	TGME49_022140	TGME49_021650	TGME49_077550	TGME49_098020	TGME49_007430	TGME49_010360	TGME49_013770	TGME49_032530	TGME49_036970	TGME49_112990	TGME49_009680	TGME49_051480	TGME49_032450	TGME49_056900	TGME49_026250	TGME49_029460	TGME49_080800	TGME49_054340	TGME49_008540	TGME49_094350	TGME49_085660	TGME49_033520	TGME49_059250	TGME49_016870	TGME49_091820	TGME49_118620	TGME49_058240	TGME49_112280	TGME49_063820	TGME49_069660	TGME49_073870	TGME49_019590	TGME49_003840	TGME49_069740	TGME49_051670	TGME49_026090	TGME49_115600	TGME49_043920
GO.0004467.uLONGCHAINFATTYACIDCOA.LIGASE.ACTIVITY	na	TGME49_043800	TGME49_110150
GO.0004518u.NUCLEASE.ACTIVITY	na	TGME49_050890	TGME49_078060	TGME49_053070	TGME49_049330	TGME49_084010	TGME49_068560	TGME49_119650	TGME49_016600	TGME49_086440	TGME49_051620	TGME49_024860	TGME49_017910	TGME49_039680	TGME49_057180	TGME49_105920	TGME49_081510	TGME49_054740	TGME49_003610	TGME49_058590	TGME49_033090	TGME49_073100	TGME49_105780	TGME49_012250	TGME49_028710	TGME49_058030	TGME49_023790	TGME49_038050	TGME49_006710	TGME49_112400	TGME49_111800	TGME49_088680	TGME49_037020	TGME49_002750	TGME49_038230	TGME49_061050	TGME49_075830	TGME49_013930	TGME49_105300	TGME49_018840	TGME49_002790	TGME49_061920	TGME49_028370	TGME49_031040	TGME49_033930	TGME49_061610	TGME49_046970	TGME49_035910	TGME49_085840
GO.0004519.uENDONUCLEASE.ACTIVITY	na	TGME49_078060	TGME49_053070	TGME49_049330	TGME49_068560	TGME49_051620	TGME49_057180	TGME49_105920	TGME49_081510	TGME49_054740	TGME49_058590	TGME49_012250	TGME49_028710	TGME49_023790	TGME49_111800	TGME49_088680	TGME49_038230	TGME49_002790	TGME49_035910
GO.0004527.uEXONUCLEASE.ACTIVITY	na	TGME49_050890	TGME49_078060	TGME49_084010	TGME49_119650	TGME49_051620	TGME49_024860	TGME49_017910	TGME49_039680	TGME49_003610	TGME49_033090	TGME49_073100	TGME49_105780	TGME49_058030	TGME49_006710	TGME49_112400	TGME49_037020	TGME49_002750	TGME49_061050	TGME49_075830	TGME49_013930	TGME49_061920	TGME49_031040	TGME49_033930	TGME49_046970
GO.0004540.uRIBONUCLEASE.ACTIVITY	na	TGME49_119650	TGME49_024860	TGME49_081510	TGME49_054740	TGME49_003610	TGME49_058590	TGME49_023790	TGME49_112400	TGME49_111800	TGME49_002750	TGME49_038230	TGME49_061050	TGME49_013930	TGME49_002790	TGME49_031040	TGME49_033930	TGME49_035910	TGME49_085840
GO.0004672.uPROTEIN.KINASE.ACTIVITY	na	TGME49_111510	TGME49_106530	TGME49_039130	TGME49_081430	TGME49_105860	TGME49_053440	TGME49_118770	TGME49_042400	TGME49_018550	TGME49_065330	TGME49_056070	TGME49_049260	TGME49_104970	TGME49_027260	TGME49_120000	TGME49_010280	TGME49_006590	TGME49_029020	TGME49_009050	TGME49_029630	TGME49_078900	TGME49_062540	TGME49_068010	TGME49_044620	TGME49_050680	TGME49_070860	TGME49_089050	TGME49_110190	TGME49_031070	TGME49_101270	TGME49_026030	TGME49_070330	TGME49_072400	TGME49_039420	TGME49_090220	TGME49_063070	TGME49_007820	TGME49_113180	TGME49_025770	TGME49_068210	TGME49_018720	TGME49_028750	TGME49_069730	TGME49_034970	TGME49_054810	TGME49_092140	TGME49_010830	TGME49_115190
GO.0004674.uPROTEIN.SERINETHREONINE.KINASE.ACTIVITY	na	TGME49_111510	TGME49_106530	TGME49_039130	TGME49_081430	TGME49_105860	TGME49_053440	TGME49_118770	TGME49_042400	TGME49_018550	TGME49_065330	TGME49_056070	TGME49_049260	TGME49_104970	TGME49_027260	TGME49_010280	TGME49_006590	TGME49_029020	TGME49_009050	TGME49_029630	TGME49_062540	TGME49_068010	TGME49_044620	TGME49_050680	TGME49_089050	TGME49_110190	TGME49_031070	TGME49_101270	TGME49_026030	TGME49_070330	TGME49_072400	TGME49_039420	TGME49_090220	TGME49_063070	TGME49_007820	TGME49_113180	TGME49_025770	TGME49_068210	TGME49_018720	TGME49_028750	TGME49_069730	TGME49_034970	TGME49_092140	TGME49_010830	TGME49_115190	TGME49_067540	TGME49_036240	TGME49_068370	TGME49_043500
GO.0004685.CALCIUM.AND.CALMODULINDEPENDENT.PROTEIN.KINASE.ACTIVITY	na	TGME49_006590	TGME49_062540	TGME49_024950	TGME49_035750	TGME49_042400
GO.0004693.uCYCLINDEPENDENT.PROTEIN.KINASE.ACTIVITY	na	TGME49_029020	TGME49_070330	TGME49_036240	TGME49_018220	TGME49_060250
GO.0004713.uPROTEINTYROSINE.KINASE.ACTIVITY	na	TGME49_106530	TGME49_039130	TGME49_081430	TGME49_105860	TGME49_118770	TGME49_042400	TGME49_018550	TGME49_065330	TGME49_056070	TGME49_049260	TGME49_104970	TGME49_010280	TGME49_006590	TGME49_029020	TGME49_009050	TGME49_062540	TGME49_044620	TGME49_031070	TGME49_101270	TGME49_026030	TGME49_070330	TGME49_090220	TGME49_063070	TGME49_007820	TGME49_113180	TGME49_025770	TGME49_068210	TGME49_018720	TGME49_028750	TGME49_069730	TGME49_034970	TGME49_092140	TGME49_115190	TGME49_067540	TGME49_036240	TGME49_043500	TGME49_066910	TGME49_024950	TGME49_053860	TGME49_003010	TGME49_018220	TGME49_035750	TGME49_033010	TGME49_111360	TGME49_024480	TGME49_091050
GO.0004721.uPHOSPHOPROTEIN.PHOSPHATASE.ACTIVITY	na	TGME49_035890	TGME49_101010	TGME49_024240	TGME49_019240	TGME49_111310	TGME49_110760	TGME49_008720	TGME49_032340	TGME49_089490	TGME49_072280	TGME49_112200	TGME49_110700	TGME49_051850	TGME49_076920	TGME49_108830	TGME49_090170
GO.0004722.uPROTEIN.SERINETHREONINE.PHOSPHATASE.ACTIVITY	na	TGME49_101010	TGME49_111310	TGME49_110760	TGME49_032340	TGME49_072280	TGME49_112200	TGME49_110700	TGME49_051850	TGME49_076920
GO.0004748.uRIBONUCLEOSIDEDIPHOSPHATE.REDUCTASE.ACTIVITY	na	TGME49_079400	TGME49_007060	TGME49_094640
GO.0004812.uAMINOACYLTRNA.LIGASE.ACTIVITY	na	TGME49_002530	TGME49_034500	TGME49_073830	TGME49_070510	TGME49_010750	TGME49_092080	TGME49_051690	TGME49_051880	TGME49_066730	TGME49_033860	TGME49_089300	TGME49_106960	TGME49_066420	TGME49_073410	TGME49_100260	TGME49_024590	TGME49_019850	TGME49_071730	TGME49_010840	TGME49_077030	TGME49_054110	TGME49_017460	TGME49_007640	TGME49_088360	TGME49_063870	TGME49_005710	TGME49_041870	TGME49_019540	TGME49_047770	TGME49_056990	TGME49_023140	TGME49_080600	TGME49_053290
GO.0004815.uASPARTATETRNA.LIGASE.ACTIVITY	na	TGME49_002530	TGME49_070510
GO.0004818.uGLUTAMATETRNA.LIGASE.ACTIVITY	na	TGME49_019850	TGME49_063870	TGME49_041870	TGME49_047770
GO.0004826.uPHENYLALANINETRNA.LIGASE.ACTIVITY	na	TGME49_034500	TGME49_010750	TGME49_106960	TGME49_024590
GO.0004835.uTUBULINTYROSINE.LIGASE.ACTIVITY	na	TGME49_078930	TGME49_030670	TGME49_044500
GO.0004840.UBIQUITIN.CONJUGATING.ENZYME.ACTIVITY	na	TGME49_095990	TGME49_080440	TGME49_016130	TGME49_100040	TGME49_035450	TGME49_059090	TGME49_110040	TGME49_063490	TGME49_104770	TGME49_008780	TGME49_002820	TGME49_119870	TGME49_064050	TGME49_080760
GO.0004842u.UBIQUITINPROTEIN.LIGASE.ACTIVITY	na	TGME49_110040	TGME49_120210	TGME49_013690	TGME49_063490	TGME49_078490	TGME49_104770	TGME49_065380	TGME49_016130	TGME49_095710	TGME49_080490	TGME49_092160	TGME49_100040	TGME49_119870	TGME49_095660	TGME49_080760	TGME49_095990	TGME49_035450	TGME49_105760
GO.0005198.uSTRUCTURAL.MOLECULE.ACTIVITY	na	TGME49_048630	TGME49_100190	TGME49_100190	TGME49_108930	TGME49_051950	TGME49_025240	TGME49_043570	TGME49_091850	TGME49_003630	TGME49_003630	TGME49_064730	TGME49_029670	TGME49_005340	TGME49_114810	TGME49_109810	TGME49_039750	TGME49_048390	TGME49_063550	TGME49_063110	TGME49_034450	TGME49_026970	TGME49_032710	TGME49_114300	TGME49_019770	TGME49_028470	TGME49_113560	TGME49_012290	TGME49_009710	TGME49_066070	TGME49_042680	TGME49_109120	TGME49_063700	TGME49_004020	TGME49_054440	TGME49_025250	TGME49_015460	TGME49_048480	TGME49_017590	TGME49_097930	TGME49_089230	TGME49_118420	TGME49_016010	TGME49_040650	TGME49_006620	TGME49_113960	TGME49_054620	TGME49_089530	TGME49_110490
GO.0005200.uSTRUCTURAL.CONSTITUENT.OF.CYTOSKELETON	na	TGME49_048630	TGME49_018880	TGME49_026870	TGME49_021620	TGME49_019280	TGME49_009030	TGME49_053040	TGME49_005670
GO.0005215.uTRANSPORTER.ACTIVITY	na	TGME49_115620	TGME49_030420	TGME49_105590	TGME49_014320	TGME49_064080	TGME49_085800	TGME49_030380	TGME49_033540	TGME49_119500	TGME49_004400	TGME49_049530	TGME49_027910	TGME49_035890	TGME49_029170	TGME49_057720	TGME49_026510	TGME49_019800	TGME49_015100	TGME49_061440	TGME49_031190	TGME49_099200	TGME49_114420	TGME49_089070	TGME49_067380	TGME49_061070	TGME49_018760	TGME49_019260	TGME49_066870	TGME49_012310	TGME49_039020	TGME49_002680	TGME49_067270	TGME49_040870	TGME49_026020	TGME49_007910	TGME49_025530	TGME49_040740	TGME49_018280	TGME49_001880	TGME49_025710	TGME49_016590	TGME49_026060	TGME49_049720	TGME49_023540	TGME49_113930	TGME49_114820	TGME49_051630	TGME49_066750
GO.0005279.AMINO.ACIDPOLYAMINE.TRANSPORTER.ACTIVITY	na	TGME49_026060	TGME49_105470
GO.0005488.BINDING	na	TGME49_074060	TGME49_002880	TGME49_049900	TGME49_048950	TGME49_048320	TGME49_077090	TGME49_039080	TGME49_078990	TGME49_049700	TGME49_042460
GO.0005506.uIRON.ION.BINDING	na	TGME49_106660	TGME49_072270	TGME49_005730	TGME49_090920	TGME49_016700	TGME49_113580	TGME49_019630	TGME49_012930	TGME49_062430	TGME49_057150	TGME49_094230	TGME49_085520	TGME49_076110	TGME49_085170	TGME49_029420	TGME49_022180	TGME49_026730	TGME49_026590	TGME49_058650	TGME49_019750	TGME49_054090	TGME49_037560	TGME49_046540	TGME49_090170
GO.0005507.uCOPPER.ION.BINDING	na	TGME49_057450	TGME49_001150	TGME49_040550	TGME49_110710	TGME49_094230	TGME49_022180	TGME49_026590	TGME49_110470	TGME49_002800
GO.0005509.uCALCIUM.ION.BINDING	na	TGME49_047230	TGME49_047230	TGME49_119500	TGME49_105860	TGME49_042400	TGME49_006590	TGME49_065040	TGME49_086800	TGME49_055660	TGME49_059710	TGME49_060670	TGME49_115780	TGME49_029480	TGME49_018720	TGME49_028750	TGME49_038050	TGME49_115190	TGME49_008580	TGME49_024950	TGME49_051850	TGME49_049240	TGME49_050340	TGME49_013800
GO.0005515.uPROTEIN.BINDING	na	TGME49_002530	TGME49_048630	TGME49_058950	TGME49_110030	TGME49_067810	TGME49_056810	TGME49_095310	TGME49_030490	TGME49_092010	TGME49_024960	TGME49_113870	TGME49_030380	TGME49_065310	TGME49_087500	TGME49_067440	TGME49_033190	TGME49_093730	TGME49_119920	TGME49_031210	TGME49_010800	TGME49_043710	TGME49_027650	TGME49_067020	TGME49_097500	TGME49_048450	TGME49_115950	TGME49_001780	TGME49_020570	TGME49_025580	TGME49_013690	TGME49_070070	TGME49_002370	TGME49_026510	TGME49_088730	TGME49_007760	TGME49_106310	TGME49_080550	TGME49_015640	TGME49_114420	TGME49_006690	TGME49_030220	TGME49_020400	TGME49_028670	TGME49_018760	TGME49_031170	TGME49_048970	TGME49_043740	TGME49_048370
GO.0005524.uATP.BINDING	na	TGME49_002530	TGME49_023440	TGME49_058950	TGME49_037010	TGME49_030420	TGME49_111510	TGME49_056810	TGME49_034500	TGME49_053110	TGME49_070900	TGME49_057740	TGME49_073830	TGME49_105590	TGME49_106530	TGME49_071920	TGME49_016860	TGME49_039130	TGME49_070510	TGME49_081430	TGME49_087500	TGME49_032970	TGME49_120300	TGME49_105860	TGME49_037110	TGME49_079330	TGME49_035170	TGME49_089640	TGME49_053440	TGME49_118510	TGME49_043710	TGME49_119310	TGME49_097500	TGME49_053830	TGME49_118770	TGME49_042400	TGME49_118440	TGME49_018550	TGME49_048490	TGME49_065330	TGME49_044600	TGME49_109380	TGME49_056070	TGME49_097110	TGME49_057720	TGME49_049020	TGME49_002370	TGME49_113010	TGME49_118140
GO.0005525.uGTP.BINDING	na	TGME49_067810	TGME49_060180	TGME49_016960	TGME49_031210	TGME49_003020	TGME49_114320	TGME49_015060	TGME49_093340	TGME49_014770	TGME49_017760	TGME49_058130	TGME49_044310	TGME49_072270	TGME49_101400	TGME49_023970	TGME49_014270	TGME49_061520	TGME49_101380	TGME49_014350	TGME49_026870	TGME49_113190	TGME49_118290	TGME49_004350	TGME49_058560	TGME49_060360	TGME49_078550	TGME49_064090	TGME49_048880	TGME49_037510	TGME49_116400	TGME49_052430	TGME49_107980	TGME49_091800	TGME49_020440	TGME49_012130	TGME49_086080	TGME49_021620	TGME49_076140	TGME49_062860	TGME49_067800	TGME49_055470	TGME49_094250	TGME49_048340	TGME49_120570	TGME49_110460	TGME49_121620	TGME49_087270	TGME49_011480
GO.0005622.INTRACELLULAR	na	TGME49_100000	TGME49_089570	TGME49_069700	TGME49_093820	TGME49_075830	TGME49_073060	TGME49_013350	TGME49_113960	TGME49_009000	TGME49_110490	TGME49_105920	TGME49_089530	TGME49_046170	TGME49_016010	TGME49_091980	TGME49_042800	TGME49_042340	TGME49_039330	TGME49_061380	TGME49_063020	TGME49_095710	TGME49_073100	TGME49_027600	TGME49_052270	TGME49_109820	TGME49_042330	TGME49_088610	TGME49_023660	TGME49_039760	TGME49_063050	TGME49_063040	TGME49_023050	TGME49_092130	TGME49_061510	TGME49_066060	TGME49_027360	TGME49_093600	TGME49_060260	TGME49_007440	TGME49_116110	TGME49_039790	TGME49_038250	TGME49_005220	TGME49_054380	TGME49_047240	TGME49_036580	TGME49_050810	TGME49_025080
GO.0005634.uNUCLEUS	na	TGME49_113830	TGME49_078060	TGME49_113370	TGME49_092010	TGME49_049330	TGME49_064060	TGME49_071920	TGME49_112250	TGME49_113150	TGME49_113870	TGME49_016860	TGME49_058210	TGME49_032970	TGME49_120300	TGME49_023630	TGME49_070830	TGME49_033190	TGME49_049530	TGME49_070780	TGME49_118320	TGME49_033820	TGME49_120210	TGME49_109380	TGME49_025260	TGME49_105640	TGME49_100200	TGME49_086440	TGME49_051740	TGME49_031970	TGME49_112650	TGME49_036080	TGME49_039070	TGME49_017910	TGME49_029950	TGME49_106310	TGME49_049970	TGME49_061440	TGME49_070790	TGME49_093380	TGME49_048110	TGME49_018570	TGME49_023390	TGME49_014610	TGME49_064710	TGME49_058680	TGME49_090240	TGME49_092170	TGME49_115300
GO.0005643u.NUCLEAR.PORE	na	TGME49_049530	TGME49_061440	TGME49_029180	TGME49_016590	TGME49_023540	TGME49_052290	TGME49_095040	TGME49_053730	TGME49_094770
GO.0005663.uDNA.REPLICATION.FACTOR.C.COMPLEX	na	TGME49_070900	TGME49_037110	TGME49_035170	TGME49_073950	TGME49_010960	TGME49_013000
GO.0005665.uDNADIRECTED.RNA.POLYMERASE.II.CORE.COMPLEX	na	TGME49_058210	TGME49_070780	TGME49_025260	TGME49_017560	TGME49_071300	TGME49_040590
GO.0005666.DNADIRECTED.RNA.POLYMERASE.III.COMPLEX	na	TGME49_106290	TGME49_112250	TGME49_072740
GO.0005667.uTRANSCRIPTION.FACTOR.COMPLEX	na	TGME49_092010	TGME49_058680	TGME49_115300	TGME49_031010	TGME49_109170	TGME49_024590	TGME49_055640	TGME49_057090	TGME49_091080	TGME49_007900	TGME49_007900
GO.0005678.uCHROMATIN.ASSEMBLY.COMPLEX	na	TGME49_009140	TGME49_078280	TGME49_064820
GO.0005681.uSPLICEOSOME.COMPLEX	na	TGME49_070830	TGME49_033190	TGME49_086440	TGME49_031970	TGME49_023390	TGME49_017540	TGME49_110820	TGME49_043620	TGME49_028000	TGME49_070740	TGME49_121290	TGME49_086560	TGME49_065410	TGME49_070140	TGME49_030960	TGME49_109800	TGME49_100280	TGME49_046500
GO.0005732.uSMALL.NUCLEOLAR.RIBONUCLEOPROTEIN.COMPLEX	na	TGME49_033410	TGME49_110380	TGME49_098970	TGME49_114790	TGME49_110860	TGME49_072630	TGME49_086560	TGME49_072010	TGME49_075750	TGME49_111430	TGME49_047610
GO.0005737.CYTOPLASM	na	TGME49_089570	TGME49_041870	TGME49_024350	TGME49_016590	TGME49_092080	TGME49_023540	TGME49_044390	TGME49_105980	TGME49_095040	TGME49_067080	TGME49_021620	TGME49_000320	TGME49_039710	TGME49_106960	TGME49_018810	TGME49_100310	TGME49_021520	TGME49_028210	TGME49_015260	TGME49_077500	TGME49_121570	TGME49_063870	TGME49_005710	TGME49_015560	TGME49_033230	TGME49_002530	TGME49_034500	TGME49_070510	TGME49_104710	TGME49_049530	TGME49_023410	TGME49_019800	TGME49_029950	TGME49_051680	TGME49_089780	TGME49_109730	TGME49_019850	TGME49_006470	TGME49_061010
GO.0005739.uMITOCHONDRION	na	TGME49_115620	TGME49_069430	TGME49_095690	TGME49_051950	TGME49_119730	TGME49_004400	TGME49_043570	TGME49_091850	TGME49_063730	TGME49_063550	TGME49_048320	TGME49_088320	TGME49_027870	TGME49_114400	TGME49_049910	TGME49_017590	TGME49_002680	TGME49_111150	TGME49_043490	TGME49_010790	TGME49_007910	TGME49_018280	TGME49_001880	TGME49_025710	TGME49_057450	TGME49_114820	TGME49_061380	TGME49_044200	TGME49_074060	TGME49_039080	TGME49_009260	TGME49_106390	TGME49_106390	TGME49_024900	TGME49_088750	TGME49_033100	TGME49_047550	TGME49_119530	TGME49_068890	TGME49_040550	TGME49_027360	TGME49_015590	TGME49_049900	TGME49_007440	TGME49_090600	TGME49_004480	TGME49_107570	TGME49_092920
GO.0005743.uMITOCHONDRIAL.INNER.MEMBRANE	na	TGME49_115620	TGME49_048320	TGME49_049910	TGME49_111150	TGME49_043490	TGME49_010790	TGME49_025710	TGME49_057450	TGME49_114820	TGME49_074060	TGME49_039080	TGME49_015590	TGME49_049900	TGME49_027830	TGME49_110960	TGME49_078990	TGME49_114040	TGME49_015390	TGME49_093390	TGME49_042460	TGME49_054610	TGME49_084540	TGME49_031910	TGME49_029420	TGME49_022180	TGME49_045590	TGME49_014150	TGME49_048950	TGME49_019750	TGME49_120140	TGME49_105190	TGME49_110470	TGME49_112220	TGME49_028180	TGME49_120220	TGME49_057110	TGME49_046540
GO.0005744.uMITOCHONDRIAL.INNER.MEMBRANE.PRESEQUENCE.TRANSLOCASE.COMPLEX	na	TGME49_025710	TGME49_027830	TGME49_015390	TGME49_014150	TGME49_112220
GO.0005746.uMITOCHONDRIAL.ELECTRON.TRANSPORT.CHAIN	na	TGME49_015590	TGME49_029420	TGME49_022180	TGME49_019750	TGME49_120140	TGME49_110470	TGME49_120220	TGME49_046540
GO.0005753.uPROTONTRANSPORTING.ATP.SYNTHASE.COMPLEX.SENSU.EUKARYOTA	na	TGME49_115620	TGME49_114820	TGME49_110960	TGME49_084540	TGME49_031910
GO.0005759.uMITOCHONDRIAL.MATRIX	na	TGME49_063550	TGME49_088320	TGME49_114400	TGME49_017590	TGME49_061380	TGME49_044200	TGME49_068890	TGME49_090600	TGME49_065220	TGME49_054400	TGME49_006470	TGME49_030050	TGME49_039490	TGME49_053800	TGME49_109750	TGME49_014790	TGME49_077700	TGME49_009430
GO.0005762u.MITOCHONDRIAL.LARGE.RIBOSOMAL.SUBUNIT	na	TGME49_017590	TGME49_054400	TGME49_030050	TGME49_053800
GO.0005783.uENDOPLASMIC.RETICULUM	na	TGME49_030380	TGME49_002570	TGME49_113690	TGME49_029030	TGME49_110750	TGME49_071440	TGME49_018760	TGME49_038100	TGME49_073090	TGME49_099080	TGME49_013550	TGME49_030710	TGME49_011040	TGME49_022410	TGME49_011680	TGME49_090920	TGME49_100060	TGME49_111720	TGME49_003970	TGME49_003390	TGME49_025550	TGME49_028630	TGME49_094290	TGME49_067800	TGME49_009950	TGME49_029480	TGME49_004480	TGME49_094250	TGME49_031430	TGME49_108000	TGME49_100380	TGME49_049270	TGME49_077970	TGME49_119870	TGME49_110100	TGME49_019820	TGME49_056980	TGME49_044560	TGME49_062080	TGME49_111500	TGME49_064440	TGME49_070220	TGME49_059590	TGME49_007460	TGME49_060630	TGME49_059960	TGME49_042720	TGME49_077570
GO.0005786.uSIGNAL.RECOGNITION.PARTICLE.SENSU.EUKARYOTA	na	TGME49_058070	TGME49_036130	TGME49_086730	TGME49_113100
GO.0005787.uSIGNAL.PEPTIDASE.COMPLEX	na	TGME49_029030	TGME49_100060	TGME49_080740	TGME49_121400
GO.0005794.uGOLGI.APPARATUS	na	TGME49_093730	TGME49_093050	TGME49_080550	TGME49_110750	TGME49_067380	TGME49_018760	TGME49_038100	TGME49_040650	TGME49_012150	TGME49_021940	TGME49_066280	TGME49_044390	TGME49_067800	TGME49_070370	TGME49_110460	TGME49_073370	TGME49_090950	TGME49_047930	TGME49_036240	TGME49_026600	TGME49_110870	TGME49_047650	TGME49_066990	TGME49_113670	TGME49_044370
GO.0005813.uCENTROSOME	na	TGME49_116720	TGME49_060670	TGME49_101420	TGME49_080390	TGME49_009970	TGME49_112590	TGME49_116240
GO.0005815.uMICROTUBULE.ORGANIZING.CENTER	na	TGME49_116720	TGME49_026870	TGME49_110130	TGME49_060670	TGME49_101420	TGME49_080390	TGME49_009970	TGME49_050340	TGME49_112590	TGME49_116240
GO.0005829.uCYTOSOL	na	TGME49_051950	TGME49_025240	TGME49_043570	TGME49_091850	TGME49_043710	TGME49_029670	TGME49_005340	TGME49_114810	TGME49_097500	TGME49_109810	TGME49_048390	TGME49_034450	TGME49_026970	TGME49_002370	TGME49_030520	TGME49_032710	TGME49_081630	TGME49_048370	TGME49_063700	TGME49_016010	TGME49_089530	TGME49_037140	TGME49_001380	TGME49_057490	TGME49_109820	TGME49_075810	TGME49_042330	TGME49_063040	TGME49_063050	TGME49_039760	TGME49_016880	TGME49_089210	TGME49_007690	TGME49_040890	TGME49_023050	TGME49_092130	TGME49_068850	TGME49_032230	TGME49_066060	TGME49_027360	TGME49_099070	TGME49_038250	TGME49_048400	TGME49_081490	TGME49_097060	TGME49_115110	TGME49_031080	TGME49_018410
GO.0005832.uCHAPERONINCONTAINING.TCOMPLEX	na	TGME49_043710	TGME49_097500	TGME49_002370	TGME49_029990	TGME49_005440	TGME49_072910
GO.0005838.uPROTEASOME.REGULATORY.PARTICLE.SENSU.EUKARYOTA	na	TGME49_113410	TGME49_050830	TGME49_025580	TGME49_029950	TGME49_067080	TGME49_061210	TGME49_007770	TGME49_028210	TGME49_077500	TGME49_092220	TGME49_069840	TGME49_027960	TGME49_063060
GO.0005839.uPROTEASOME.CORE.COMPLEX.SENSU.EUKARYOTA	na	TGME49_114090	TGME49_016450	TGME49_090010	TGME49_087210	TGME49_049590	TGME49_080710	TGME49_042290	TGME49_023590	TGME49_018920	TGME49_072230	TGME49_106930	TGME49_039500	TGME49_058150	TGME49_054900	TGME49_078050
GO.0005840u.RIBOSOME	na	TGME49_100190	TGME49_100190	TGME49_108930	TGME49_051950	TGME49_025240	TGME49_043570	TGME49_091850	TGME49_003630	TGME49_003630	TGME49_064730	TGME49_029670	TGME49_005340	TGME49_114810	TGME49_109810	TGME49_048390	TGME49_063550	TGME49_063110	TGME49_034450	TGME49_026970	TGME49_032710	TGME49_114300	TGME49_019770	TGME49_028470	TGME49_113560	TGME49_012290	TGME49_009710	TGME49_066070	TGME49_042680	TGME49_109120	TGME49_063700	TGME49_004020	TGME49_054440	TGME49_025250	TGME49_015460	TGME49_048480	TGME49_017590	TGME49_089230	TGME49_118420	TGME49_016010	TGME49_113960	TGME49_054620	TGME49_089530	TGME49_110490	TGME49_042340	TGME49_039330	TGME49_027600	TGME49_052270	TGME49_061380
GO.0005842.CYTOSOLIC.LARGE.RIBOSOMAL.SUBUNIT.SENSU.EUKARYOTA	na	TGME49_100000	TGME49_089530	TGME49_109820	TGME49_039760	TGME49_063050	TGME49_092130	TGME49_032230	TGME49_027360	TGME49_038250	TGME49_031080	TGME49_018410	TGME49_044320	TGME49_038010	TGME49_113390	TGME49_062670	TGME49_099050	TGME49_088720	TGME49_120050	TGME49_061570	TGME49_045680	TGME49_015470	TGME49_062690	TGME49_100190	TGME49_003630	TGME49_114810	TGME49_109810	TGME49_048390
GO.0005843.CYTOSOLIC.SMALL.RIBOSOMAL.SUBUNIT.SENSU.EUKARYOTA	na	TGME49_013350	TGME49_075810	TGME49_042330	TGME49_063040	TGME49_023050	TGME49_066060	TGME49_059240	TGME49_039100	TGME49_017570	TGME49_010690	TGME49_070380	TGME49_045620	TGME49_045460	TGME49_031140	TGME49_067060	TGME49_105520	TGME49_009290	TGME49_032300	TGME49_043570	TGME49_091850	TGME49_029670	TGME49_005340	TGME49_034450	TGME49_026970	TGME49_032710	TGME49_063700	TGME49_007840
GO.0005852u.EUKARYOTIC.TRANSLATION.INITIATION.FACTOR.3.COMPLEX	na	TGME49_089830	TGME49_117720	TGME49_094620	TGME49_001680
GO.0005853.uEUKARYOTIC.TRANSLATION.ELONGATION.FACTOR.1.COMPLEX	na	TGME49_019140	TGME49_120570	TGME49_100140	TGME49_094800
GO.0005856.uCYTOSKELETON	na	TGME49_048630	TGME49_058950	TGME49_095310	TGME49_053110	TGME49_097110	TGME49_049020	TGME49_088730	TGME49_073900	TGME49_061440	TGME49_006690	TGME49_020400	TGME49_028670	TGME49_019290	TGME49_032510	TGME49_017220	TGME49_116720	TGME49_106430	TGME49_032440	TGME49_064180	TGME49_032150	TGME49_113820	TGME49_024880	TGME49_094550	TGME49_075420	TGME49_026870	TGME49_088820	TGME49_116400	TGME49_106340	TGME49_025200	TGME49_093690	TGME49_110130	TGME49_038170	TGME49_024530	TGME49_021620	TGME49_068850	TGME49_077510	TGME49_027000	TGME49_060670	TGME49_030930	TGME49_067800	TGME49_023260	TGME49_019280	TGME49_013390	TGME49_061020	TGME49_068580	TGME49_008340	TGME49_073560	TGME49_042420
GO.0005871.uKINESIN.COMPLEX	na	TGME49_053110	TGME49_097110	TGME49_049020	TGME49_024880	TGME49_073560	TGME49_087160
GO.0005874.uMICROTUBULE	na	TGME49_095310	TGME49_026870	TGME49_116400	TGME49_110130	TGME49_021620	TGME49_023260	TGME49_001710	TGME49_080390	TGME49_046740	TGME49_009970	TGME49_112590
GO.0005875.uMICROTUBULE.ASSOCIATED.COMPLEX	na	TGME49_053110	TGME49_097110	TGME49_049020	TGME49_113820	TGME49_024880	TGME49_094550	TGME49_106340	TGME49_077510	TGME49_067800	TGME49_023260	TGME49_061020	TGME49_073560	TGME49_023000	TGME49_087160	TGME49_046740
GO.0005884.uACTIN.FILAMENT	na	TGME49_006690	TGME49_019280	TGME49_009030	TGME49_002510	TGME49_053040
GO.0005886.uPLASMA.MEMBRANE	na	TGME49_113830	TGME49_005350	TGME49_105590	TGME49_014320	TGME49_085800	TGME49_030480	TGME49_057720	TGME49_013730	TGME49_101450	TGME49_059990	TGME49_016070	TGME49_021940	TGME49_051630	TGME49_061080	TGME49_033560	TGME49_054340	TGME49_014300	TGME49_001150	TGME49_022310	TGME49_109040	TGME49_011350	TGME49_109990	TGME49_068850	TGME49_106980	TGME49_045630	TGME49_031430	TGME49_097270	TGME49_018740	TGME49_054370	TGME49_121620	TGME49_066810	TGME49_092020	TGME49_090950	TGME49_098630	TGME49_031110	TGME49_041010	TGME49_097780	TGME49_072610	TGME49_003030	TGME49_002510	TGME49_040210	TGME49_035470	TGME49_062150	TGME49_033130	TGME49_101350	TGME49_048700	TGME49_020930	TGME49_026580
GO.0005887.uINTEGRAL.TO.PLASMA.MEMBRANE	na	TGME49_105590	TGME49_014320	TGME49_085800	TGME49_057720	TGME49_013730	TGME49_051630	TGME49_033560	TGME49_031430	TGME49_054370	TGME49_041010	TGME49_040210	TGME49_062150	TGME49_033130	TGME49_080500
GO.0005975.uCARBOHYDRATE.METABOLISM	na	TGME49_027420	TGME49_063730	TGME49_002570	TGME49_044520	TGME49_022910	TGME49_039310	TGME49_067680	TGME49_063130	TGME49_118310	TGME49_065450	TGME49_056760	TGME49_060140	TGME49_068340	TGME49_038940	TGME49_046530	TGME49_044200	TGME49_040890	TGME49_003970	TGME49_118230	TGME49_028630	TGME49_118580	TGME49_086220	TGME49_068850	TGME49_039710	TGME49_070650	TGME49_068890	TGME49_062430	TGME49_031350	TGME49_099070	TGME49_107570	TGME49_031430	TGME49_097060	TGME49_064650	TGME49_077970	TGME49_110100	TGME49_074190	TGME49_041820	TGME49_047670	TGME49_091040	TGME49_020100	TGME49_089650	TGME49_064780	TGME49_018850	TGME49_083780	TGME49_025930	TGME49_036050	TGME49_078830	TGME49_107850
GO.0006072.uGLYCEROL3PHOSPHATE.METABOLISM	na	TGME49_063730	TGME49_046530	TGME49_107570
GO.0006094.uGLUCONEOGENESIS	na	TGME49_068850	TGME49_089650	TGME49_083780	TGME49_025930	TGME49_089690
GO.0006096.uGLYCOLYSIS	na	TGME49_022910	TGME49_065450	TGME49_056760	TGME49_044200	TGME49_040890	TGME49_118230	TGME49_068850	TGME49_099070	TGME49_097060	TGME49_041820	TGME49_091040	TGME49_083780	TGME49_025930	TGME49_036050	TGME49_089690
GO.0006098u.PENTOSEPHOSPHATE.SHUNT	na	TGME49_039310	TGME49_118310	TGME49_070650	TGME49_047670	TGME49_020100	TGME49_083780	TGME49_025930	TGME49_078830	TGME49_107850
GO.0006099.uTRICARBOXYLIC.ACID.CYCLE	na	TGME49_114400	TGME49_105980	TGME49_044200	TGME49_006610	TGME49_068890	TGME49_015590	TGME49_090600	TGME49_045670	TGME49_015280	TGME49_041820	TGME49_019550	TGME49_026730	TGME49_109750	TGME49_072290
GO.0006118.uELECTRON.TRANSPORT	na	TGME49_005730	TGME49_007620	TGME49_049270	TGME49_061030	TGME49_114040	TGME49_015280	TGME49_040670	TGME49_093390	TGME49_006470	TGME49_076110	TGME49_029420	TGME49_015070	TGME49_062910	TGME49_019750	TGME49_112110	TGME49_054090	TGME49_120220	TGME49_046540
GO.0006139.NUCLEOBASE.NUCLEOSIDE.NUCLEOTIDE.AND.NUCLEIC.ACID.METABOLISM	na	TGME49_017350	TGME49_009770	TGME49_088320	TGME49_016870	TGME49_068840
GO.0006207.uDE.NOVO.PYRIMIDINE.BASE.BIOSYNTHESIS	na	TGME49_010790	TGME49_059690	TGME49_015260	TGME49_091640	TGME49_093610
GO.0006259.uDNA.METABOLISM	na	TGME49_078060	TGME49_056810	TGME49_070900	TGME49_053070	TGME49_049330	TGME49_068560	TGME49_032970	TGME49_024340	TGME49_037110	TGME49_035170	TGME49_016600	TGME49_033820	TGME49_051620	TGME49_036080	TGME49_017910	TGME49_070400	TGME49_093380	TGME49_093340	TGME49_090640	TGME49_097940	TGME49_034360	TGME49_006400	TGME49_077550	TGME49_016730	TGME49_057180	TGME49_042610	TGME49_105920	TGME49_013890	TGME49_119860	TGME49_045570	TGME49_037220	TGME49_009680	TGME49_033090	TGME49_036200	TGME49_027660	TGME49_032450	TGME49_016400	TGME49_097840	TGME49_094880	TGME49_059250	TGME49_016870	TGME49_012250	TGME49_025940	TGME49_095340	TGME49_036780	TGME49_058030	TGME49_053480	TGME49_064670
GO.0006260.uDNA.REPLICATION	na	TGME49_056810	TGME49_070900	TGME49_032970	TGME49_024340	TGME49_037110	TGME49_035170	TGME49_033820	TGME49_036080	TGME49_017910	TGME49_070400	TGME49_093340	TGME49_097940	TGME49_016730	TGME49_042610	TGME49_119860	TGME49_045570	TGME49_037220	TGME49_036200	TGME49_097840	TGME49_058030	TGME49_064670	TGME49_073950	TGME49_033140	TGME49_006710	TGME49_083900	TGME49_115600	TGME49_043920	TGME49_080690	TGME49_010960	TGME49_008580	TGME49_019700	TGME49_011220	TGME49_026480	TGME49_019870	TGME49_017500	TGME49_013750	TGME49_007060	TGME49_061410	TGME49_061920	TGME49_014970	TGME49_106080	TGME49_094640	TGME49_060680	TGME49_013000	TGME49_068600
GO.0006265.uDNA.TOPOLOGICAL.CHANGE	na	TGME49_034360	TGME49_021330	TGME49_097780	TGME49_026480	TGME49_112230
GO.0006269.uDNA.REPLICATION.SYNTHESIS.OF.RNA.PRIMER	na	TGME49_097840	TGME49_013750	TGME49_060680	TGME49_068600
GO.0006270.uDNA.REPLICATION.INITIATION	na	TGME49_070400	TGME49_016730	TGME49_045570	TGME49_037220	TGME49_083900	TGME49_115600	TGME49_043920	TGME49_019700	TGME49_019870	TGME49_014970
GO.0006271.uDNA.STRAND.ELONGATION	na	TGME49_073950	TGME49_115600	TGME49_043920	TGME49_008580	TGME49_013000
GO.0006281.uDNA.REPAIR	na	TGME49_078060	TGME49_049330	TGME49_068560	TGME49_024340	TGME49_016600	TGME49_051620	TGME49_093380	TGME49_090640	TGME49_006400	TGME49_077550	TGME49_057180	TGME49_105920	TGME49_013890	TGME49_009680	TGME49_033090	TGME49_036200	TGME49_032450	TGME49_094880	TGME49_016870	TGME49_012250	TGME49_025940	TGME49_095340	TGME49_036780	TGME49_069660	TGME49_019590	TGME49_072900	TGME49_051670	TGME49_066390	TGME49_113470	TGME49_014520	TGME49_026440	TGME49_068370	TGME49_008580	TGME49_094920	TGME49_025000	TGME49_024570	TGME49_088680	TGME49_046020	TGME49_066930	TGME49_105300	TGME49_018840	TGME49_107650	TGME49_061000	TGME49_106080	TGME49_017450
GO.0006284.uBASEEXCISION.REPAIR	na	TGME49_105920	TGME49_094880	TGME49_025940	TGME49_113470	TGME49_107650
GO.0006289.uNUCLEOTIDEEXCISION.REPAIR	na	TGME49_049330	TGME49_094880	TGME49_016870	TGME49_095340	TGME49_069660	TGME49_026440	TGME49_017450
GO.0006298.uMISMATCH.REPAIR	na	TGME49_090640	TGME49_033090	TGME49_036200	TGME49_066390	TGME49_018840	TGME49_061000
GO.0006310.uDNA.RECOMBINATION	na	TGME49_009680	TGME49_033090	TGME49_032450	TGME49_016400	TGME49_059250	TGME49_019590	TGME49_072900	TGME49_051670	TGME49_008580	TGME49_059230	TGME49_111800	TGME49_024570	TGME49_106080
GO.0006333.uCHROMATIN.ASSEMBLY.OR.DISASSEMBLY	na	TGME49_100200	TGME49_061240	TGME49_061580	TGME49_009910	TGME49_088630	TGME49_058240	TGME49_039260	TGME49_051870	TGME49_044110	TGME49_009140	TGME49_078280	TGME49_064820
GO.0006334.uNUCLEOSOME.ASSEMBLY	na	TGME49_100200	TGME49_061240	TGME49_061580	TGME49_009910	TGME49_088630	TGME49_039260	TGME49_051870	TGME49_044110	TGME49_064820
GO.0006350.uTRANSCRIPTION	na	TGME49_002690	TGME49_092010	TGME49_031380	TGME49_112250	TGME49_046630	TGME49_046630	TGME49_113870	TGME49_058210	TGME49_070780	TGME49_041150	TGME49_025260	TGME49_112650	TGME49_039070	TGME49_048110	TGME49_064710	TGME49_058680	TGME49_090240	TGME49_115300	TGME49_044880	TGME49_021670	TGME49_073930	TGME49_106210	TGME49_039680	TGME49_046170	TGME49_042610	TGME49_033000	TGME49_026080	TGME49_013890	TGME49_017560	TGME49_084570	TGME49_093670	TGME49_105220	TGME49_031010	TGME49_005320	TGME49_002870	TGME49_081550	TGME49_038190	TGME49_109170	TGME49_024260	TGME49_118620	TGME49_068850	TGME49_018610	TGME49_071300	TGME49_061220	TGME49_017010	TGME49_092300	TGME49_092300	TGME49_039260
GO.0006355.uREGULATION.OF.TRANSCRIPTION.DNADEPENDENT	na	TGME49_092010	TGME49_113870	TGME49_051740	TGME49_112650	TGME49_039070	TGME49_048110	TGME49_072710	TGME49_064710	TGME49_058680	TGME49_090240	TGME49_055220	TGME49_073930	TGME49_039680	TGME49_046170	TGME49_028220	TGME49_042610	TGME49_033000	TGME49_120700	TGME49_008020	TGME49_013890	TGME49_001400	TGME49_084570	TGME49_093670	TGME49_105220	TGME49_005320	TGME49_099150	TGME49_071030	TGME49_015730	TGME49_106280	TGME49_043440	TGME49_002870	TGME49_050070	TGME49_024050	TGME49_024260	TGME49_017050	TGME49_075480	TGME49_073870	TGME49_046770	TGME49_062000	TGME49_078530	TGME49_047730	TGME49_016220	TGME49_024590	TGME49_103050	TGME49_001250	TGME49_080470	TGME49_086920	TGME49_089220
GO.0006364.uRRNA.PROCESSING	na	TGME49_078500	TGME49_037240	TGME49_033410	TGME49_024860	TGME49_070790	TGME49_039680	TGME49_063400	TGME49_009240	TGME49_003610	TGME49_063670	TGME49_098040	TGME49_005510	TGME49_060160	TGME49_078040	TGME49_088530	TGME49_028320	TGME49_100320	TGME49_072010	TGME49_020940	TGME49_007990	TGME49_101390	TGME49_052460	TGME49_111430	TGME49_048200	TGME49_031040	TGME49_052320	TGME49_089960
GO.0006366.uTRANSCRIPTION.FROM.RNA.POLYMERASE.II.PROMOTER	na	TGME49_002690	TGME49_092010	TGME49_031380	TGME49_058210	TGME49_070780	TGME49_025260	TGME49_058680	TGME49_115300	TGME49_017560	TGME49_031010	TGME49_109170	TGME49_071300	TGME49_081940	TGME49_024590	TGME49_115920	TGME49_040590	TGME49_091080
GO.0006367.uTRANSCRIPTION.INITIATION.FROM.RNA.POLYMERASE.II.PROMOTER	na	TGME49_092010	TGME49_058680	TGME49_031010	TGME49_109170	TGME49_081940	TGME49_024590	TGME49_091080
GO.0006370.uMRNA.CAPPING	na	TGME49_075830	TGME49_105320
GO.0006383.uTRANSCRIPTION.FROM.RNA.POLYMERASE.III.PROMOTER	na	TGME49_112250	TGME49_072740	TGME49_106290	TGME49_019600
GO.0006396.uRNA.PROCESSING	na	TGME49_078500	TGME49_037240	TGME49_119650	TGME49_070830	TGME49_033190	TGME49_111160	TGME49_105640	TGME49_069200	TGME49_031970	TGME49_033410	TGME49_024860	TGME49_015100	TGME49_089560	TGME49_070790	TGME49_023390	TGME49_024280	TGME49_017540	TGME49_047320	TGME49_039680	TGME49_063400	TGME49_016390	TGME49_010750	TGME49_090660	TGME49_110820	TGME49_070770	TGME49_043620	TGME49_028000	TGME49_009240	TGME49_114860	TGME49_071290	TGME49_026080	TGME49_054740	TGME49_052270	TGME49_108920	TGME49_116100	TGME49_003610	TGME49_070740	TGME49_058590	TGME49_006670	TGME49_110380	TGME49_098970	TGME49_114790	TGME49_110860	TGME49_072630	TGME49_019670	TGME49_063670	TGME49_081550	TGME49_066880
GO.0006397u.MRNA.PROCESSING	na	TGME49_033190	TGME49_111160	TGME49_105640	TGME49_069200	TGME49_031970	TGME49_089560	TGME49_024280	TGME49_017540	TGME49_047320	TGME49_039680	TGME49_070770	TGME49_043620	TGME49_026080	TGME49_108920	TGME49_070740	TGME49_006670	TGME49_072630	TGME49_019670	TGME49_055310	TGME49_086080	TGME49_028710	TGME49_081370	TGME49_005220	TGME49_036910	TGME49_046050	TGME49_022290	TGME49_067350	TGME49_070640	TGME49_012190	TGME49_086560	TGME49_070140	TGME49_109800	TGME49_112530	TGME49_075830	TGME49_105320	TGME49_001200	TGME49_105190	TGME49_085200	TGME49_114740	TGME49_034520	TGME49_046500
GO.0006400.uTRNA.MODIFICATION	na	TGME49_015100	TGME49_116100	TGME49_094180	TGME49_120620	TGME49_002360	TGME49_106630	TGME49_067480	TGME49_002740	TGME49_092320
GO.0006412.uPROTEIN.BIOSYNTHESIS	na	TGME49_002530	TGME49_060180	TGME49_034500	TGME49_016960	TGME49_092010	TGME49_073830	TGME49_115150	TGME49_100190	TGME49_100190	TGME49_108930	TGME49_070510	TGME49_051950	TGME49_104710	TGME49_025240	TGME49_043570	TGME49_091850	TGME49_003630	TGME49_003630	TGME49_107610	TGME49_064730	TGME49_029670	TGME49_005340	TGME49_114810	TGME49_109810	TGME49_048390	TGME49_023410	TGME49_063550	TGME49_063110	TGME49_034450	TGME49_026970	TGME49_019140	TGME49_032710	TGME49_114300	TGME49_011240	TGME49_006360	TGME49_015100	TGME49_019770	TGME49_028470	TGME49_113560	TGME49_012290	TGME49_009710	TGME49_066070	TGME49_042680	TGME49_109120	TGME49_063700	TGME49_004020	TGME49_054440	TGME49_022860
GO.0006413.uTRANSLATIONAL.INITIATION	na	TGME49_092010	TGME49_115150	TGME49_023410	TGME49_022860	TGME49_101400	TGME49_014270	TGME49_113230	TGME49_057060	TGME49_058560	TGME49_078550	TGME49_011230	TGME49_064090	TGME49_037510	TGME49_011410	TGME49_052430	TGME49_081550	TGME49_020440	TGME49_117720	TGME49_035540	TGME49_062720	TGME49_051810	TGME49_094620	TGME49_044650	TGME49_087270	TGME49_086090	TGME49_113060	TGME49_028250	TGME49_035640	TGME49_106350	TGME49_116200	TGME49_035970	TGME49_007900	TGME49_007900	TGME49_116240
GO.0006414.uTRANSLATIONAL.ELONGATION	na	TGME49_060180	TGME49_016960	TGME49_107610	TGME49_109810	TGME49_019140	TGME49_023970	TGME49_101380	TGME49_109010	TGME49_060260	TGME49_120570	TGME49_018410	TGME49_060170	TGME49_062380	TGME49_100140	TGME49_068710	TGME49_094800	TGME49_080540	TGME49_005470
GO.0006415.uTRANSLATIONAL.TERMINATION	na	TGME49_104710	TGME49_006360	TGME49_114270	TGME49_007630
GO.0006418.uTRNA.AMINOACYLATION.FOR.PROTEIN.TRANSLATION	na	TGME49_002530	TGME49_034500	TGME49_073830	TGME49_070510	TGME49_010750	TGME49_092080	TGME49_033840	TGME49_051690	TGME49_051880	TGME49_066730	TGME49_033860	TGME49_089300	TGME49_106960	TGME49_073410	TGME49_100260	TGME49_019850	TGME49_071730	TGME49_010840	TGME49_077030	TGME49_054110	TGME49_017460	TGME49_007640	TGME49_088360	TGME49_063870	TGME49_005710	TGME49_041870	TGME49_019540	TGME49_047770	TGME49_056990	TGME49_023140	TGME49_080600	TGME49_053290
GO.0006422.uASPARTYLTRNA.AMINOACYLATION	na	TGME49_002530	TGME49_070510
GO.0006424.uGLUTAMYLTRNA.AMINOACYLATION	na	TGME49_033840	TGME49_063870	TGME49_041870	TGME49_047770
GO.0006432.uPHENYLALANYLTRNA.AMINOACYLATION	na	TGME49_034500	TGME49_010750	TGME49_106960
GO.0006446.uREGULATION.OF.TRANSLATIONAL.INITIATION	na	TGME49_056770	TGME49_089830	TGME49_081550	TGME49_028190	TGME49_094620	TGME49_044650	TGME49_001680	TGME49_026730	TGME49_086750	TGME49_050770
GO.0006457.uPROTEIN.FOLDING	na	TGME49_056810	TGME49_095310	TGME49_065310	TGME49_087500	TGME49_089180	TGME49_043710	TGME49_097500	TGME49_002370	TGME49_030520	TGME49_007760	TGME49_120640	TGME49_048370	TGME49_046340	TGME49_070560	TGME49_118410	TGME49_005560	TGME49_058390	TGME49_088380	TGME49_057490	TGME49_085760	TGME49_113310	TGME49_032050	TGME49_011680	TGME49_089210	TGME49_052430	TGME49_067430	TGME49_088690	TGME49_047550	TGME49_004480	TGME49_029490	TGME49_089250	TGME49_092920	TGME49_100380	TGME49_065220	TGME49_115110	TGME49_029990	TGME49_051780	TGME49_049270	TGME49_059980	TGME49_010430	TGME49_062520	TGME49_063530	TGME49_022930	TGME49_040970	TGME49_044560	TGME49_005440	TGME49_040600	TGME49_083850
GO.0006461.uPROTEIN.COMPLEX.ASSEMBLY	na	TGME49_095310	TGME49_092010	TGME49_049530	TGME49_090730	TGME49_017820	TGME49_058680	TGME49_043490	TGME49_021940	TGME49_056760	TGME49_016590	TGME49_023540	TGME49_057450	TGME49_031010	TGME49_026870	TGME49_095040	TGME49_116400	TGME49_027970	TGME49_109170	TGME49_053730	TGME49_021620	TGME49_018610	TGME49_017010	TGME49_039260	TGME49_081940	TGME49_024590	TGME49_013070	TGME49_033720	TGME49_086730	TGME49_093390	TGME49_120110	TGME49_072610	TGME49_024110	TGME49_091080	TGME49_028180	TGME49_007900	TGME49_007900	TGME49_002800
GO.0006464.uPROTEIN.MODIFICATION	na	TGME49_111510	TGME49_089900	TGME49_069430	TGME49_106530	TGME49_039130	TGME49_081430	TGME49_105860	TGME49_053440	TGME49_093730	TGME49_089180	TGME49_110040	TGME49_120210	TGME49_035890	TGME49_118770	TGME49_042400	TGME49_018550	TGME49_002570	TGME49_065330	TGME49_101010	TGME49_056070	TGME49_063490	TGME49_044520	TGME49_023450	TGME49_110010	TGME49_024240	TGME49_049260	TGME49_104970	TGME49_094790	TGME49_027260	TGME49_120000	TGME49_040680	TGME49_066460	TGME49_078930	TGME49_063420	TGME49_078490	TGME49_104770	TGME49_111090	TGME49_116270	TGME49_010280	TGME49_080440	TGME49_019240	TGME49_006590	TGME49_029020	TGME49_080790	TGME49_009050	TGME49_058110	TGME49_009000	TGME49_029630
GO.0006465.uSIGNAL.PEPTIDE.PROCESSING	na	TGME49_029030	TGME49_068590	TGME49_012910	TGME49_100060	TGME49_068910	TGME49_080740	TGME49_121400
GO.0006467u.PROTEIN.THIOLDISULFIDE.EXCHANGE	na	TGME49_089180	TGME49_100380	TGME49_049270	TGME49_047350
GO.0006468.uPROTEIN.AMINO.ACID.PHOSPHORYLATION	na	TGME49_111510	TGME49_106530	TGME49_039130	TGME49_081430	TGME49_105860	TGME49_053440	TGME49_035890	TGME49_118770	TGME49_042400	TGME49_018550	TGME49_065330	TGME49_056070	TGME49_049260	TGME49_104970	TGME49_027260	TGME49_120000	TGME49_010280	TGME49_006590	TGME49_029020	TGME49_009050	TGME49_029630	TGME49_078900	TGME49_062540	TGME49_068010	TGME49_044620	TGME49_050680	TGME49_070860	TGME49_089050	TGME49_110190	TGME49_031070	TGME49_101270	TGME49_026030	TGME49_070330	TGME49_039420	TGME49_090220	TGME49_063070	TGME49_007820	TGME49_113180	TGME49_025770	TGME49_068210	TGME49_018720	TGME49_028750	TGME49_069730	TGME49_034970	TGME49_092140	TGME49_115190	TGME49_067540	TGME49_036240
GO.0006470.uPROTEIN.AMINO.ACID.DEPHOSPHORYLATION	na	TGME49_035890	TGME49_101010	TGME49_024240	TGME49_019240	TGME49_111310	TGME49_110760	TGME49_008720	TGME49_032340	TGME49_112200	TGME49_110700	TGME49_051850	TGME49_083720	TGME49_013800	TGME49_076920	TGME49_108830	TGME49_090170
GO.0006486.uPROTEIN.AMINO.ACID.GLYCOSYLATION	na	TGME49_002570	TGME49_044520	TGME49_003970	TGME49_028630	TGME49_086220	TGME49_031430	TGME49_077970	TGME49_110100
GO.0006506.uGPI.ANCHOR.BIOSYNTHESIS	na	TGME49_110010	TGME49_094790	TGME49_040680	TGME49_080790	TGME49_058110	TGME49_043930	TGME49_099040	TGME49_041860	TGME49_108000	TGME49_025320	TGME49_110100	TGME49_070220	TGME49_077570	TGME49_121670	TGME49_119300	TGME49_012270
GO.0006508.uPROTEOLYSIS	na	TGME49_065780	TGME49_077890	TGME49_114090	TGME49_113410	TGME49_110040	TGME49_118320	TGME49_062940	TGME49_050830	TGME49_113690	TGME49_016450	TGME49_025580	TGME49_013690	TGME49_046800	TGME49_023450	TGME49_029950	TGME49_013870	TGME49_066460	TGME49_004050	TGME49_071440	TGME49_106660	TGME49_063420	TGME49_090010	TGME49_032080	TGME49_002680	TGME49_111090	TGME49_057730	TGME49_059990	TGME49_087210	TGME49_073090	TGME49_116660	TGME49_089330	TGME49_049590	TGME49_051510	TGME49_080710	TGME49_030000	TGME49_042290	TGME49_090840	TGME49_046550	TGME49_062820	TGME49_089310	TGME49_118290	TGME49_016130	TGME49_030710	TGME49_095710	TGME49_080490	TGME49_085700	TGME49_023590	TGME49_097970
GO.0006511u.UBIQUITINDEPENDENT.PROTEIN.CATABOLISM	na	TGME49_077890	TGME49_114090	TGME49_113410	TGME49_110040	TGME49_050830	TGME49_113690	TGME49_016450	TGME49_025580	TGME49_013690	TGME49_023450	TGME49_029950	TGME49_013870	TGME49_066460	TGME49_071440	TGME49_063420	TGME49_090010	TGME49_111090	TGME49_087210	TGME49_073090	TGME49_116660	TGME49_089330	TGME49_049590	TGME49_042290	TGME49_089310	TGME49_016130	TGME49_030710	TGME49_095710	TGME49_080490	TGME49_085700	TGME49_018920	TGME49_095340	TGME49_061210	TGME49_007770	TGME49_094290	TGME49_100040	TGME49_047240	TGME49_119870	TGME49_019820	TGME49_111500	TGME49_058720	TGME49_061010	TGME49_028210	TGME49_077500	TGME49_094360	TGME49_106930	TGME49_092220	TGME49_095990	TGME49_039500
GO.0006512.uUBIQUITIN.CYCLE	na	TGME49_113870	TGME49_063490	TGME49_066460	TGME49_104770	TGME49_081520	TGME49_091030	TGME49_119870	TGME49_090290	TGME49_111500	TGME49_080760	TGME49_105760
GO.0006520.uAMINO.ACID.METABOLISM	na	TGME49_002530	TGME49_034500	TGME49_073830	TGME49_048600	TGME49_070510	TGME49_053430	TGME49_080700	TGME49_049180	TGME49_010750	TGME49_069110	TGME49_092080	TGME49_001380	TGME49_033840	TGME49_016170	TGME49_051690	TGME49_011090	TGME49_049390	TGME49_051880	TGME49_066730	TGME49_033860	TGME49_040690	TGME49_002920	TGME49_073490	TGME49_089300	TGME49_106960	TGME49_018810	TGME49_073410	TGME49_100260	TGME49_002960	TGME49_019850	TGME49_071730	TGME49_010840	TGME49_077030	TGME49_034190	TGME49_054110	TGME49_015260	TGME49_070760	TGME49_084580	TGME49_017460	TGME49_007640	TGME49_088360	TGME49_083820	TGME49_091640	TGME49_063870	TGME49_005710	TGME49_041870	TGME49_036070	TGME49_037470
GO.0006605.uPROTEIN.TARGETING	na	TGME49_030380	TGME49_049530	TGME49_061440	TGME49_027870	TGME49_029180	TGME49_025710	TGME49_016590	TGME49_023540	TGME49_036130	TGME49_052290	TGME49_095040	TGME49_053730	TGME49_054230	TGME49_047550	TGME49_065220	TGME49_027830	TGME49_015390	TGME49_086730	TGME49_062080	TGME49_054610	TGME49_064440	TGME49_060630	TGME49_014150	TGME49_080610	TGME49_032820	TGME49_033350	TGME49_074090	TGME49_112220	TGME49_113100	TGME49_094770
GO.0006614.uSRPDEPENDENT.COTRANSLATIONAL.PROTEIN.TARGETING.TO.MEMBRANE	na	TGME49_036130	TGME49_054230	TGME49_086730	TGME49_064440	TGME49_080610	TGME49_113100
GO.0006626.uPROTEIN.TARGETING.TO.MITOCHONDRION	na	TGME49_027870	TGME49_025710	TGME49_047550	TGME49_065220	TGME49_027830	TGME49_015390	TGME49_054610	TGME49_014150	TGME49_032820	TGME49_074090	TGME49_112220
GO.0006629.uLIPID.METABOLISM	na	TGME49_027420	TGME49_030490	TGME49_069430	TGME49_064080	TGME49_054420	TGME49_055690	TGME49_031890	TGME49_119500	TGME49_105140	TGME49_015290	TGME49_032730	TGME49_110010	TGME49_104470	TGME49_094790	TGME49_003420	TGME49_071890	TGME49_040680	TGME49_096010	TGME49_038950	TGME49_015700	TGME49_043800	TGME49_067680	TGME49_042380	TGME49_051930	TGME49_080790	TGME49_058110	TGME49_093590	TGME49_057510	TGME49_057510	TGME49_072420	TGME49_068340	TGME49_105980	TGME49_046530	TGME49_116770	TGME49_043930	TGME49_099040	TGME49_017740	TGME49_012130	TGME49_025550	TGME49_051550	TGME49_031030	TGME49_048830	TGME49_094190	TGME49_006610	TGME49_062430	TGME49_041860	TGME49_108000	TGME49_045670
GO.0006631.uFATTY.ACID.METABOLISM	na	TGME49_064080	TGME49_031890	TGME49_104470	TGME49_003420	TGME49_071890	TGME49_038950	TGME49_043800	TGME49_042380	TGME49_051930	TGME49_093590	TGME49_105980	TGME49_017740	TGME49_051550	TGME49_094190	TGME49_006610	TGME49_045670	TGME49_070310	TGME49_025990	TGME49_121570	TGME49_025930	TGME49_072290	TGME49_101120	TGME49_021320	TGME49_110150
GO.0006633.uFATTY.ACID.BIOSYNTHESIS	na	TGME49_064080	TGME49_031890	TGME49_104470	TGME49_003420	TGME49_071890	TGME49_038950	TGME49_042380	TGME49_051930	TGME49_093590	TGME49_105980	TGME49_017740	TGME49_006610	TGME49_045670	TGME49_070310	TGME49_025990	TGME49_121570	TGME49_025930	TGME49_072290	TGME49_021320
GO.0006644.uPHOSPHOLIPID.METABOLISM	na	TGME49_027420	TGME49_030490	TGME49_110010	TGME49_094790	TGME49_040680	TGME49_096010	TGME49_015700	TGME49_067680	TGME49_080790	TGME49_058110	TGME49_057510	TGME49_057510	TGME49_046530	TGME49_043930	TGME49_099040	TGME49_025550	TGME49_048830	TGME49_062430	TGME49_041860	TGME49_108000	TGME49_106540	TGME49_025320	TGME49_110100	TGME49_070220	TGME49_007710	TGME49_077570	TGME49_121670	TGME49_110280	TGME49_061480	TGME49_119300	TGME49_120630	TGME49_081980	TGME49_056920	TGME49_012270	TGME49_014850
GO.0006725.uAROMATIC.COMPOUND.METABOLISM	na	TGME49_072270	TGME49_010790	TGME49_005730	TGME49_001380	TGME49_014290	TGME49_105800	TGME49_059550	TGME49_040690	TGME49_002920	TGME49_015250	TGME49_059690	TGME49_026010	TGME49_042420	TGME49_053780	TGME49_015260	TGME49_071350	TGME49_084580	TGME49_091640	TGME49_099210	TGME49_093610
GO.0006730.uONECARBON.COMPOUND.METABOLISM	na	TGME49_049180	TGME49_025050	TGME49_027660	TGME49_063670	TGME49_040690	TGME49_097070	TGME49_085520	TGME49_053780	TGME49_034190	TGME49_106470	TGME49_044240	TGME49_020940	TGME49_106630	TGME49_077860	TGME49_007990	TGME49_032750	TGME49_019520	TGME49_073430
GO.0006754.uATP.BIOSYNTHESIS	na	TGME49_115620	TGME49_030420	TGME49_004400	TGME49_057720	TGME49_019800	TGME49_015100	TGME49_089070	TGME49_019260	TGME49_012310	TGME49_049720	TGME49_114820	TGME49_118460	TGME49_032830	TGME49_001150	TGME49_105290	TGME49_054370	TGME49_110960	TGME49_026000	TGME49_078660	TGME49_016380	TGME49_024190	TGME49_061950	TGME49_008590	TGME49_084540	TGME49_031910	TGME49_056970	TGME49_081920	TGME49_091310	TGME49_059010
GO.0006779.uPORPHYRIN.BIOSYNTHESIS	na	TGME49_006310	TGME49_089940	TGME49_023020	TGME49_071420	TGME49_058690	TGME49_058650	TGME49_053900
GO.0006783.uHEME.BIOSYNTHESIS	na	TGME49_006310	TGME49_089940	TGME49_023020	TGME49_071420	TGME49_058690	TGME49_058650	TGME49_053900
GO.0006807.uNITROGEN.COMPOUND.METABOLISM	na	TGME49_002530	TGME49_078500	TGME49_050890	TGME49_115620	TGME49_030420	TGME49_037240	TGME49_078060	TGME49_056810	TGME49_034500	TGME49_002690	TGME49_092010	TGME49_070900	TGME49_057740	TGME49_073830	TGME49_053070	TGME49_049330	TGME49_048600	TGME49_031380	TGME49_068560	TGME49_112250	TGME49_063190	TGME49_046630	TGME49_046630	TGME49_119650	TGME49_113870	TGME49_070510	TGME49_058210	TGME49_032970	TGME49_004400	TGME49_024340	TGME49_037110	TGME49_070830	TGME49_033190	TGME49_035170	TGME49_070780	TGME49_016600	TGME49_033820	TGME49_041150	TGME49_053430	TGME49_111160	TGME49_025260	TGME49_105640	TGME49_057720	TGME49_069200	TGME49_031970	TGME49_080700	TGME49_019800	TGME49_112650
GO.0006810.uTRANSPORT	na	TGME49_105560	TGME49_115620	TGME49_030420	TGME49_067810	TGME49_105590	TGME49_014320	TGME49_085800	TGME49_030380	TGME49_033540	TGME49_111400	TGME49_071060	TGME49_119500	TGME49_004400	TGME49_109850	TGME49_049530	TGME49_118510	TGME49_014230	TGME49_063730	TGME49_067020	TGME49_039750	TGME49_093050	TGME49_029170	TGME49_057720	TGME49_070070	TGME49_029030	TGME49_026510	TGME49_019800	TGME49_048320	TGME49_061440	TGME49_031190	TGME49_080550	TGME49_015060	TGME49_099200	TGME49_095460	TGME49_093340	TGME49_110750	TGME49_114420	TGME49_006690	TGME49_030220	TGME49_027870	TGME49_020400	TGME49_089070	TGME49_067380	TGME49_061070	TGME49_018760	TGME49_014770	TGME49_049910	TGME49_058130
GO.0006812.uCATION.TRANSPORT	na	TGME49_115620	TGME49_030420	TGME49_004400	TGME49_057720	TGME49_019800	TGME49_089070	TGME49_019260	TGME49_012310	TGME49_007910	TGME49_025530	TGME49_049720	TGME49_057450	TGME49_114820	TGME49_051630	TGME49_051470	TGME49_032830	TGME49_001150	TGME49_105290	TGME49_040550	TGME49_035410	TGME49_110960	TGME49_026000	TGME49_078660	TGME49_073380	TGME49_061950	TGME49_041010	TGME49_059200	TGME49_109240	TGME49_109240	TGME49_008590	TGME49_084540	TGME49_031910	TGME49_056970	TGME49_046560	TGME49_081920	TGME49_062150	TGME49_091310	TGME49_105190	TGME49_062710	TGME49_048670	TGME49_059010	TGME49_038990
GO.0006813.uPOTASSIUM.ION.TRANSPORT	na	TGME49_073380	TGME49_041010	TGME49_062150	TGME49_038990
GO.0006825.uCOPPER.ION.TRANSPORT	na	TGME49_057450	TGME49_001150	TGME49_040550	TGME49_062710
GO.0006886.uINTRACELLULAR.PROTEIN.TRANSPORT	na	TGME49_067810	TGME49_030380	TGME49_071060	TGME49_049530	TGME49_070070	TGME49_026510	TGME49_061440	TGME49_080550	TGME49_015060	TGME49_114420	TGME49_030220	TGME49_027870	TGME49_018760	TGME49_014770	TGME49_049910	TGME49_058130	TGME49_029180	TGME49_040870	TGME49_100290	TGME49_040650	TGME49_089080	TGME49_021940	TGME49_025710	TGME49_016590	TGME49_023540	TGME49_036130	TGME49_066280	TGME49_113190	TGME49_052290	TGME49_095040	TGME49_011040	TGME49_091680	TGME49_054340	TGME49_048880	TGME49_044290	TGME49_035020	TGME49_099180	TGME49_053730	TGME49_054230	TGME49_047550	TGME49_076140	TGME49_062860	TGME49_029480	TGME49_048340	TGME49_070370	TGME49_007390	TGME49_065220	TGME49_027830
GO.0006888.uER.TO.GOLGI.VESICLEMEDIATED.TRANSPORT	na	TGME49_111400	TGME49_118510	TGME49_093050	TGME49_070070	TGME49_026510	TGME49_099200	TGME49_091680	TGME49_094250	TGME49_112050	TGME49_022920	TGME49_077000	TGME49_047650
GO.0006904.uVESICLE.DOCKING.DURING.EXOCYTOSIS	na	TGME49_071060	TGME49_040740	TGME49_095000	TGME49_013090
GO.0006979.uRESPONSE.TO.OXIDATIVE.STRESS	na	TGME49_079400	TGME49_026800	TGME49_037140	TGME49_086630	TGME49_109210	TGME49_116330	TGME49_081490	TGME49_066120	TGME49_017890	TGME49_093870
GO.0006986.uRESPONSE.TO.UNFOLDED.PROTEIN	na	TGME49_065310	TGME49_058390	TGME49_088380	TGME49_088350	TGME49_032940	TGME49_073760	TGME49_047550	TGME49_092920	TGME49_051780	TGME49_113400	TGME49_063530	TGME49_072230	TGME49_014530
GO.0007010.uCYTOSKELETON.ORGANIZATION.AND.BIOGENESIS	na	TGME49_110030	TGME49_020400	TGME49_019290	TGME49_006430	TGME49_109950	TGME49_072020	TGME49_026870	TGME49_093690	TGME49_110130	TGME49_024530	TGME49_021620	TGME49_019280	TGME49_029990	TGME49_006580	TGME49_009030	TGME49_101420	TGME49_078870	TGME49_053040	TGME49_009970
GO.0007017.uMICROTUBULEBASED.PROCESS	na	TGME49_053110	TGME49_097110	TGME49_049020	TGME49_113820	TGME49_024880	TGME49_094550	TGME49_026870	TGME49_070210	TGME49_116400	TGME49_106340	TGME49_110130	TGME49_021620	TGME49_077510	TGME49_067800	TGME49_061020	TGME49_121620	TGME49_073560	TGME49_023000	TGME49_087160	TGME49_016970	TGME49_101420	TGME49_046740	TGME49_054020	TGME49_009970
GO.0007018.uMICROTUBULEBASED.MOVEMENT	na	TGME49_053110	TGME49_097110	TGME49_049020	TGME49_113820	TGME49_024880	TGME49_094550	TGME49_070210	TGME49_116400	TGME49_106340	TGME49_021620	TGME49_077510	TGME49_061020	TGME49_073560	TGME49_023000	TGME49_087160	TGME49_054020
GO.0007035.uVACUOLAR.ACIDIFICATION	na	TGME49_019800	TGME49_110960	TGME49_008590	TGME49_056970	TGME49_046560	TGME49_059010
GO.0007046.RIBOSOME.BIOGENESIS	na	TGME49_113980	TGME49_072010	TGME49_032390	TGME49_039720
GO.0007049.uCELL.CYCLE	na	TGME49_109380	TGME49_120070	TGME49_094830	TGME49_116660	TGME49_013900	TGME49_016400	TGME49_020440	TGME49_116620	TGME49_106980	TGME49_016250	TGME49_088700	TGME49_060270	TGME49_091020	TGME49_040970	TGME49_092140	TGME49_070140	TGME49_068250	TGME49_088930	TGME49_101420	TGME49_097800	TGME49_080390	TGME49_018220	TGME49_014970	TGME49_079390	TGME49_050340	TGME49_112590
GO.0007067.uMITOSIS	na	TGME49_109380	TGME49_016250	TGME49_088700	TGME49_060270	TGME49_091020	TGME49_092140	TGME49_070140	TGME49_068250	TGME49_088930	TGME49_097800	TGME49_080390	TGME49_050340	TGME49_112590
GO.0007155.uCELL.ADHESION	na	TGME49_093900	TGME49_001780	TGME49_006620	TGME49_114480	TGME49_033560	TGME49_062470	TGME49_017010	TGME49_105300	TGME49_037150	TGME49_023700
GO.0007165.uSIGNAL.TRANSDUCTION	na	TGME49_067810	TGME49_030490	TGME49_081430	TGME49_015060	TGME49_096010	TGME49_014770	TGME49_058130	TGME49_015700	TGME49_062540	TGME49_044620	TGME49_014350	TGME49_018250	TGME49_113190	TGME49_048880	TGME49_037510	TGME49_091800	TGME49_033300	TGME49_048830	TGME49_076140	TGME49_062860	TGME49_007820	TGME49_048340	TGME49_054370	TGME49_110460	TGME49_112050	TGME49_064440	TGME49_007460	TGME49_089680	TGME49_069940	TGME49_120480	TGME49_077840	TGME49_000400	TGME49_033260	TGME49_069780	TGME49_012950	TGME49_002460	TGME49_023700
GO.0007186.uGPROTEIN.COUPLED.RECEPTOR.PROTEIN.SIGNALING.PATHWAY	na	TGME49_013730	TGME49_039250	TGME49_097780	TGME49_002460
GO.0007242.INTRACELLULAR.SIGNALING.CASCADE	na	TGME49_070860	TGME49_028400	TGME49_048830	TGME49_054370	TGME49_093570	TGME49_056030	TGME49_039250
GO.0007264.uSMALL.GTPASE.MEDIATED.SIGNAL.TRANSDUCTION	na	TGME49_067810	TGME49_015060	TGME49_014770	TGME49_058130	TGME49_113190	TGME49_048880	TGME49_037510	TGME49_091800	TGME49_033300	TGME49_076140	TGME49_062860	TGME49_048340	TGME49_110460	TGME49_112050	TGME49_064440	TGME49_007460	TGME49_089680	TGME49_120480	TGME49_077840	TGME49_069780	TGME49_012950
GO.0008026.uATPDEPENDENT.HELICASE.ACTIVITY	na	TGME49_016860	TGME49_079330	TGME49_113010	TGME49_070790	TGME49_023390	TGME49_056770	TGME49_091670	TGME49_022140	TGME49_021650	TGME49_077550	TGME49_098020	TGME49_007430	TGME49_010360	TGME49_013770	TGME49_032530	TGME49_036970	TGME49_112990	TGME49_051480	TGME49_056900	TGME49_026250	TGME49_080800	TGME49_008540	TGME49_094350	TGME49_085660	TGME49_059250	TGME49_016870	TGME49_112280	TGME49_063820	TGME49_069660	TGME49_073870	TGME49_026090	TGME49_115600	TGME49_043920	TGME49_059220	TGME49_026440	TGME49_019200	TGME49_095070	TGME49_068290	TGME49_095010	TGME49_088860	TGME49_009770	TGME49_044000	TGME49_044000	TGME49_106080	TGME49_049810	TGME49_036650	TGME49_020860	TGME49_050770
GO.0008033.uTRNA.PROCESSING	na	TGME49_015100	TGME49_010750	TGME49_054740	TGME49_116100	TGME49_058590	TGME49_081550	TGME49_066880	TGME49_048250	TGME49_094180	TGME49_023130	TGME49_015760	TGME49_112520	TGME49_120620	TGME49_042010	TGME49_002360	TGME49_106630	TGME49_067480	TGME49_002750	TGME49_002740	TGME49_002790	TGME49_092320
GO.0008080.uNACETYLTRANSFERASE.ACTIVITY	na	TGME49_089900	TGME49_093380	TGME49_043600	TGME49_043440	TGME49_019760	TGME49_030060	TGME49_105450
GO.0008094.uDNADEPENDENT.ATPASE.ACTIVITY	na	TGME49_037110	TGME49_035170	TGME49_070400	TGME49_077550	TGME49_037220	TGME49_016400	TGME49_016870	TGME49_069660	TGME49_073870	TGME49_072900	TGME49_115600	TGME49_043920	TGME49_010960	TGME49_019870	TGME49_088860	TGME49_009770	TGME49_014970	TGME49_106080	TGME49_013000
GO.0008121.uUBIQUINOLCYTOCHROMEC.REDUCTASE.ACTIVITY	na	TGME49_027910	TGME49_002680	TGME49_001880	TGME49_088750	TGME49_120140	TGME49_120220
GO.0008138.uPROTEIN.TYROSINESERINETHREONINE.PHOSPHATASE.ACTIVITY	na	TGME49_035890	TGME49_008720	TGME49_108830
GO.0008152.METABOLISM	na	TGME49_008040	TGME49_066640	TGME49_060460	TGME49_109940	TGME49_011090	TGME49_116770	TGME49_046530	TGME49_009870	TGME49_044200	TGME49_049920	TGME49_031350	TGME49_006610	TGME49_090600	TGME49_097060	TGME49_045670	TGME49_015260	TGME49_025990	TGME49_039490	TGME49_070910	TGME49_019550	TGME49_026730	TGME49_113140	TGME49_109750	TGME49_025930	TGME49_040860	TGME49_081500	TGME49_021320	TGME49_110150	TGME49_030420	TGME49_119920	TGME49_053430	TGME49_081990	TGME49_022910	TGME49_071890	TGME49_043800	TGME49_001150	TGME49_023910	TGME49_040890	TGME49_017740	TGME49_109730	TGME49_078660	TGME49_056980	TGME49_043910	TGME49_013970	TGME49_024090
GO.0008168.uMETHYLTRANSFERASE.ACTIVITY	na	TGME49_078500	TGME49_095690	TGME49_047920	TGME49_013740	TGME49_049180	TGME49_060610	TGME49_016390	TGME49_094830	TGME49_009240	TGME49_072720	TGME49_066850	TGME49_027660	TGME49_017350	TGME49_055970	TGME49_063670	TGME49_094610	TGME49_049010	TGME49_049920	TGME49_048250	TGME49_060160	TGME49_110710	TGME49_048960	TGME49_016080	TGME49_094180	TGME49_088530	TGME49_023130	TGME49_050750	TGME49_071190	TGME49_085520	TGME49_013970	TGME49_068840	TGME49_034190	TGME49_015510	TGME49_106470	TGME49_085170	TGME49_002360	TGME49_100320	TGME49_044240	TGME49_020940	TGME49_035640	TGME49_106630	TGME49_067480	TGME49_057770	TGME49_077860	TGME49_083820	TGME49_007990	TGME49_062750	TGME49_015560
GO.0008173.uRNA.METHYLTRANSFERASE.ACTIVITY	na	TGME49_078500	TGME49_016390	TGME49_009240	TGME49_017350	TGME49_094180	TGME49_088530	TGME49_050750	TGME49_085520	TGME49_085170	TGME49_002360	TGME49_100320	TGME49_020940	TGME49_106630	TGME49_067480	TGME49_077860	TGME49_007990	TGME49_075830	TGME49_052460	TGME49_048200	TGME49_018580
GO.0008234.uCYSTEINETYPE.PEPTIDASE.ACTIVITY	na	TGME49_106660	TGME49_063420	TGME49_032080	TGME49_111090	TGME49_051510	TGME49_030000	TGME49_121530	TGME49_089620	TGME49_052440	TGME49_014470	TGME49_067490	TGME49_006490	TGME49_093820	TGME49_115860	TGME49_078970
GO.0008235.uMETALLOEXOPEPTIDASE.ACTIVITY	na	TGME49_065780	TGME49_057730	TGME49_048850	TGME49_105460	TGME49_090670	TGME49_061600
GO.0008236.uSERINETYPE.PEPTIDASE.ACTIVITY	na	TGME49_118320	TGME49_046800	TGME49_068590	TGME49_004050	TGME49_059990	TGME49_090840	TGME49_118290	TGME49_114500	TGME49_068910	TGME49_045590	TGME49_108580
GO.0008270.uZINC.ION.BINDING	na	TGME49_065780	TGME49_056810	TGME49_002690	TGME49_092010	TGME49_073830	TGME49_055650	TGME49_112250	TGME49_113870	TGME49_067440	TGME49_069150	TGME49_093730	TGME49_035980	TGME49_071880	TGME49_035890	TGME49_048450	TGME49_115950	TGME49_020570	TGME49_013690	TGME49_081630	TGME49_019300	TGME49_074110	TGME49_039070	TGME49_013870	TGME49_015640	TGME49_021200	TGME49_030220	TGME49_005460	TGME49_092170	TGME49_120070	TGME49_001220	TGME49_032510	TGME49_111100	TGME49_002680	TGME49_109220	TGME49_109220	TGME49_050870	TGME49_036640	TGME49_110850	TGME49_017220	TGME49_028220	TGME49_081520	TGME49_078850	TGME49_064860	TGME49_028000	TGME49_114860	TGME49_067520	TGME49_036970	TGME49_005600
GO.0008287.uPROTEIN.SERINETHREONINE.PHOSPHATASE.COMPLEX	na	TGME49_110760	TGME49_072280	TGME49_112200	TGME49_000400	TGME49_013800	TGME49_090170
GO.0008299.uISOPRENOID.BIOSYNTHESIS	na	TGME49_027420	TGME49_069430	TGME49_055690	TGME49_116770	TGME49_062430	TGME49_024490	TGME49_014850
GO.0008320.uPROTEIN.CARRIER.ACTIVITY	na	TGME49_030380	TGME49_016590	TGME49_027830	TGME49_015390	TGME49_054610	TGME49_089800	TGME49_069980	TGME49_032820
GO.0008380.uRNA.SPLICING	na	TGME49_070830	TGME49_033190	TGME49_069200	TGME49_031970	TGME49_023390	TGME49_017540	TGME49_090660	TGME49_110820	TGME49_043620	TGME49_028000	TGME49_114860	TGME49_070740	TGME49_098970	TGME49_114790	TGME49_110860	TGME49_072630	TGME49_121290	TGME49_086080	TGME49_119530	TGME49_112280	TGME49_005220	TGME49_036910	TGME49_046050	TGME49_022290	TGME49_067350	TGME49_086560	TGME49_065410	TGME49_070140	TGME49_030960	TGME49_109800	TGME49_112530	TGME49_043540	TGME49_075750	TGME49_100280	TGME49_105190	TGME49_047610	TGME49_034520	TGME49_046500
GO.0008408.u35.EXONUCLEASE.ACTIVITY	na	TGME49_050890	TGME49_119650	TGME49_024860	TGME49_017910	TGME49_003610	TGME49_073100	TGME49_058030	TGME49_006710	TGME49_112400	TGME49_002750	TGME49_075830	TGME49_013930	TGME49_061920	TGME49_031040	TGME49_033930	TGME49_046970
GO.0008409.u53.EXONUCLEASE.ACTIVITY	na	TGME49_084010	TGME49_051620	TGME49_033090
GO.0008415.uACYLTRANSFERASE.ACTIVITY	na	TGME49_089900	TGME49_031890	TGME49_093730	TGME49_119920	TGME49_032730	TGME49_104470	TGME49_093380	TGME49_067680	TGME49_051930	TGME49_093590	TGME49_043600	TGME49_072420	TGME49_013550	TGME49_043440	TGME49_023910	TGME49_017740	TGME49_019760	TGME49_006610	TGME49_017870	TGME49_049380	TGME49_056980	TGME49_074190	TGME49_058690	TGME49_025990	TGME49_070910	TGME49_019550	TGME49_030060	TGME49_009160	TGME49_090980	TGME49_105450	TGME49_040860	TGME49_101120
GO.0008483.uTRANSAMINASE.ACTIVITY	na	TGME49_048600	TGME49_069110	TGME49_031350	TGME49_081500
GO.0008565.uPROTEIN.TRANSPORTER.ACTIVITY	na	TGME49_030380	TGME49_049530	TGME49_026510	TGME49_061440	TGME49_114420	TGME49_040870	TGME49_040740	TGME49_025710	TGME49_016590	TGME49_023540	TGME49_066280	TGME49_052290	TGME49_095040	TGME49_011040	TGME49_053730	TGME49_070370	TGME49_027830	TGME49_015390	TGME49_090950	TGME49_054610	TGME49_047930	TGME49_072610	TGME49_015130	TGME49_089800	TGME49_069980	TGME49_014150	TGME49_077000	TGME49_032820	TGME49_112220	TGME49_093570	TGME49_094770
GO.0008616.uQUEUOSINE.BIOSYNTHESIS	na	TGME49_116100	TGME49_120620	TGME49_092320
GO.0008654.uPHOSPHOLIPID.BIOSYNTHESIS	na	TGME49_027420	TGME49_110010	TGME49_094790	TGME49_040680	TGME49_067680	TGME49_080790	TGME49_058110	TGME49_057510	TGME49_057510	TGME49_046530	TGME49_043930	TGME49_099040	TGME49_025550	TGME49_062430	TGME49_041860	TGME49_108000	TGME49_106540	TGME49_025320	TGME49_110100	TGME49_070220	TGME49_007710	TGME49_077570	TGME49_121670	TGME49_110280	TGME49_061480	TGME49_119300	TGME49_120630	TGME49_081980	TGME49_012270	TGME49_014850
GO.0008757.uSADENOSYLMETHIONINEDEPENDENT.METHYLTRANSFERASE.ACTIVITY	na	TGME49_078500	TGME49_060610	TGME49_066850	TGME49_027660	TGME49_017350	TGME49_055970	TGME49_094610	TGME49_049010	TGME49_049920	TGME49_060160	TGME49_094180	TGME49_088530	TGME49_106470	TGME49_002360	TGME49_100320	TGME49_106630	TGME49_067480	TGME49_057770	TGME49_077860	TGME49_062750	TGME49_075830	TGME49_048200	TGME49_019520	TGME49_018580	TGME49_115130	TGME49_089960
GO.0009055.uELECTRON.CARRIER.ACTIVITY	na	TGME49_055060	TGME49_068730	TGME49_079400	TGME49_038070	TGME49_005730	TGME49_098990	TGME49_007620	TGME49_075420	TGME49_032830	TGME49_019630	TGME49_015590	TGME49_100380	TGME49_049270	TGME49_061030	TGME49_042420	TGME49_015280	TGME49_040670	TGME49_076110	TGME49_029420	TGME49_015070	TGME49_022180	TGME49_062910	TGME49_016790	TGME49_019750	TGME49_112110	TGME49_054090	TGME49_120220	TGME49_118650	TGME49_093870	TGME49_046540
GO.0009058.uBIOSYNTHESIS	na	TGME49_002530	TGME49_027420	TGME49_115620	TGME49_030420	TGME49_060180	TGME49_056810	TGME49_034500	TGME49_016960	TGME49_002690	TGME49_092010	TGME49_070900	TGME49_057740	TGME49_073830	TGME49_115150	TGME49_069430	TGME49_048600	TGME49_095690	TGME49_031380	TGME49_112250	TGME49_063190	TGME49_064080	TGME49_046630	TGME49_046630	TGME49_055690	TGME49_113870	TGME49_100190	TGME49_100190	TGME49_108930	TGME49_031890	TGME49_070510	TGME49_051950	TGME49_104710	TGME49_025240	TGME49_058210	TGME49_032970	TGME49_004400	TGME49_024340	TGME49_043570	TGME49_037110	TGME49_015290	TGME49_091850	TGME49_035170	TGME49_070780	TGME49_093730	TGME49_003630	TGME49_003630	TGME49_107610	TGME49_064730
GO.0009116.uNUCLEOSIDE.METABOLISM	na	TGME49_059660	TGME49_107030	TGME49_010790	TGME49_069030	TGME49_116100	TGME49_040690	TGME49_000320	TGME49_033140	TGME49_120620	TGME49_106970	TGME49_020100	TGME49_084580	TGME49_095350	TGME49_107770	TGME49_092320
GO.0009165.uNUCLEOTIDE.BIOSYNTHESIS	na	TGME49_115620	TGME49_030420	TGME49_057740	TGME49_063190	TGME49_004400	TGME49_057720	TGME49_019800	TGME49_015100	TGME49_049180	TGME49_089070	TGME49_019260	TGME49_012310	TGME49_010790	TGME49_069030	TGME49_008530	TGME49_049720	TGME49_114820	TGME49_118460	TGME49_070860	TGME49_032830	TGME49_001150	TGME49_069800	TGME49_042730	TGME49_105290	TGME49_030450	TGME49_059690	TGME49_005720	TGME49_054370	TGME49_110960	TGME49_026000	TGME49_078660	TGME49_016380	TGME49_024190	TGME49_061950	TGME49_106970	TGME49_008590	TGME49_084540	TGME49_031910	TGME49_056970	TGME49_020100	TGME49_084580	TGME49_034280	TGME49_081920	TGME49_091310	TGME49_079450	TGME49_095350	TGME49_099210	TGME49_059010
GO.0009228.uTHIAMIN.BIOSYNTHESIS	na	TGME49_014290	TGME49_042420
GO.0009282.CYTOSOLIC.LARGE.RIBOSOMAL.SUBUNIT.SENSU.BACTERIA	na	TGME49_016010	TGME49_051950	TGME49_025240	TGME49_044580	TGME49_039720
GO.0009307.DNA.RESTRICTIONMODIFICATION.SYSTEM	na	TGME49_008540	TGME49_029460	TGME49_069660	TGME49_068290	TGME49_049810	TGME49_023390	TGME49_094350
GO.0009331.GLYCEROL3PHOSPHATE.DEHYDROGENASE.COMPLEX	na	TGME49_088500	TGME49_107570	TGME49_063730
GO.0009396.uFOLIC.ACID.AND.DERIVATIVE.BIOSYNTHESIS	na	TGME49_059550	TGME49_002920	TGME49_053780	TGME49_071350
GO.0009405.uPATHOGENESIS	na	TGME49_014490	TGME49_100130	TGME49_085500	TGME49_020090
GO.0009408.uRESPONSE.TO.HEAT	na	TGME49_056810	TGME49_065310	TGME49_007760	TGME49_058390	TGME49_088380	TGME49_088350	TGME49_032940	TGME49_073760	TGME49_004480	TGME49_092920	TGME49_051780	TGME49_113400	TGME49_063530	TGME49_044560	TGME49_072230	TGME49_014530	TGME49_110430
GO.0009438.uMETHYLGLYOXAL.METABOLISM	na	TGME49_081630	TGME49_048400
GO.0009451.uRNA.MODIFICATION	na	TGME49_033410	TGME49_015100	TGME49_106660	TGME49_063400	TGME49_116100	TGME49_017350	TGME49_024200	TGME49_063670	TGME49_020220	TGME49_098980	TGME49_106520	TGME49_064190	TGME49_094180	TGME49_085520	TGME49_044430	TGME49_120620	TGME49_002360	TGME49_100320	TGME49_072010	TGME49_020940	TGME49_106630	TGME49_067480	TGME49_007990	TGME49_002740	TGME49_048200	TGME49_014210	TGME49_092320
GO.0009982.uPSEUDOURIDINE.SYNTHASE.ACTIVITY	na	TGME49_106660	TGME49_063400	TGME49_024200	TGME49_020220	TGME49_098980	TGME49_106520	TGME49_064190	TGME49_044430	TGME49_002740	TGME49_014210
GO.0015031.uPROTEIN.TRANSPORT	na	TGME49_105560	TGME49_067810	TGME49_030380	TGME49_111400	TGME49_071060	TGME49_049530	TGME49_014230	TGME49_070070	TGME49_029030	TGME49_026510	TGME49_061440	TGME49_080550	TGME49_015060	TGME49_110750	TGME49_114420	TGME49_030220	TGME49_027870	TGME49_018760	TGME49_014770	TGME49_049910	TGME49_058130	TGME49_032080	TGME49_029180	TGME49_038100	TGME49_040870	TGME49_100290	TGME49_040650	TGME49_089080	TGME49_040740	TGME49_012150	TGME49_021940	TGME49_025710	TGME49_016590	TGME49_023540	TGME49_036130	TGME49_066280	TGME49_113190	TGME49_052290	TGME49_095040	TGME49_020460	TGME49_011040	TGME49_091680	TGME49_054340	TGME49_048880	TGME49_044290	TGME49_035020	TGME49_115350	TGME49_099180
GO.0015036.uDISULFIDE.OXIDOREDUCTASE.ACTIVITY	na	TGME49_068730	TGME49_079400	TGME49_038070	TGME49_007620	TGME49_093870
GO.0015450.uPROTEIN.TRANSLOCASE.ACTIVITY	na	TGME49_030380	TGME49_027830	TGME49_015390	TGME49_054610	TGME49_069980	TGME49_032820
GO.0015629.uACTIN.CYTOSKELETON	na	TGME49_048630	TGME49_058950	TGME49_088730	TGME49_006690	TGME49_020400	TGME49_028670	TGME49_019290	TGME49_032510	TGME49_017220	TGME49_106430	TGME49_032440	TGME49_064180	TGME49_032150	TGME49_113820	TGME49_075420	TGME49_025200	TGME49_093690	TGME49_038170	TGME49_027000	TGME49_030930	TGME49_019280	TGME49_013390	TGME49_068580	TGME49_008340	TGME49_042420	TGME49_050010	TGME49_097520	TGME49_040910	TGME49_009030	TGME49_002130	TGME49_002510	TGME49_025570	TGME49_078870	TGME49_000330	TGME49_035470	TGME49_046740	TGME49_065210	TGME49_053040	TGME49_006550	TGME49_058710	TGME49_063860
GO.0015662.uATPASE.ACTIVITY.COUPLED.TO.TRANSMEMBRANE.MOVEMENT.OF.IONS.PHOSPHORYLATIVE.MECHANISM	na	TGME49_030420	TGME49_057720	TGME49_015100	TGME49_089070	TGME49_019260	TGME49_118460	TGME49_001150	TGME49_054370	TGME49_078660	TGME49_016380	TGME49_024190	TGME49_061950
GO.0015668.TYPE.III.SITESPECIFIC.DEOXYRIBONUCLEASE.ACTIVITY	na	TGME49_008540	TGME49_029460	TGME49_069660	TGME49_068290	TGME49_049810	TGME49_023390	TGME49_094350
GO.0015934.uLARGE.RIBOSOMAL.SUBUNIT	na	TGME49_051950	TGME49_025240	TGME49_114810	TGME49_109810	TGME49_048390	TGME49_009710	TGME49_066070	TGME49_042680	TGME49_109120	TGME49_004020	TGME49_017590	TGME49_089230	TGME49_016010	TGME49_089530	TGME49_110490	TGME49_109820	TGME49_063020	TGME49_063050	TGME49_039760	TGME49_088610	TGME49_092130	TGME49_032230	TGME49_027360	TGME49_093600	TGME49_060260	TGME49_038250	TGME49_054380	TGME49_050810	TGME49_031080	TGME49_018410	TGME49_054400	TGME49_049250	TGME49_044580	TGME49_039720	TGME49_030050	TGME49_044320	TGME49_084560	TGME49_038010	TGME49_113390	TGME49_062670	TGME49_100000	TGME49_099050	TGME49_020150	TGME49_088720	TGME49_120050	TGME49_061570	TGME49_045680	TGME49_020300
GO.0015935.uSMALL.RIBOSOMAL.SUBUNIT	na	TGME49_043570	TGME49_091850	TGME49_029670	TGME49_005340	TGME49_034450	TGME49_026970	TGME49_032710	TGME49_019770	TGME49_063700	TGME49_048480	TGME49_061380	TGME49_075810	TGME49_042330	TGME49_063040	TGME49_033170	TGME49_023050	TGME49_066060	TGME49_007440	TGME49_025080	TGME49_007940	TGME49_086610	TGME49_059240	TGME49_007840	TGME49_039100	TGME49_017570	TGME49_013350	TGME49_052630	TGME49_010690	TGME49_070380	TGME49_073060	TGME49_045620	TGME49_045460	TGME49_018850	TGME49_031140	TGME49_067060	TGME49_014620	TGME49_105520	TGME49_077700	TGME49_031120	TGME49_009430	TGME49_009290	TGME49_032300	TGME49_102055
GO.0015986.uATP.SYNTHESIS.COUPLED.PROTON.TRANSPORT	na	TGME49_115620	TGME49_004400	TGME49_019800	TGME49_012310	TGME49_049720	TGME49_114820	TGME49_032830	TGME49_105290	TGME49_110960	TGME49_026000	TGME49_061950	TGME49_008590	TGME49_084540	TGME49_031910	TGME49_056970	TGME49_081920	TGME49_091310	TGME49_059010
GO.0015992.uPROTON.TRANSPORT	na	TGME49_115620	TGME49_004400	TGME49_019800	TGME49_012310	TGME49_049720	TGME49_114820	TGME49_051470	TGME49_032830	TGME49_105290	TGME49_110960	TGME49_026000	TGME49_061950	TGME49_008590	TGME49_084540	TGME49_031910	TGME49_056970	TGME49_046560	TGME49_081920	TGME49_091310	TGME49_048670	TGME49_059010
GO.0016018.uCYCLOSPORIN.A.BINDING	na	TGME49_030520	TGME49_120640	TGME49_070560	TGME49_085760	TGME49_062520	TGME49_041830
GO.0016020.uMEMBRANE	na	TGME49_055060	TGME49_055960	TGME49_115620	TGME49_030420	TGME49_113830	TGME49_067810	TGME49_120500	TGME49_113370	TGME49_005350	TGME49_115930	TGME49_115930	TGME49_105590	TGME49_094970	TGME49_055650	TGME49_033810	TGME49_014320	TGME49_077010	TGME49_119650	TGME49_055690	TGME49_085800	TGME49_030380	TGME49_075430	TGME49_033540	TGME49_070800	TGME49_007070	TGME49_006480	TGME49_111400	TGME49_040980	TGME49_069150	TGME49_100250	TGME49_119500	TGME49_004400	TGME49_024340	TGME49_109850	TGME49_105140	TGME49_049530	TGME49_093730	TGME49_110210	TGME49_059520	TGME49_067020	TGME49_119310	TGME49_039750	TGME49_030480	TGME49_002570	TGME49_013100	TGME49_029170	TGME49_029620	TGME49_022210
GO.0016021.uINTEGRAL.TO.MEMBRANE	na	TGME49_030420	TGME49_120500	TGME49_005350	TGME49_105590	TGME49_033810	TGME49_014320	TGME49_085800	TGME49_100250	TGME49_119500	TGME49_109850	TGME49_105140	TGME49_049530	TGME49_030480	TGME49_002570	TGME49_013100	TGME49_029620	TGME49_035660	TGME49_057720	TGME49_070070	TGME49_121340	TGME49_061440	TGME49_110750	TGME49_006690	TGME49_030610	TGME49_067380	TGME49_068590	TGME49_083710	TGME49_061070	TGME49_049910	TGME49_019260	TGME49_066870	TGME49_006310	TGME49_112620	TGME49_039020	TGME49_029180	TGME49_013730	TGME49_038100	TGME49_101450	TGME49_026020	TGME49_086050	TGME49_111150	TGME49_059990	TGME49_007910	TGME49_042380	TGME49_081520	TGME49_048550	TGME49_059130	TGME49_025530
GO.0016070.uRNA.METABOLISM	na	TGME49_002530	TGME49_078500	TGME49_037240	TGME49_034500	TGME49_002690	TGME49_092010	TGME49_073830	TGME49_031380	TGME49_112250	TGME49_119650	TGME49_070510	TGME49_058210	TGME49_070830	TGME49_033190	TGME49_070780	TGME49_111160	TGME49_025260	TGME49_105640	TGME49_069200	TGME49_031970	TGME49_033410	TGME49_024860	TGME49_015100	TGME49_065530	TGME49_089560	TGME49_070790	TGME49_023390	TGME49_058680	TGME49_115300	TGME49_044880	TGME49_106660	TGME49_024280	TGME49_017540	TGME49_047320	TGME49_039680	TGME49_063400	TGME49_016390	TGME49_010750	TGME49_090660	TGME49_110820	TGME49_070770	TGME49_043620	TGME49_028000	TGME49_009240	TGME49_092080	TGME49_114860	TGME49_032530	TGME49_081510
GO.0016071.uMRNA.METABOLISM	na	TGME49_033190	TGME49_111160	TGME49_105640	TGME49_069200	TGME49_031970	TGME49_089560	TGME49_024280	TGME49_017540	TGME49_047320	TGME49_039680	TGME49_070770	TGME49_043620	TGME49_026080	TGME49_108920	TGME49_070740	TGME49_006670	TGME49_072630	TGME49_019670	TGME49_055310	TGME49_086080	TGME49_091820	TGME49_028710	TGME49_081370	TGME49_005220	TGME49_036910	TGME49_046050	TGME49_022290	TGME49_067350	TGME49_070640	TGME49_012190	TGME49_086560	TGME49_070140	TGME49_109800	TGME49_112400	TGME49_112530	TGME49_075830	TGME49_105320	TGME49_001200	TGME49_105190	TGME49_085200	TGME49_114740	TGME49_034520	TGME49_046500
GO.0016192.uVESICLEMEDIATED.TRANSPORT	na	TGME49_105560	TGME49_111400	TGME49_071060	TGME49_119500	TGME49_118510	TGME49_093050	TGME49_070070	TGME49_026510	TGME49_080550	TGME49_099200	TGME49_095460	TGME49_110750	TGME49_114420	TGME49_030220	TGME49_015700	TGME49_038100	TGME49_040870	TGME49_100290	TGME49_040650	TGME49_089080	TGME49_040740	TGME49_060420	TGME49_021940	TGME49_066280	TGME49_044390	TGME49_091680	TGME49_044290	TGME49_035020	TGME49_099180	TGME49_095000	TGME49_013090	TGME49_067800	TGME49_042660	TGME49_094250	TGME49_070370	TGME49_007390	TGME49_021520	TGME49_110460	TGME49_073370	TGME49_121620	TGME49_004060	TGME49_090950	TGME49_009200	TGME49_112050	TGME49_002380	TGME49_047930	TGME49_072610	TGME49_063500
GO.0016272.uPREFOLDIN.COMPLEX	na	TGME49_048370	TGME49_057490	TGME49_089210	TGME49_115110	TGME49_093580
GO.0016301.uKINASE.ACTIVITY	na	TGME49_111510	TGME49_030490	TGME49_057740	TGME49_106530	TGME49_039130	TGME49_081430	TGME49_105860	TGME49_053440	TGME49_118770	TGME49_042400	TGME49_018550	TGME49_065330	TGME49_056070	TGME49_049260	TGME49_088320	TGME49_104970	TGME49_027260	TGME49_120000	TGME49_096010	TGME49_015700	TGME49_010280	TGME49_069030	TGME49_006590	TGME49_029020	TGME49_009050	TGME49_065450	TGME49_056760	TGME49_029630	TGME49_078900	TGME49_062540	TGME49_068010	TGME49_044620	TGME49_050680	TGME49_070860	TGME49_089050	TGME49_110190	TGME49_080560	TGME49_040890	TGME49_118230	TGME49_031070	TGME49_101270	TGME49_042730	TGME49_039250	TGME49_026030	TGME49_081420	TGME49_024900	TGME49_070330	TGME49_099070
GO.0016337.uCELLCELL.ADHESION	na	TGME49_093900	TGME49_001780	TGME49_033560	TGME49_037150
GO.0016459.uMYOSIN	na	TGME49_058950	TGME49_088730	TGME49_028670	TGME49_032510	TGME49_017220	TGME49_106430	TGME49_032440	TGME49_064180	TGME49_032150	TGME49_075420	TGME49_025200	TGME49_038170	TGME49_027000	TGME49_030930	TGME49_013390	TGME49_068580	TGME49_008340	TGME49_042420	TGME49_050010	TGME49_097520	TGME49_040910	TGME49_002130	TGME49_025570	TGME49_078870	TGME49_000330	TGME49_035470	TGME49_065210	TGME49_006550	TGME49_058710	TGME49_063860
GO.0016469.uPROTONTRANSPORTING.TWOSECTOR.ATPASE.COMPLEX	na	TGME49_115620	TGME49_004400	TGME49_019800	TGME49_012310	TGME49_049720	TGME49_114820	TGME49_051470	TGME49_032830	TGME49_105290	TGME49_110960	TGME49_026000	TGME49_061950	TGME49_008590	TGME49_084540	TGME49_031910	TGME49_056970	TGME49_046560	TGME49_081920	TGME49_091310	TGME49_059010
GO.0016491.uOXIDOREDUCTASE.ACTIVITY	na	TGME49_055060	TGME49_088620	TGME49_015290	TGME49_068730	TGME49_027910	TGME49_079400	TGME49_063730	TGME49_104470	TGME49_049180	TGME49_071890	TGME49_114400	TGME49_038950	TGME49_046030	TGME49_002680	TGME49_010790	TGME49_038070	TGME49_051930	TGME49_088500	TGME49_005730	TGME49_001880	TGME49_098990	TGME49_060460	TGME49_007620	TGME49_086630	TGME49_075420	TGME49_049390	TGME49_109210	TGME49_116330	TGME49_032540	TGME49_105980	TGME49_044200	TGME49_090920	TGME49_066880	TGME49_033110	TGME49_017740	TGME49_019630	TGME49_109730	TGME49_009260	TGME49_106390	TGME49_106390	TGME49_032810	TGME49_088750	TGME49_086220	TGME49_094190	TGME49_006610	TGME49_062430	TGME49_015590	TGME49_107570
GO.0016567.uPROTEIN.UBIQUITINATION	na	TGME49_120210	TGME49_066460	TGME49_078490	TGME49_065380	TGME49_080490	TGME49_092160	TGME49_100040	TGME49_105760
GO.0016579u.PROTEIN.DEUBIQUITINATION	na	TGME49_023450	TGME49_063420	TGME49_111090	TGME49_089330	TGME49_047240	TGME49_063470
GO.0016624.uOXIDOREDUCTASE.ACTIVITY.ACTING.ON.THE.ALDEHYDE.OR.OXO.GROUP.OF.DONORS.DISULFIDE.AS.ACCEPTOR	na	TGME49_114400	TGME49_105980	TGME49_044200	TGME49_006610	TGME49_045670	TGME49_039490	TGME49_072290
GO.0016740.uTRANSFERASE.ACTIVITY	na	TGME49_078500	TGME49_111510	TGME49_089900	TGME49_002690	TGME49_030490	TGME49_057740	TGME49_069430	TGME49_106530	TGME49_033810	TGME49_048600	TGME49_095690	TGME49_031380	TGME49_064080	TGME49_046630	TGME49_046630	TGME49_031890	TGME49_039130	TGME49_002590	TGME49_081430	TGME49_058210	TGME49_105860	TGME49_053440	TGME49_070780	TGME49_093730	TGME49_119920	TGME49_033820	TGME49_118770	TGME49_041150	TGME49_042400	TGME49_076170	TGME49_018550	TGME49_030480	TGME49_002570	TGME49_065330	TGME49_056070	TGME49_025260	TGME49_049020	TGME49_044520	TGME49_032730	TGME49_047920	TGME49_013740	TGME49_104470	TGME49_017910	TGME49_049260	TGME49_088320	TGME49_093380	TGME49_049180	TGME49_104970
GO.0016772.uTRANSFERASE.ACTIVITY.TRANSFERRING.PHOSPHORUSCONTAINING.GROUPS	na	TGME49_111510	TGME49_002690	TGME49_030490	TGME49_057740	TGME49_106530	TGME49_031380	TGME49_064080	TGME49_046630	TGME49_046630	TGME49_039130	TGME49_081430	TGME49_058210	TGME49_105860	TGME49_053440	TGME49_070780	TGME49_033820	TGME49_118770	TGME49_041150	TGME49_042400	TGME49_076170	TGME49_018550	TGME49_065330	TGME49_056070	TGME49_025260	TGME49_044520	TGME49_017910	TGME49_049260	TGME49_088320	TGME49_104970	TGME49_027260	TGME49_003420	TGME49_120000	TGME49_044880	TGME49_096010	TGME49_015700	TGME49_018200	TGME49_010280	TGME49_069030	TGME49_006590	TGME49_029020	TGME49_009050	TGME49_065450	TGME49_026080	TGME49_056760	TGME49_029630	TGME49_119860	TGME49_017560	TGME49_078900
GO.0016773.uPHOSPHOTRANSFERASE.ACTIVITY.ALCOHOL.GROUP.AS.ACCEPTOR	na	TGME49_111510	TGME49_030490	TGME49_106530	TGME49_039130	TGME49_081430	TGME49_105860	TGME49_053440	TGME49_118770	TGME49_042400	TGME49_076170	TGME49_018550	TGME49_065330	TGME49_056070	TGME49_049260	TGME49_104970	TGME49_027260	TGME49_120000	TGME49_096010	TGME49_015700	TGME49_010280	TGME49_006590	TGME49_029020	TGME49_009050	TGME49_065450	TGME49_056760	TGME49_029630	TGME49_078900	TGME49_062540	TGME49_068010	TGME49_044620	TGME49_050680	TGME49_070860	TGME49_089050	TGME49_110190	TGME49_040890	TGME49_031070	TGME49_101270	TGME49_039250	TGME49_026030	TGME49_081420	TGME49_070330	TGME49_099070	TGME49_072400	TGME49_039420	TGME49_090220	TGME49_063070	TGME49_007820	TGME49_113180
GO.0016779.uNUCLEOTIDYLTRANSFERASE.ACTIVITY	na	TGME49_002690	TGME49_031380	TGME49_046630	TGME49_046630	TGME49_058210	TGME49_070780	TGME49_033820	TGME49_041150	TGME49_025260	TGME49_017910	TGME49_044880	TGME49_018200	TGME49_026080	TGME49_119860	TGME49_017560	TGME49_025720	TGME49_097840	TGME49_081550	TGME49_038190	TGME49_014280	TGME49_081370	TGME49_058030	TGME49_071300	TGME49_064670	TGME49_092300	TGME49_092300	TGME49_115810	TGME49_046060	TGME49_097530	TGME49_006710	TGME49_067390	TGME49_072740	TGME49_033720	TGME49_074190	TGME49_080690	TGME49_115920	TGME49_049560	TGME49_016930	TGME49_111800	TGME49_106290	TGME49_010440	TGME49_054140	TGME49_064780	TGME49_110280	TGME49_040590	TGME49_013750	TGME49_081980	TGME49_061920
GO.0016787u.HYDROLASE.ACTIVITY	na	TGME49_065780	TGME49_023440	TGME49_058950	TGME49_077890	TGME49_050890	TGME49_115620	TGME49_030420	TGME49_067810	TGME49_060180	TGME49_078060	TGME49_114090	TGME49_016960	TGME49_053110	TGME49_070900	TGME49_053070	TGME49_105590	TGME49_049330	TGME49_084010	TGME49_068560	TGME49_054420	TGME49_119650	TGME49_016860	TGME49_087500	TGME49_032970	TGME49_120300	TGME49_004400	TGME49_037110	TGME49_109850	TGME49_079330	TGME49_105140	TGME49_035170	TGME49_118510	TGME49_031210	TGME49_016600	TGME49_118320	TGME49_035890	TGME49_118440	TGME49_062940	TGME49_113690	TGME49_101010	TGME49_016450	TGME49_097110	TGME49_105640	TGME49_057720	TGME49_049020	TGME49_081990	TGME49_029030	TGME49_113010
GO.0016818.uHYDROLASE.ACTIVITY.ACTING.ON.ACID.ANHYDRIDES.IN.PHOSPHORUSCONTAINING.ANHYDRIDES	na	TGME49_023440	TGME49_058950	TGME49_115620	TGME49_030420	TGME49_067810	TGME49_060180	TGME49_016960	TGME49_053110	TGME49_070900	TGME49_105590	TGME49_016860	TGME49_087500	TGME49_032970	TGME49_120300	TGME49_004400	TGME49_037110	TGME49_079330	TGME49_035170	TGME49_118510	TGME49_031210	TGME49_118320	TGME49_118440	TGME49_113690	TGME49_097110	TGME49_057720	TGME49_049020	TGME49_113010	TGME49_019800	TGME49_112310	TGME49_088730	TGME49_114320	TGME49_015100	TGME49_029950	TGME49_031190	TGME49_070790	TGME49_070400	TGME49_093340	TGME49_023390	TGME49_056770	TGME49_089070	TGME49_091670	TGME49_022140	TGME49_028670	TGME49_071440	TGME49_021650	TGME49_014770	TGME49_058130	TGME49_077550
GO.0016820.uHYDROLASE.ACTIVITY.ACTING.ON.ACID.ANHYDRIDES.CATALYZING.TRANSMEMBRANE.MOVEMENT.OF.SUBSTANCES	na	TGME49_115620	TGME49_030420	TGME49_105590	TGME49_004400	TGME49_057720	TGME49_019800	TGME49_015100	TGME49_031190	TGME49_089070	TGME49_019260	TGME49_012310	TGME49_039020	TGME49_049720	TGME49_114820	TGME49_118460	TGME49_032830	TGME49_001150	TGME49_105290	TGME49_118710	TGME49_054370	TGME49_110960	TGME49_026000	TGME49_063740	TGME49_078660	TGME49_016380	TGME49_024190	TGME49_061950	TGME49_008590	TGME49_084540	TGME49_031910	TGME49_056970	TGME49_046560	TGME49_081920	TGME49_025800	TGME49_115560	TGME49_105770	TGME49_073360	TGME49_059010
GO.0016868.uINTRAMOLECULAR.TRANSFERASE.ACTIVITY.PHOSPHOTRANSFERASES	na	TGME49_022910	TGME49_118580	TGME49_039710	TGME49_097060	TGME49_064650
GO.0016874.uLIGASE.ACTIVITY	na	TGME49_002530	TGME49_034500	TGME49_073830	TGME49_113870	TGME49_070510	TGME49_024340	TGME49_110040	TGME49_120210	TGME49_053430	TGME49_013690	TGME49_063490	TGME49_015100	TGME49_026800	TGME49_078930	TGME49_078490	TGME49_043800	TGME49_104770	TGME49_010750	TGME49_080440	TGME49_092080	TGME49_066640	TGME49_009000	TGME49_033840	TGME49_091980	TGME49_065380	TGME49_051690	TGME49_051880	TGME49_016130	TGME49_115640	TGME49_095710	TGME49_080490	TGME49_066730	TGME49_033860	TGME49_008780	TGME49_032590	TGME49_002820	TGME49_002820	TGME49_073490	TGME49_069800	TGME49_092160	TGME49_030670	TGME49_030450	TGME49_088060	TGME49_089760	TGME49_100040	TGME49_089300	TGME49_106960	TGME49_090600
GO.0016887.uATPASE.ACTIVITY	na	TGME49_115620	TGME49_030420	TGME49_105590	TGME49_016860	TGME49_087500	TGME49_032970	TGME49_004400	TGME49_037110	TGME49_079330	TGME49_035170	TGME49_118510	TGME49_118320	TGME49_113690	TGME49_057720	TGME49_049020	TGME49_113010	TGME49_019800	TGME49_112310	TGME49_015100	TGME49_029950	TGME49_031190	TGME49_070790	TGME49_070400	TGME49_023390	TGME49_056770	TGME49_089070	TGME49_091670	TGME49_022140	TGME49_071440	TGME49_021650	TGME49_077550	TGME49_019260	TGME49_098020	TGME49_012310	TGME49_007430	TGME49_039020	TGME49_010360	TGME49_013770	TGME49_043490	TGME49_073090	TGME49_032530	TGME49_036970	TGME49_112990	TGME49_037220	TGME49_049720	TGME49_114820	TGME49_051480	TGME49_118460
GO.0017111.uNUCLEOSIDETRIPHOSPHATASE.ACTIVITY	na	TGME49_023440	TGME49_058950	TGME49_115620	TGME49_030420	TGME49_067810	TGME49_060180	TGME49_016960	TGME49_053110	TGME49_070900	TGME49_105590	TGME49_016860	TGME49_087500	TGME49_032970	TGME49_120300	TGME49_004400	TGME49_037110	TGME49_079330	TGME49_035170	TGME49_118510	TGME49_031210	TGME49_118320	TGME49_118440	TGME49_113690	TGME49_097110	TGME49_057720	TGME49_049020	TGME49_113010	TGME49_019800	TGME49_112310	TGME49_088730	TGME49_114320	TGME49_015100	TGME49_029950	TGME49_031190	TGME49_070790	TGME49_070400	TGME49_093340	TGME49_023390	TGME49_056770	TGME49_089070	TGME49_091670	TGME49_022140	TGME49_028670	TGME49_071440	TGME49_021650	TGME49_014770	TGME49_058130	TGME49_077550
GO.0019538.uPROTEIN.METABOLISM	na	TGME49_002530	TGME49_065780	TGME49_077890	TGME49_060180	TGME49_111510	TGME49_114090	TGME49_056810	TGME49_095310	TGME49_089900	TGME49_034500	TGME49_016960	TGME49_092010	TGME49_073830	TGME49_115150	TGME49_069430	TGME49_106530	TGME49_113410	TGME49_100190	TGME49_100190	TGME49_108930	TGME49_039130	TGME49_070510	TGME49_051950	TGME49_104710	TGME49_002590	TGME49_065310	TGME49_081430	TGME49_087500	TGME49_025240	TGME49_105860	TGME49_043570	TGME49_091850	TGME49_053440	TGME49_093730	TGME49_089180	TGME49_003630	TGME49_003630	TGME49_107610	TGME49_064730	TGME49_110040	TGME49_043710	TGME49_029670	TGME49_005340	TGME49_114810	TGME49_118320	TGME49_097500	TGME49_120210	TGME49_035890
GO.0019867.uOUTER.MEMBRANE	na	TGME49_061070	TGME49_018280	TGME49_043930	TGME49_063300
GO.0019904.uPROTEIN.DOMAIN.SPECIFIC.BINDING	na	TGME49_029180	TGME49_026810	TGME49_052290	TGME49_063090	TGME49_069960
GO.0020002.uHOST.CELL.PLASMA.MEMBRANE	na	TGME49_001150	TGME49_073380	TGME49_069140
GO.0020008.uRHOPTRY	na	TGME49_093900	TGME49_097960	TGME49_008720	TGME49_029010	TGME49_011660
GO.0020011.uAPICOPLAST	na	TGME49_027420	TGME49_057740	TGME49_053070	TGME49_084010	TGME49_024960	TGME49_077010	TGME49_064080	TGME49_055690	TGME49_031890	TGME49_051950	TGME49_006480	TGME49_069150	TGME49_107610	TGME49_016600	TGME49_030460	TGME49_067020	TGME49_109390	TGME49_013100	TGME49_074150	TGME49_013690	TGME49_043590	TGME49_072430	TGME49_007760	TGME49_006360	TGME49_114320	TGME49_015100	TGME49_088400	TGME49_003420	TGME49_030220	TGME49_009710	TGME49_091670	TGME49_022140	TGME49_064720	TGME49_083710	TGME49_061070	TGME49_048640	TGME49_097940	TGME49_048970	TGME49_038950	TGME49_049910	TGME49_019260	TGME49_018200	TGME49_098020	TGME49_039680	TGME49_097930	TGME49_089230	TGME49_101450	TGME49_086050
GO.0020020.uFOOD.VACUOLE	na	TGME49_068850	TGME49_121530	TGME49_121620	TGME49_027950	TGME49_001840	TGME49_085280	TGME49_061600
GO.0020036.uMAURERS.CLEFT	na	TGME49_111400	TGME49_065330
GO.0030001.uMETAL.ION.TRANSPORT	na	TGME49_030420	TGME49_007910	TGME49_025530	TGME49_057450	TGME49_051630	TGME49_001150	TGME49_040550	TGME49_035410	TGME49_073380	TGME49_041010	TGME49_059200	TGME49_109240	TGME49_109240	TGME49_062150	TGME49_105190	TGME49_062710	TGME49_038990
GO.0030036.uACTIN.CYTOSKELETON.ORGANIZATION.AND.BIOGENESIS	na	TGME49_020400	TGME49_019290	TGME49_006430	TGME49_006580
GO.0030048.uACTIN.FILAMENTBASED.MOVEMENT	na	TGME49_020400	TGME49_078870
GO.0030125.uCLATHRIN.VESICLE.COAT	na	TGME49_021940	TGME49_066280	TGME49_070370	TGME49_090950	TGME49_015130	TGME49_089770
GO.0030127.uCOPII.VESICLE.COAT	na	TGME49_111400	TGME49_026510	TGME49_091680	TGME49_077000
GO.0030131.uCLATHRIN.ADAPTOR.COMPLEX	na	TGME49_040870	TGME49_021940	TGME49_066280	TGME49_070370	TGME49_007390	TGME49_021520	TGME49_072610	TGME49_089770	TGME49_113670
GO.0030163.uPROTEIN.CATABOLISM	na	TGME49_077890	TGME49_114090	TGME49_113410	TGME49_002590	TGME49_110040	TGME49_050830	TGME49_113690	TGME49_016450	TGME49_025580	TGME49_013690	TGME49_023450	TGME49_029950	TGME49_013870	TGME49_066460	TGME49_071440	TGME49_063420	TGME49_090010	TGME49_111090	TGME49_087210	TGME49_073090	TGME49_116660	TGME49_089330	TGME49_049590	TGME49_080710	TGME49_042290	TGME49_089310	TGME49_016130	TGME49_030710	TGME49_095710	TGME49_080490	TGME49_085700	TGME49_023590	TGME49_067080	TGME49_018920	TGME49_095340	TGME49_061210	TGME49_007770	TGME49_094290	TGME49_100040	TGME49_047240	TGME49_002630	TGME49_100310	TGME49_119870	TGME49_019820	TGME49_072230	TGME49_111500	TGME49_058720	TGME49_061010
GO.0030260.uENTRY.INTO.HOST.CELL	na	TGME49_001780	TGME49_072420	TGME49_100130	TGME49_037150
GO.0030286.uDYNEIN.COMPLEX	na	TGME49_094550	TGME49_106340	TGME49_077510	TGME49_023260	TGME49_061020	TGME49_023000	TGME49_046740
GO.0030430.uHOST.CELL.CYTOPLASM	na	TGME49_111400	TGME49_065330	TGME49_004050	TGME49_121620	TGME49_090040	TGME49_043500	TGME49_085280	TGME49_110150
GO.0030508.uTHIOLDISULFIDE.EXCHANGE.INTERMEDIATE.ACTIVITY	na	TGME49_089180	TGME49_066620	TGME49_070120	TGME49_093870
GO.0030528.uTRANSCRIPTION.REGULATOR.ACTIVITY	na	TGME49_002690	TGME49_092010	TGME49_112250	TGME49_120300	TGME49_114810	TGME49_051740	TGME49_048110	TGME49_072710	TGME49_058680	TGME49_090240	TGME49_115300	TGME49_055220	TGME49_033000	TGME49_120700	TGME49_008020	TGME49_001400	TGME49_093670	TGME49_031010	TGME49_094550	TGME49_099150	TGME49_071030	TGME49_015730	TGME49_106280	TGME49_070120	TGME49_109170	TGME49_050070	TGME49_033020	TGME49_024050	TGME49_017050	TGME49_018610	TGME49_061220	TGME49_017010	TGME49_039260	TGME49_046770	TGME49_027560	TGME49_062000	TGME49_078530	TGME49_057150	TGME49_088700	TGME49_047730	TGME49_016220	TGME49_081940	TGME49_024590	TGME49_055640	TGME49_080470	TGME49_014520	TGME49_061010	TGME49_090180
GO.0031202.RNA.SPLICING.FACTOR.ACTIVITY.TRANSESTERIFICATION.MECHANISM	na	TGME49_112530	TGME49_075750	TGME49_110820	TGME49_114860	TGME49_110860	TGME49_114790	TGME49_098970	TGME49_086080	TGME49_119530	TGME49_067350	TGME49_070830	TGME49_031970	TGME49_023390	TGME49_086560	TGME49_065410	TGME49_070140	TGME49_030960
GO.0042393.uHISTONE.BINDING	na	TGME49_088630	TGME49_044110	TGME49_078280	TGME49_064820
GO.0042540.uHEMOGLOBIN.CATABOLISM	na	TGME49_027950	TGME49_001840	TGME49_061600
GO.0042623.uATPASE.ACTIVITY.COUPLED	na	TGME49_115620	TGME49_030420	TGME49_105590	TGME49_016860	TGME49_087500	TGME49_004400	TGME49_037110	TGME49_079330	TGME49_035170	TGME49_118320	TGME49_057720	TGME49_113010	TGME49_019800	TGME49_015100	TGME49_031190	TGME49_070790	TGME49_070400	TGME49_023390	TGME49_056770	TGME49_089070	TGME49_091670	TGME49_022140	TGME49_021650	TGME49_077550	TGME49_019260	TGME49_098020	TGME49_012310	TGME49_007430	TGME49_039020	TGME49_010360	TGME49_013770	TGME49_032530	TGME49_036970	TGME49_112990	TGME49_037220	TGME49_049720	TGME49_114820	TGME49_051480	TGME49_118460	TGME49_032830	TGME49_056900	TGME49_026250	TGME49_016400	TGME49_080800	TGME49_008540	TGME49_094350	TGME49_001150	TGME49_085660
GO.0042626.uATPASE.ACTIVITY.COUPLED.TO.TRANSMEMBRANE.MOVEMENT.OF.SUBSTANCES	na	TGME49_115620	TGME49_030420	TGME49_105590	TGME49_004400	TGME49_057720	TGME49_019800	TGME49_015100	TGME49_031190	TGME49_089070	TGME49_019260	TGME49_012310	TGME49_039020	TGME49_049720	TGME49_114820	TGME49_118460	TGME49_032830	TGME49_001150	TGME49_105290	TGME49_118710	TGME49_054370	TGME49_110960	TGME49_026000	TGME49_063740	TGME49_078660	TGME49_016380	TGME49_024190	TGME49_061950	TGME49_008590	TGME49_084540	TGME49_031910	TGME49_056970	TGME49_081920	TGME49_025800	TGME49_115560	TGME49_105770	TGME49_073360	TGME49_059010
GO.0042721.MITOCHONDRIAL.INNER.MEMBRANE.PROTEIN.INSERTION.COMPLEX	na	TGME49_032820	TGME49_074090	TGME49_027870	TGME49_015390	TGME49_054610
GO.0043087.uREGULATION.OF.GTPASE.ACTIVITY	na	TGME49_026850	TGME49_109220	TGME49_109220	TGME49_050680	TGME49_073070	TGME49_026550	TGME49_003910	TGME49_058750	TGME49_061200	TGME49_016430	TGME49_002380	TGME49_025310	TGME49_074130	TGME49_085730	TGME49_021710	TGME49_037280	TGME49_075350
GO.0045039.uPROTEIN.IMPORT.INTO.MITOCHONDRIAL.INNER.MEMBRANE	na	TGME49_027870	TGME49_015390	TGME49_054610	TGME49_032820	TGME49_074090
GO.0045298.TUBULIN	na	TGME49_026870	TGME49_021620	TGME49_116400
GO.0045449.uREGULATION.OF.TRANSCRIPTION	na	TGME49_002690	TGME49_092010	TGME49_112250	TGME49_113870	TGME49_051740	TGME49_112650	TGME49_039070	TGME49_048110	TGME49_072710	TGME49_064710	TGME49_058680	TGME49_090240	TGME49_055220	TGME49_073930	TGME49_039680	TGME49_046170	TGME49_028220	TGME49_042610	TGME49_033000	TGME49_120700	TGME49_008020	TGME49_052370	TGME49_013890	TGME49_001400	TGME49_084570	TGME49_093670	TGME49_105220	TGME49_005320	TGME49_094550	TGME49_099150	TGME49_071030	TGME49_015730	TGME49_106280	TGME49_043440	TGME49_002870	TGME49_050070	TGME49_033020	TGME49_024050	TGME49_024260	TGME49_017050	TGME49_061220	TGME49_075480	TGME49_073870	TGME49_046770	TGME49_062000	TGME49_118330	TGME49_078530	TGME49_057150
GO.0045735.NUTRIENT.RESERVOIR.ACTIVITY	na	TGME49_031370	TGME49_054420	TGME49_105140	TGME49_012130
GO.0046785.MICROTUBULE.POLYMERIZATION	na	TGME49_026870	TGME49_021620	TGME49_116400
GO.0046789.uHOST.CELL.SURFACE.RECEPTOR.BINDING	na	TGME49_066810	TGME49_090040
GO.0046872.uMETAL.ION.BINDING	na	TGME49_065780	TGME49_047230	TGME49_047230	TGME49_078060	TGME49_056810	TGME49_002690	TGME49_092010	TGME49_073830	TGME49_055650	TGME49_024960	TGME49_112250	TGME49_113870	TGME49_067440	TGME49_069150	TGME49_119500	TGME49_105860	TGME49_109850	TGME49_093730	TGME49_035980	TGME49_029920	TGME49_071880	TGME49_035890	TGME49_042400	TGME49_048490	TGME49_048450	TGME49_115950	TGME49_020570	TGME49_057720	TGME49_013690	TGME49_081630	TGME49_019300	TGME49_074110	TGME49_039070	TGME49_013870	TGME49_015640	TGME49_021200	TGME49_003420	TGME49_006690	TGME49_030220	TGME49_005460	TGME49_092170	TGME49_106660	TGME49_120070	TGME49_001220	TGME49_032510	TGME49_111100	TGME49_002680	TGME49_072270
GO.0046873.uMETAL.ION.TRANSPORTER.ACTIVITY	na	TGME49_030420	TGME49_085800	TGME49_025530	TGME49_051630	TGME49_035410	TGME49_109240	TGME49_109240	TGME49_105190	TGME49_062710	TGME49_073360
GO.0046933.uHYDROGENTRANSPORTING.ATP.SYNTHASE.ACTIVITY.ROTATIONAL.MECHANISM	na	TGME49_004400	TGME49_019800	TGME49_049720	TGME49_114820	TGME49_032830	TGME49_110960	TGME49_026000	TGME49_061950	TGME49_008590	TGME49_084540	TGME49_031910	TGME49_056970	TGME49_059010
GO.0046961.uHYDROGENTRANSPORTING.ATPASE.ACTIVITY.ROTATIONAL.MECHANISM	na	TGME49_115620	TGME49_004400	TGME49_019800	TGME49_012310	TGME49_049720	TGME49_114820	TGME49_032830	TGME49_105290	TGME49_110960	TGME49_026000	TGME49_061950	TGME49_008590	TGME49_084540	TGME49_031910	TGME49_056970	TGME49_081920	TGME49_059010
GO.0046983.uPROTEIN.DIMERIZATION.ACTIVITY	na	TGME49_002530	TGME49_110030	TGME49_059660	TGME49_029180	TGME49_052290	TGME49_105980	TGME49_040690	TGME49_038190	TGME49_058750	TGME49_107570	TGME49_065220	TGME49_067390	TGME49_006470	TGME49_097780	TGME49_083850	TGME49_115920	TGME49_049560	TGME49_069940	TGME49_061540	TGME49_017890	TGME49_061600	TGME49_113120
GO.0050660.uFAD.BINDING	na	TGME49_098990	TGME49_007620	TGME49_105980	TGME49_066880	TGME49_109730	TGME49_015590	TGME49_100380	TGME49_006470	TGME49_042010	TGME49_002790	TGME49_054090
GO.0050875.CELLULAR.PHYSIOLOGICAL.PROCESS	na	TGME49_073090	TGME49_021620	TGME49_033100	TGME49_009770	TGME49_016870
GO.0051082.uUNFOLDED.PROTEIN.BINDING	na	TGME49_056810	TGME49_095310	TGME49_065310	TGME49_087500	TGME49_043710	TGME49_097500	TGME49_002370	TGME49_007760	TGME49_048370	TGME49_046340	TGME49_118410	TGME49_058390	TGME49_088380	TGME49_057490	TGME49_002810	TGME49_113310	TGME49_032050	TGME49_089210	TGME49_067430	TGME49_004480	TGME49_092920	TGME49_065220	TGME49_115110	TGME49_029990	TGME49_051780	TGME49_059980	TGME49_113400	TGME49_063530	TGME49_022930	TGME49_044560	TGME49_009140	TGME49_005440	TGME49_040600	TGME49_060630	TGME49_078280	TGME49_073630	TGME49_072910	TGME49_026070	TGME49_093580	TGME49_064820	TGME49_111240	TGME49_110430
GO.0004239.uMETHIONYL.AMINOPEPTIDASE.ACTIVITY	na	TGME49_057730	TGME49_048850	TGME49_079390	TGME49_105460
[truncated: 140 more columns]
