# Supplementary material for: Gene Set Enrichment Analysis (GSEA) of Toxoplasma gondii expression datasets links cell cycle progression and the bradyzoite developmental program
Source: BMC Genomics. 2014 Jun 24;15(1):515. doi: 10.1186/1471-2164-15-515 (PMC4092224; doi:10.1186/1471-2164-15-515)
Supplement: Supplementary file 3 — Additional file 3: GMT files formatted for use in GSEA (Version 6). Genome details were downloaded from the T. gondii genome resource http://www.toxodb.org. Genome Version 6 (R6; used for this manuscript) formatted Gene ID’s are provided. Detailed instructions for implementation of GSEA are available at the Broad Institute website (http://www.broadinstitute.org/gsea/index.jsp). (ZIP 65 KB) [file 12864_2014_6217_MOESM3_ESM.zip › gmt_R6/Tgondii_kegg_pathways.curated.gmt]

tgo00010_Glycolysis_/_Gluconeogenesis	na	TGME49_036040	TGME49_036050	TGME49_111780	TGME49_072290	TGME49_072290	TGME49_006610	TGME49_056760	TGME49_068850	TGME49_068860	TGME49_073030	TGME49_097060	TGME49_069190	TGME49_089690	TGME49_025930	TGME49_033500	TGME49_040890	TGME49_083780	TGME49_085980	TGME49_118580	TGME49_083780	TGME49_065450	TGME49_083780	TGME49_065450	TGME49_006470	TGME49_105980	TGME49_022020	TGME49_118230	TGME49_089650	TGME49_089930	TGME49_066640
tgo00020_Citrate_cycle_(TCA_cycle)	na	TGME49_006470	TGME49_105980	TGME49_044200	TGME49_044200	TGME49_019550	TGME49_090600	TGME49_109750	TGME49_090600	TGME49_109750	TGME49_066760	TGME49_113140	TGME49_066760	TGME49_113140	TGME49_023840	TGME49_015280	TGME49_015590	TGME49_067330	TGME49_026730	TGME49_026730	TGME49_003110	TGME49_068890	TGME49_084190	TGME49_072290	TGME49_072290	TGME49_006470	TGME49_105980	TGME49_006610	TGME49_089650	TGME49_089930
tgo00030_Pentose_phosphate_pathway	na	TGME49_083780	TGME49_105030	TGME49_070650	TGME49_118750	TGME49_020100	TGME49_084580	TGME49_105030	TGME49_118310	TGME49_039310	TGME49_047670	TGME49_118310	TGME49_036040	TGME49_036050	TGME49_040890	TGME49_083780	TGME49_042600	TGME49_107850	TGME49_078830	TGME49_094200	TGME49_029360	TGME49_085980	TGME49_118580
tgo00051_Fructose_and_mannose_metabolism	na	TGME49_065450	TGME49_065450	TGME49_060140	TGME49_039710	TGME49_086220	TGME49_038940	TGME49_057960	TGME49_040890	TGME49_025930	TGME49_033500	TGME49_036040	TGME49_036050	TGME49_036040	TGME49_036050
tgo00052_Galactose_metabolism	na	TGME49_040890	TGME49_065450	TGME49_085980	TGME49_118580	TGME49_025880	TGME49_029780
tgo00061_Fatty_acid_biosynthesis	na	TGME49_051930	TGME49_121570	TGME49_121570	TGME49_121570	TGME49_121570	TGME49_121570	TGME49_121570	TGME49_121570	TGME49_121570	TGME49_093590	TGME49_017740	TGME49_031890	TGME49_031890	TGME49_093590	TGME49_093590	TGME49_093590	TGME49_093590	TGME49_093590	TGME49_093590	TGME49_051930	TGME49_017740	TGME49_051930	TGME49_017740	TGME49_051930	TGME49_017740	TGME49_051930	TGME49_017740	TGME49_051930	TGME49_017740	TGME49_051930	TGME49_017740	TGME49_051930	TGME49_017740	TGME49_025990	TGME49_021320	TGME49_021320	TGME49_093590
tgo00062_Fatty_acid_elongation	na	TGME49_117700	TGME49_117700	TGME49_117700	TGME49_117700	TGME49_117700	TGME49_117700	TGME49_042380	TGME49_071890	TGME49_085240	TGME49_111290	TGME49_117700
tgo00071_Fatty_acid_metabolism	na	TGME49_066270	TGME49_066270	TGME49_117700	TGME49_101120	TGME49_073740	TGME49_117700	TGME49_073740	TGME49_117700	TGME49_073740	TGME49_117700	TGME49_073740	TGME49_117700	TGME49_111780	TGME49_031900	TGME49_073740	TGME49_117700	TGME49_073740	TGME49_117700	TGME49_043800	TGME49_047760	TGME49_097220	TGME49_110080	TGME49_110150	TGME49_047500	TGME49_047500	TGME49_047500	TGME49_047500	TGME49_047500	TGME49_047500	TGME49_047500	TGME49_101120
tgo00072_Synthesis_and_degradation_of_ketone_bodies	na	TGME49_004460	TGME49_101120
tgo00130_Ubiquinone_and_other_terpenoid-quinone_biosynthesis	na	TGME49_059130	TGME49_095690
tgo00190_Oxidative_phosphorylation	na	TGME49_040550	TGME49_028180	TGME49_002800	TGME49_009150	TGME49_088830	TGME49_015280	TGME49_015590	TGME49_046540	TGME49_088750	TGME49_120140	TGME49_120220	TGME49_009260	TGME49_106390	TGME49_110470	TGME49_004400	TGME49_008590	TGME49_012310	TGME49_019800	TGME49_023250	TGME49_026000	TGME49_031910	TGME49_032830	TGME49_046560	TGME49_049720	TGME49_056970	TGME49_059010	TGME49_061950	TGME49_081920	TGME49_084540	TGME49_090720	TGME49_091310	TGME49_105290	TGME49_110960	TGME49_114820	TGME49_115620	TGME49_052640	TGME49_084600	TGME49_048670	TGME49_083830	TGME49_015590	TGME49_015280	TGME49_088750	TGME49_120140	TGME49_046540	TGME49_120220	TGME49_106390	TGME49_009260	TGME49_110470
tgo00230_Purine_metabolism	na	TGME49_007060	TGME49_094640	TGME49_020100	TGME49_084580	TGME49_063190	TGME49_020420	TGME49_028500	TGME49_029400	TGME49_057080	TGME49_080410	TGME49_118680	TGME49_002690	TGME49_017560	TGME49_017580	TGME49_023690	TGME49_025260	TGME49_031380	TGME49_033720	TGME49_038190	TGME49_040590	TGME49_044880	TGME49_046630	TGME49_054140	TGME49_058210	TGME49_061540	TGME49_064460	TGME49_067390	TGME49_070780	TGME49_071300	TGME49_072740	TGME49_097530	TGME49_106290	TGME49_112250	TGME49_113120	TGME49_115920	TGME49_017910	TGME49_033820	TGME49_054640	TGME49_058030	TGME49_060680	TGME49_061920	TGME49_068600	TGME49_080690	TGME49_097840	TGME49_119860	TGME49_002210	TGME49_095350	TGME49_002210
tgo00240_Pyrimidine_metabolism	na	TGME49_007060	TGME49_094640	TGME49_091640	TGME49_093610	TGME49_002690	TGME49_017560	TGME49_017580	TGME49_023690	TGME49_025260	TGME49_031380	TGME49_033720	TGME49_038190	TGME49_040590	TGME49_044880	TGME49_046630	TGME49_054140	TGME49_058210	TGME49_061540	TGME49_064460	TGME49_067390	TGME49_070780	TGME49_071300	TGME49_072740	TGME49_097530	TGME49_106290	TGME49_112250	TGME49_113120	TGME49_115920	TGME49_002210	TGME49_095350	TGME49_057740	TGME49_099210	TGME49_110810	TGME49_112480	TGME49_107030	TGME49_110640	TGME49_002690	TGME49_017560	TGME49_017580	TGME49_023690	TGME49_025260	TGME49_031380	TGME49_033720	TGME49_038190	TGME49_040590	TGME49_044880	TGME49_046630	TGME49_054140
tgo00250_Alanine,_aspartate_and_glutamate_metabolism	na	TGME49_053430	TGME49_048600	TGME49_079450	TGME49_063190	TGME49_039530	TGME49_064030	TGME49_091640	TGME49_049390	TGME49_093180	TGME49_088450	TGME49_031350
tgo00260_Glycine,_serine_and_threonine_metabolism	na	TGME49_044150	TGME49_039530	TGME49_039530	TGME49_059180	TGME49_027090	TGME49_018780	TGME49_034190	TGME49_020840	TGME49_005420	TGME49_016640	TGME49_037470	TGME49_006470	TGME49_105980	TGME49_039530	TGME49_059180	TGME49_039530	TGME49_073030	TGME49_097060
tgo00270_Cysteine_and_methionine_metabolism	na	TGME49_059180	TGME49_040690	TGME49_025050	TGME49_057750	TGME49_078910	TGME49_078910	TGME49_048600	TGME49_048600	TGME49_105910	TGME49_048600	TGME49_120730	TGME49_005420	TGME49_027090
tgo00280_Valine,_leucine_and_isoleucine_degradation	na	TGME49_039490	TGME49_092100	TGME49_114400	TGME49_006470	TGME49_105980	TGME49_006470	TGME49_105980	TGME49_039490	TGME49_092100	TGME49_114400	TGME49_006470	TGME49_105980	TGME49_039490	TGME49_092100	TGME49_114400	TGME49_101120	TGME49_004460	TGME49_069680	TGME49_117700	TGME49_005430	TGME49_039490	TGME49_092100	TGME49_114400	TGME49_097850	TGME49_073740	TGME49_117700	TGME49_066270	TGME49_119920	TGME49_039490	TGME49_092100	TGME49_114400	TGME49_097850	TGME49_111370	TGME49_072410	TGME49_117700	TGME49_066270	TGME49_119920	TGME49_039490	TGME49_092100	TGME49_114400	TGME49_119920	TGME49_097850
tgo00290_Valine,_leucine_and_isoleucine_biosynthesis	na	TGME49_097850	TGME49_097850	TGME49_097850	TGME49_072290
tgo00300_Lysine_biosynthesis	na	TGME49_027090	TGME49_005420	TGME49_042300	TGME49_043680
tgo00310_Lysine_degradation	na	TGME49_100060	TGME49_117700	TGME49_044200	TGME49_101120	TGME49_031900	TGME49_019550
tgo00330_Arginine_and_proline_metabolism	na	TGME49_069110	TGME49_036070	TGME49_071610	TGME49_002340	TGME49_021270	TGME49_036070	TGME49_071610	TGME49_088450	TGME49_088450	TGME49_002340	TGME49_048600	TGME49_088450	TGME49_065010	TGME49_070550	TGME49_049390	TGME49_093180	TGME49_088450
tgo00350_Tyrosine_metabolism	na	TGME49_111780	TGME49_048600
tgo00360_Phenylalanine_metabolism	na	TGME49_048600	TGME49_109210	TGME49_012740	TGME49_032090
tgo00380_Tryptophan_metabolism	na	TGME49_032250	TGME49_101120	TGME49_117700	TGME49_031900	TGME49_044200
tgo00400_Phenylalanine,_tyrosine_and_tryptophan_biosynthesis	na	TGME49_021260	TGME49_001380	TGME49_012740	TGME49_048600	TGME49_048600
tgo00410_beta-Alanine_metabolism	na	TGME49_117700	TGME49_111370	TGME49_065870
tgo00450_Selenocompound_metabolism	na	TGME49_109730	TGME49_080560	TGME49_089300	TGME49_115170	TGME49_016170	TGME49_082230	TGME49_016170	TGME49_109730
tgo00480_Glutathione_metabolism	na	TGME49_024350	TGME49_066120	TGME49_078830	TGME49_094200	TGME49_066760	TGME49_113140	TGME49_032590	TGME49_024350	TGME49_040560	TGME49_046920	TGME49_042600	TGME49_107850	TGME49_007060	TGME49_094640	TGME49_007060	TGME49_094640	TGME49_090670	TGME49_090670
tgo00500_Starch_and_sucrose_metabolism	na	TGME49_065450	TGME49_078110	TGME49_097720	TGME49_085980	TGME49_118580	TGME49_065450	TGME49_083780	TGME49_026910	TGME49_116520	TGME49_097720	TGME49_110670	TGME49_026910	TGME49_022720
tgo00510_N-Glycan_biosynthesis	na	TGME49_007070	TGME49_062930	TGME49_053030	TGME49_042020	TGME49_031430	TGME49_016540	TGME49_027790	TGME49_030590	TGME49_077970	TGME49_044520	TGME49_063690	TGME49_114730	TGME49_027790	TGME49_027790	TGME49_030590	TGME49_007070	TGME49_044520	TGME49_042020	TGME49_053030	TGME49_053030	TGME49_002570	TGME49_003970	TGME49_105870	TGME49_027790	TGME49_114730	TGME49_063690	TGME49_053030
tgo00520_Amino_sugar_and_nucleotide_sugar_metabolism	na	TGME49_064650	TGME49_064780	TGME49_025880	TGME49_060140	TGME49_039710	TGME49_085980	TGME49_118580	TGME49_031350	TGME49_065450	TGME49_029780	TGME49_057960	TGME49_018200	TGME49_062910	TGME49_085980	TGME49_118580	TGME49_065450	TGME49_038940	TGME49_086220	TGME49_083780	TGME49_065450	TGME49_065450	TGME49_065450
tgo00561_Glycerolipid_metabolism	na	TGME49_032730	TGME49_030690	TGME49_047360	TGME49_070910	TGME49_044150	TGME49_002460	TGME49_039250
tgo00562_Inositol_phosphate_metabolism	na	TGME49_022970	TGME49_022970	TGME49_096010	TGME49_030490	TGME49_022970	TGME49_111370	TGME49_025930	TGME49_033500	TGME49_007710
tgo00563_Glycosylphosphatidylinositol(GPI)-anchor_biosynthesis	na	TGME49_099040	TGME49_077570	TGME49_108000	TGME49_110100	TGME49_058110	TGME49_052440	TGME49_121670	TGME49_119300	TGME49_041860	TGME49_014920	TGME49_121670	TGME49_110100	TGME49_041860	TGME49_052440
tgo00564_Glycerophospholipid_metabolism	na	TGME49_016930	TGME49_117000	TGME49_110280	TGME49_106540	TGME49_002460	TGME49_039250	TGME49_030690	TGME49_047360	TGME49_007710	TGME49_070910	TGME49_010260	TGME49_107570	TGME49_063730	TGME49_057510	TGME49_061760	TGME49_028290	TGME49_081980	TGME49_028290	TGME49_025550	TGME49_069920
tgo00565_Ether_lipid_metabolism	na	TGME49_047360	TGME49_057510	TGME49_061760	TGME49_119570	TGME49_057510	TGME49_061760
tgo00590_Arachidonic_acid_metabolism	na	TGME49_066120	TGME49_066120	TGME49_104660	TGME49_090890	TGME49_090890
tgo00592_alpha-Linolenic_acid_metabolism	na	TGME49_047500	TGME49_047500	TGME49_073740	TGME49_073740	TGME49_073740	TGME49_047500
tgo00600_Sphingolipid_metabolism	na	TGME49_037200	TGME49_047360	TGME49_047360	TGME49_047360	TGME49_104470
tgo00604_Glycosphingolipid_biosynthesis_-_ganglio_series	na	TGME49_015940	TGME49_015940
tgo00620_Pyruvate_metabolism	na	TGME49_072290	TGME49_089650	TGME49_089930	TGME49_056760	TGME49_048400	TGME49_081630	TGME49_084190	TGME49_088500	TGME49_066640	TGME49_066640	TGME49_101120	TGME49_021320	TGME49_072290	TGME49_006610	TGME49_006470	TGME49_105980	TGME49_058940
tgo00630_Glyoxylate_and_dicarboxylate_metabolism	na	TGME49_026730	TGME49_026730	TGME49_003110	TGME49_068890	TGME49_044150	TGME49_101120	TGME49_039530	TGME49_034190	TGME49_002960	TGME49_032250
tgo00640_Propanoate_metabolism	na	TGME49_111370	TGME49_111370	TGME49_066640	TGME49_066640	TGME49_090600	TGME49_109750	TGME49_090600	TGME49_109750	TGME49_063130	TGME49_111370	TGME49_101120	TGME49_021320	TGME49_111370	TGME49_117700
tgo00650_Butanoate_metabolism	na	TGME49_004460	TGME49_101120	TGME49_032090	TGME49_117700	TGME49_072290
tgo00670_One_carbon_pool_by_folate	na	TGME49_049180	TGME49_049180	TGME49_037470	TGME49_035640	TGME49_049180	TGME49_034190	TGME49_037470	TGME49_049180
tgo00730_Thiamine_metabolism	na	TGME49_015250	TGME49_015250	TGME49_011090	TGME49_016170	TGME49_100120
tgo00740_Riboflavin_metabolism	na	TGME49_014280	TGME49_019320
tgo00750_Vitamin_B6_metabolism	na	TGME49_081490	TGME49_037140	TGME49_097080	TGME49_097080	TGME49_097080	TGME49_020840	TGME49_018780
tgo00760_Nicotinate_and_nicotinamide_metabolism	na	TGME49_069800	TGME49_008530	TGME49_044700	TGME49_118650
tgo00770_Pantothenate_and_CoA_biosynthesis	na	TGME49_107770	TGME49_042880	TGME49_107770	TGME49_118600	TGME49_107770	TGME49_065870	TGME49_097850	TGME49_014440
tgo00785_Lipoic_acid_metabolism	na	TGME49_026400	TGME49_071820	TGME49_026400	TGME49_071820
tgo00790_Folate_biosynthesis	na	TGME49_002920	TGME49_031920	TGME49_071350	TGME49_071350	TGME49_049180	TGME49_049180	TGME49_071350	TGME49_059550	TGME49_059550	TGME49_059550	TGME49_085750	TGME49_031920	TGME49_053780	TGME49_053780	TGME49_053780	TGME49_053780	TGME49_049180	TGME49_071350	TGME49_052380	TGME49_065830	TGME49_013780	TGME49_040930	TGME49_073350
tgo00860_Porphyrin_and_chlorophyll_metabolism	na	TGME49_088640	TGME49_023020	TGME49_093390	TGME49_114040	TGME49_006310	TGME49_089940	TGME49_089940	TGME49_071420	TGME49_053900	TGME49_063870	TGME49_028180
tgo00900_Terpenoid_backbone_biosynthesis	na	TGME49_008820	TGME49_014850	TGME49_055690	TGME49_062430	TGME49_101120	TGME49_027420	TGME49_027420	TGME49_024490	TGME49_024490	TGME49_000370	TGME49_036010	TGME49_036010	TGME49_021170
tgo00910_Nitrogen_metabolism	na	TGME49_049390	TGME49_093180	TGME49_053430	TGME49_037470	TGME49_046540	TGME49_120220	TGME49_067820	TGME49_007250	TGME49_046540	TGME49_120220
tgo00920_Sulfur_metabolism	na	TGME49_120730	TGME49_095720	TGME49_082230	TGME49_078910
tgo00970_Aminoacyl-tRNA_biosynthesis	na	TGME49_007640	TGME49_077030	TGME49_070510	TGME49_102750	TGME49_080600	TGME49_010750	TGME49_034500	TGME49_106960	TGME49_010840	TGME49_033860	TGME49_017460	TGME49_099810	TGME49_056990	TGME49_002530	TGME49_051690	TGME49_089300	TGME49_053290	TGME49_019540	TGME49_005710	TGME49_066730	TGME49_092080	TGME49_019430	TGME49_100260	TGME49_054110	TGME49_088360	TGME49_035640	TGME49_051880	TGME49_019850	TGME49_063870	TGME49_033840	TGME49_071940	TGME49_033840	TGME49_071940	TGME49_051690	TGME49_115170
tgo01040_Biosynthesis_of_unsaturated_fatty_acids	na	TGME49_017740	TGME49_071890	TGME49_111290	TGME49_085240	TGME49_073740	TGME49_047500	TGME49_017740	TGME49_071890	TGME49_111290	TGME49_085240	TGME49_017740	TGME49_071890	TGME49_111290	TGME49_085240	TGME49_017740	TGME49_071890	TGME49_111290	TGME49_085240	TGME49_017740	TGME49_071890	TGME49_111290	TGME49_085240	TGME49_038950	TGME49_017740	TGME49_071890	TGME49_111290	TGME49_085240	TGME49_017740	TGME49_071890	TGME49_111290	TGME49_085240	TGME49_017740	TGME49_071890	TGME49_111290	TGME49_085240	TGME49_073740	TGME49_047500	TGME49_017740	TGME49_071890	TGME49_111290	TGME49_085240	TGME49_017740	TGME49_071890	TGME49_111290	TGME49_085240	TGME49_017740	TGME49_071890	TGME49_111290
tgo01110_Biosynthesis_of_secondary_metabolites	na	TGME49_119570	TGME49_032250	TGME49_044150	TGME49_039530	TGME49_002960	TGME49_065450	TGME49_064650	TGME49_064780	TGME49_062910	TGME49_031350	TGME49_071890	TGME49_111290	TGME49_085240	TGME49_059130	TGME49_060140	TGME49_066640	TGME49_112520	TGME49_073740	TGME49_097850	TGME49_006470	TGME49_039490	TGME49_092100	TGME49_105980	TGME49_114400	TGME49_119920	TGME49_066270	TGME49_117700	TGME49_034190	TGME49_072290	TGME49_069110	TGME49_002340	TGME49_036070	TGME49_071610	TGME49_057750	TGME49_024490	TGME49_024490	TGME49_003110	TGME49_023840	TGME49_068890	TGME49_026730	TGME49_026730	TGME49_015280	TGME49_015590	TGME49_090600	TGME49_109750	TGME49_006470	TGME49_019550	TGME49_044200
tgo02010_ABC_transporters	na	TGME49_044270	TGME49_114330	TGME49_069000	TGME49_039020	TGME49_060310
tgo03008_Ribosome_biogenesis_in_eukaryotes	na	TGME49_048340	TGME49_049530	TGME49_016480	TGME49_036580	TGME49_005510	TGME49_047470	TGME49_111430	TGME49_078270	TGME49_113560	TGME49_072010	TGME49_014210	TGME49_119950	TGME49_018610	TGME49_005500	TGME49_113830	TGME49_032390	TGME49_053530	TGME49_042830	TGME49_105780	TGME49_061520	TGME49_003490	TGME49_105750	TGME49_042620	TGME49_042630	TGME49_030710	TGME49_037020	TGME49_110060	TGME49_111410	TGME49_110380	TGME49_009430	TGME49_039590	TGME49_034610	TGME49_014200	TGME49_095680	TGME49_069770	TGME49_032380	TGME49_063070	TGME49_068810	TGME49_072400	TGME49_007720	TGME49_008490	TGME49_010830	TGME49_027260	TGME49_033400	TGME49_118700	TGME49_113980	TGME49_018570
tgo03010_Ribosome	na	TGME49_091850	TGME49_063050	TGME49_029250	TGME49_063700	TGME49_029670	TGME49_025080	TGME49_042340	TGME49_070380	TGME49_026970	TGME49_013350	TGME49_010690	TGME49_045460	TGME49_007840	TGME49_012290	TGME49_015460	TGME49_017570	TGME49_045620	TGME49_039100	TGME49_075810	TGME49_005340	TGME49_059240	TGME49_031140	TGME49_043570	TGME49_009290	TGME49_007440	TGME49_032710	TGME49_027360	TGME49_109820	TGME49_084560	TGME49_018410	TGME49_054440	TGME49_092130	TGME49_025240	TGME49_030050	TGME49_015470	TGME49_004020	TGME49_112090	TGME49_110490	TGME49_120050	TGME49_099050	TGME49_038010	TGME49_048390	TGME49_050810	TGME49_114810	TGME49_028470	TGME49_100000	TGME49_089530	TGME49_045680
tgo03013_RNA_transport	na	TGME49_048340	TGME49_048340	TGME49_049530	TGME49_049610	TGME49_089560	TGME49_020250	TGME49_095040	TGME49_033230	TGME49_067420	TGME49_056770	TGME49_111160	TGME49_091330	TGME49_049610	TGME49_089560	TGME49_073850	TGME49_059640	TGME49_001700	TGME49_059640	TGME49_072350	TGME49_097750	TGME49_008780	TGME49_066460	TGME49_015560	TGME49_048340	TGME49_086420	TGME49_094800	TGME49_048340	TGME49_049530	TGME49_016480	TGME49_091820	TGME49_016860	TGME49_111750	TGME49_062720	TGME49_086090	TGME49_001680	TGME49_022860	TGME49_051500	TGME49_073520	TGME49_089830	TGME49_094620	TGME49_094670	TGME49_117720	TGME49_053530	TGME49_035910	TGME49_058590	TGME49_024850	TGME49_035540	TGME49_035970
tgo03015_mRNA_surveillance_pathway	na	TGME49_033230	TGME49_067420	TGME49_056770	TGME49_111160	TGME49_091330	TGME49_049610	TGME49_115720	TGME49_016860	TGME49_111750	TGME49_091820	TGME49_046040	TGME49_115720	TGME49_104710	TGME49_120570	TGME49_021190	TGME49_026080	TGME49_094700	TGME49_085200	TGME49_089560	TGME49_011020	TGME49_024850	TGME49_000400	TGME49_015170	TGME49_024220	TGME49_046510	TGME49_115670	TGME49_024850	TGME49_054450	TGME49_065530	TGME49_110050	TGME49_113350	TGME49_110700
tgo03018_RNA_degradation	na	TGME49_068850	TGME49_068860	TGME49_031040	TGME49_002750	TGME49_003610	TGME49_024860	TGME49_003610	TGME49_031040	TGME49_061050	TGME49_085660	TGME49_024860	TGME49_002750	TGME49_013930	TGME49_086550	TGME49_112400	TGME49_052320	TGME49_046970	TGME49_010440	TGME49_085540	TGME49_013770	TGME49_091140	TGME49_103150	TGME49_057150	TGME49_033020	TGME49_039410	TGME49_059560	TGME49_101220	TGME49_060240	TGME49_105770	TGME49_058980	TGME49_027450	TGME49_022290	TGME49_097140	TGME49_098970	TGME49_078950	TGME49_047610	TGME49_086560	TGME49_072630	TGME49_042830	TGME49_105780	TGME49_113010	TGME49_033930	TGME49_051780	TGME49_040600	TGME49_047550	TGME49_024850	TGME49_032360
tgo03020_RNA_polymerase	na	TGME49_113120	TGME49_058210	TGME49_025260	TGME49_038190	TGME49_031380	TGME49_040590	TGME49_070780	TGME49_071300	TGME49_033720	TGME49_002690	TGME49_017560	TGME49_115920	TGME49_054140	TGME49_072740	TGME49_106290	TGME49_067390	TGME49_112250	TGME49_061540	TGME49_023690	TGME49_017580	TGME49_097530	TGME49_044880	TGME49_046630	TGME49_064460	TGME49_067390	TGME49_061540
tgo03022_Basal_transcription_factors	na	TGME49_058680	TGME49_033400	TGME49_092010	TGME49_016870	TGME49_094920	TGME49_066930	TGME49_014520	TGME49_069660	TGME49_070330	TGME49_120070
tgo03030_DNA_replication	na	TGME49_008580	TGME49_051620	TGME49_081510	TGME49_010960	TGME49_037110	TGME49_013000	TGME49_073950	TGME49_047460	TGME49_120110	TGME49_038110	TGME49_043920	TGME49_054640	TGME49_097940	TGME49_014970	TGME49_016730	TGME49_019700	TGME49_017910	TGME49_068600	TGME49_060680	TGME49_097840	TGME49_058030	TGME49_033820	TGME49_119860	TGME49_080690	TGME49_019870	TGME49_037220	TGME49_036080	TGME49_048810	TGME49_053080	TGME49_035170	TGME49_061920
tgo03040_Spliceosome	na	TGME49_021650	TGME49_016860	TGME49_005180	TGME49_106380	TGME49_063650	TGME49_060200	TGME49_065410	TGME49_106220	TGME49_070770	TGME49_112280	TGME49_033520	TGME49_104350	TGME49_013410	TGME49_067350	TGME49_070830	TGME49_075750	TGME49_100280	TGME49_109740	TGME49_114790	TGME49_036650	TGME49_113240	TGME49_116180	TGME49_013410	TGME49_067350	TGME49_070830	TGME49_075750	TGME49_100280	TGME49_109740	TGME49_114790	TGME49_029210	TGME49_009690	TGME49_021950	TGME49_028000	TGME49_046500	TGME49_005010	TGME49_024580	TGME49_030960	TGME49_048250	TGME49_105010	TGME49_114740	TGME49_114830	TGME49_034520	TGME49_036910	TGME49_002770	TGME49_014820	TGME49_040710	TGME49_033520	TGME49_104350
tgo03050_Proteasome	na	TGME49_092220	TGME49_061210	TGME49_027960	TGME49_038180	TGME49_069250	TGME49_007770	TGME49_069840	TGME49_050830	TGME49_036920	TGME49_023960	TGME49_113410	TGME49_063060	TGME49_077500	TGME49_067080	TGME49_029950	TGME49_028210	TGME49_100310	TGME49_061010	TGME49_051760	TGME49_042290	TGME49_087210	TGME49_039500	TGME49_058150	TGME49_049590	TGME49_078050	TGME49_016450	TGME49_023590	TGME49_106930	TGME49_114090	TGME49_054900	TGME49_018920	TGME49_090010	TGME49_080710	TGME49_009090	TGME49_051760
tgo03060_Protein_export	na	TGME49_112430	TGME49_056050	TGME49_075800	TGME49_058070	TGME49_113100	TGME49_086730	TGME49_080610	TGME49_036130	TGME49_113100	TGME49_093570	TGME49_060630	TGME49_121400	TGME49_029030	TGME49_069980	TGME49_080740	TGME49_068910	TGME49_064440	TGME49_011040	TGME49_030380	TGME49_111720
tgo03410_Base_excision_repair	na	TGME49_088680	TGME49_051620	TGME49_070840	TGME49_008580	TGME49_080690	TGME49_119860	TGME49_033820	TGME49_054640	TGME49_058030	TGME49_047460	TGME49_120110	TGME49_047460	TGME49_120110	TGME49_047460	TGME49_120110	TGME49_061920	TGME49_061920	TGME49_061920	TGME49_088680	TGME49_113470	TGME49_107650	TGME49_105920	TGME49_008580	TGME49_047460	TGME49_120110	TGME49_051620	TGME49_094880	TGME49_088680	TGME49_033820	TGME49_054640	TGME49_058030	TGME49_080690	TGME49_119860	TGME49_070840	TGME49_088680	TGME49_061920
tgo03420_Nucleotide_excision_repair	na	TGME49_014520	TGME49_066930	TGME49_094920	TGME49_016870	TGME49_069660	TGME49_120070	TGME49_070330	TGME49_116660	TGME49_013690	TGME49_061920	TGME49_120070	TGME49_008580	TGME49_010960	TGME49_013000	TGME49_035170	TGME49_037110	TGME49_073950	TGME49_047460	TGME49_120110	TGME49_080690	TGME49_119860	TGME49_105300	TGME49_105310	TGME49_068560	TGME49_033820	TGME49_054640	TGME49_058030	TGME49_036080	TGME49_038110	TGME49_048810	TGME49_053080	TGME49_014520	TGME49_049330	TGME49_066930	TGME49_094920	TGME49_116660	TGME49_013690	TGME49_069660	TGME49_095340	TGME49_016870	TGME49_063140	TGME49_070330
tgo03430_Mismatch_repair	na	TGME49_061000	TGME49_066390	TGME49_066390	TGME49_008580	TGME49_047460	TGME49_120110	TGME49_033820	TGME49_054640	TGME49_058030	TGME49_036080	TGME49_038110	TGME49_048810	TGME49_053080	TGME49_090640	TGME49_033090	TGME49_061000	TGME49_036200	TGME49_036200	TGME49_010960	TGME49_013000	TGME49_035170	TGME49_037110	TGME49_073950	TGME49_061000	TGME49_066390	TGME49_097940
tgo03440_Homologous_recombination	na	TGME49_026480	TGME49_064450	TGME49_064840	TGME49_106080	TGME49_036920	TGME49_078060	TGME49_057180	TGME49_061920	TGME49_078060	TGME49_057180	TGME49_036080	TGME49_038110	TGME49_048810	TGME49_053080	TGME49_072900	TGME49_032450	TGME49_033820	TGME49_054640	TGME49_058030	TGME49_064840	TGME49_106080	TGME49_097940
tgo03450_Non-homologous_end-joining	na	TGME49_093460	TGME49_093460	TGME49_078060	TGME49_057180	TGME49_048160	TGME49_051620
tgo04070_Phosphatidylinositol_signaling_system	na	TGME49_049240	TGME49_007710	TGME49_030490	TGME49_096010	TGME49_081980	TGME49_002460	TGME49_039250	TGME49_022970	TGME49_022970	TGME49_022970
tgo04120_Ubiquitin_mediated_proteolysis	na	TGME49_111500	TGME49_011390	TGME49_013690	TGME49_013690	TGME49_013690	TGME49_013690	TGME49_059090	TGME49_064880	TGME49_003440	TGME49_116620	TGME49_067520	TGME49_001770	TGME49_007680	TGME49_007680	TGME49_013690	TGME49_116660	TGME49_104460	TGME49_078640	TGME49_120210	TGME49_094280	TGME49_119870	TGME49_104770	TGME49_075630	TGME49_078670	TGME49_016130	TGME49_035450	TGME49_051640	TGME49_002820	TGME49_090290	TGME49_105940	TGME49_065380	TGME49_095710	TGME49_080760	TGME49_008780	TGME49_100040	TGME49_063490
tgo04122_Sulfur_relay_system	na	TGME49_012100	TGME49_033200	TGME49_011090	TGME49_100120	TGME49_109020	TGME49_105910	TGME49_011090	TGME49_100120	TGME49_011090	TGME49_100120	TGME49_011090	TGME49_100120	TGME49_073350	TGME49_012100	TGME49_040930	TGME49_011090	TGME49_100120	TGME49_073350	TGME49_012100	TGME49_013780	TGME49_013780	TGME49_073350
tgo04130_SNARE_interactions_in_vesicular_transport	na	TGME49_005030	TGME49_015420	TGME49_099180	TGME49_026600	TGME49_070070	TGME49_023620	TGME49_026600	TGME49_119940	TGME49_100240	TGME49_047930	TGME49_015420	TGME49_099180	TGME49_042080	TGME49_078160	TGME49_070070	TGME49_030430	TGME49_048100	TGME49_057520	TGME49_047930	TGME49_100240	TGME49_042080	TGME49_078160
tgo04140_Regulation_of_autophagy	na	TGME49_029690	TGME49_036110	TGME49_054120	TGME49_029690	TGME49_116150	TGME49_021360	TGME49_033900
tgo04141_Protein_processing_in_endoplasmic_reticulum	na	TGME49_113230	TGME49_110320	TGME49_011040	TGME49_030380	TGME49_069980	TGME49_073090	TGME49_121640	TGME49_011040	TGME49_030380	TGME49_069980	TGME49_002570	TGME49_003970	TGME49_031430	TGME49_105870	TGME49_026510	TGME49_077000	TGME49_091680	TGME49_070530	TGME49_071440	TGME49_053030	TGME49_053030	TGME49_042020	TGME49_104460	TGME49_002820	TGME49_111720	TGME49_060630	TGME49_093570	TGME49_095340	TGME49_023680	TGME49_040700	TGME49_002820	TGME49_051640	TGME49_078670	TGME49_077990	TGME49_029650	TGME49_088210	TGME49_073760	TGME49_104460	TGME49_017160	TGME49_094290	TGME49_002820	TGME49_051640	TGME49_078670	TGME49_013690	TGME49_119870	TGME49_059980	TGME49_111240	TGME49_073760
tgo04144_Endocytosis	na	TGME49_067800	TGME49_090950	TGME49_113450	TGME49_073760	TGME49_048310	TGME49_115350	TGME49_020460	TGME49_115680	TGME49_014180	TGME49_030490	TGME49_030490	TGME49_025310	TGME49_103350	TGME49_103550	TGME49_109220	TGME49_031210	TGME49_057340	TGME49_031210	TGME49_071060	TGME49_048880	TGME49_057340	TGME49_048880
tgo04145_Phagosome	na	TGME49_070070	TGME49_048880	TGME49_047600	TGME49_077510	TGME49_094550	TGME49_031400	TGME49_031770	TGME49_116400	TGME49_012240	TGME49_021620	TGME49_066960	TGME49_008590	TGME49_012310	TGME49_019800	TGME49_023250	TGME49_032830	TGME49_046560	TGME49_056970	TGME49_059010	TGME49_081920	TGME49_090720	TGME49_091310	TGME49_105290	TGME49_110960	TGME49_115620	TGME49_008590	TGME49_012310	TGME49_019800	TGME49_023250	TGME49_032830	TGME49_046560	TGME49_056970	TGME49_059010	TGME49_081920	TGME49_090720	TGME49_091310	TGME49_105290	TGME49_110960	TGME49_115620	TGME49_011040	TGME49_030380	TGME49_069980	TGME49_110320	TGME49_008590	TGME49_012310	TGME49_019800	TGME49_023250	TGME49_032830
tgo04146_Peroxisome	na	TGME49_055210	TGME49_047650	TGME49_031870	TGME49_001850	TGME49_114330	TGME49_031870	TGME49_073740	TGME49_047500	TGME49_034570	TGME49_032250	TGME49_039530	TGME49_110830	TGME49_004460	TGME49_026300	TGME49_114330	TGME49_043800	TGME49_047760	TGME49_110080	TGME49_110150	TGME49_066760	TGME49_113140	TGME49_003580	TGME49_116190	TGME49_116310
tgo05145_Toxoplasmosis	na	TGME49_027280	TGME49_086450	TGME49_075300	TGME49_019750	TGME49_029420	TGME49_062730	TGME49_006590	TGME49_024950	TGME49_025490	TGME49_042400	TGME49_101440	TGME49_105860	TGME49_119560	TGME49_024750	TGME49_024760	TGME49_024770	TGME49_024780	TGME49_024790	TGME49_033450	TGME49_033460	TGME49_033480	TGME49_034930	TGME49_067130	TGME49_067140	TGME49_067150	TGME49_067160	TGME49_072560	TGME49_073110	TGME49_073120	TGME49_073130	TGME49_092250	TGME49_092260	TGME49_092270	TGME49_092280	TGME49_095600	TGME49_101140	TGME49_101150	TGME49_101160	TGME49_101170	TGME49_101180	TGME49_108020	TGME49_108840	TGME49_115740	TGME49_120170	TGME49_120180	TGME49_120190	TGME49_120200	TGME49_120230
[truncated: 104 more columns]
