# Supplementary material for: Gene Set Enrichment Analysis (GSEA) of Toxoplasma gondii expression datasets links cell cycle progression and the bradyzoite developmental program
Source: BMC Genomics. 2014 Jun 24;15(1):515. doi: 10.1186/1471-2164-15-515 (PMC4092224; doi:10.1186/1471-2164-15-515)
Supplement: Supplementary file 3 — Additional file 3: GMT files formatted for use in GSEA (Version 6). Genome details were downloaded from the T. gondii genome resource http://www.toxodb.org. Genome Version 6 (R6; used for this manuscript) formatted Gene ID’s are provided. Detailed instructions for implementation of GSEA are available at the Broad Institute website (http://www.broadinstitute.org/gsea/index.jsp). (ZIP 65 KB) [file 12864_2014_6217_MOESM3_ESM.zip › gmt_R6/brady.gmt]

In Vivo Brady Specific	vivo_vitro	TGME49_097350	TGME49_100350	TGME49_100660	TGME49_100690	TGME49_100690	TGME49_002720	TGME49_002790	TGME49_003370	TGME49_005640	TGME49_005480	TGME49_005450	TGME49_002750	TGME49_002930	TGME49_102010	TGME49_102050	TGME49_102050	TGME49_007130	TGME49_007130	TGME49_007250	TGME49_007030	TGME49_007780	TGME49_008330	TGME49_008350	TGME49_009240	TGME49_009920	TGME49_010250	TGME49_010410	TGME49_011000	TGME49_012030	TGME49_012810	TGME49_013750	TGME49_014320	TGME49_015770	TGME49_014880	TGME49_014920	TGME49_015400	TGME49_015490	TGME49_015750	TGME49_014390	TGME49_015390	TGME49_016400	TGME49_016560	TGME49_016650	TGME49_016950	TGME49_017030	TGME49_015920	TGME49_017560	TGME49_017460
In Vitro Brady Specific	vitro_vivo	TGME49_097500	TGME49_097160	TGME49_097060	TGME49_097430	TGME49_097470	TGME49_097780	TGME49_097890	TGME49_098020	TGME49_097280	TGME49_098960	TGME49_100120	TGME49_100280	TGME49_100260	TGME49_101150	TGME49_101340	TGME49_101890	TGME49_001380	TGME49_001270	TGME49_003720	TGME49_004400	TGME49_001210	TGME49_001680	TGME49_002920	TGME49_003970	TGME49_004120	TGME49_004350	TGME49_006310	TGME49_002010	TGME49_003560	TGME49_007100	TGME49_009030	TGME49_009950	TGME49_007660	TGME49_007920	TGME49_008840	TGME49_009090	TGME49_009650	TGME49_009750	TGME49_008060	TGME49_009970	TGME49_011020	TGME49_011630	TGME49_010690	TGME49_011420	TGME49_011440	TGME49_011670	TGME49_011040	TGME49_012250
In Vivo Tachyzoite	vivo_tachy	TGME49_000010	TGME49_097120	TGME49_097500	TGME49_097060	TGME49_097070	TGME49_097180	TGME49_097430	TGME49_097470	TGME49_097780	TGME49_097890	TGME49_098020	TGME49_097910	TGME49_097760	TGME49_100200	TGME49_100280	TGME49_099780	TGME49_100260	TGME49_101150	TGME49_101890	TGME49_001380	TGME49_001780	TGME49_003170	TGME49_004400	TGME49_004050	TGME49_004020	TGME49_001390	TGME49_003380	TGME49_005180	TGME49_005470	TGME49_001410	TGME49_004530	TGME49_003560	TGME49_009030	TGME49_009950	TGME49_007920	TGME49_008840	TGME49_009420	TGME49_009650	TGME49_009850	TGME49_009970	TGME49_010370	TGME49_011020	TGME49_011290	TGME49_011420	TGME49_011440	TGME49_011040	TGME49_012250	TGME49_012280
In Vivo Bradyzoite	vivo_brady	TGME49_097280	TGME49_100660	TGME49_100690	TGME49_100690	TGME49_003720	TGME49_002020	TGME49_001520	TGME49_005510	TGME49_005750	TGME49_001840	TGME49_001850	TGME49_002030	TGME49_002050	TGME49_002720	TGME49_003080	TGME49_003110	TGME49_003290	TGME49_003500	TGME49_004460	TGME49_005260	TGME49_005430	TGME49_005720	TGME49_005480	TGME49_005060	TGME49_005450	TGME49_005210	TGME49_002930	TGME49_003090	TGME49_001110	TGME49_004330	TGME49_102010	TGME49_102050	TGME49_102050	TGME49_007150	TGME49_007150	TGME49_007130	TGME49_007130	TGME49_007140	TGME49_007160	TGME49_007210	TGME49_007710	TGME49_008430	TGME49_007370	TGME49_007600	TGME49_007700	TGME49_008350	TGME49_008730	TGME49_009240
Early Bradyzoite	vitro_early	TGME49_001730	TGME49_010300	TGME49_022940	TGME49_021240	TGME49_024580	TGME49_024770	TGME49_028020	TGME49_033370	TGME49_041150	TGME49_044220	TGME49_044070	TGME49_047500	TGME49_049420	TGME49_049730	TGME49_054430	TGME49_057940	TGME49_064480	TGME49_066010	TGME49_110930	TGME49_111120	TGME49_115930	TGME49_116150	TGME49_108940	TGME49_116170	TGME49_069330	TGME49_071370	TGME49_119690	TGME49_120530	TGME49_120590	TGME49_078130	TGME49_082220	TGME49_084550	TGME49_083750	TGME49_089800	TGME49_089810	TGME49_094340
Late Bradyzoite	vitro_late	TGME49_098960	TGME49_099470	TGME49_002040	TGME49_002180	TGME49_003110	TGME49_004440	TGME49_004530	TGME49_004330	TGME49_008850	TGME49_009790	TGME49_008540	TGME49_008840	TGME49_011630	TGME49_013280	TGME49_012760	TGME49_013470	TGME49_014420	TGME49_016950	TGME49_018950	TGME49_019650	TGME49_020240	TGME49_022000	TGME49_022890	TGME49_024460	TGME49_023430	TGME49_028100	TGME49_024590	TGME49_032060	TGME49_032520	TGME49_033140	TGME49_031130	TGME49_032220	TGME49_032640	TGME49_036650	TGME49_034350	TGME49_035200	TGME49_034180	TGME49_039890	TGME49_038440	TGME49_038630	TGME49_038850	TGME49_039740	TGME49_040310	TGME49_040670	TGME49_040900	TGME49_043740	TGME49_038950	TGME49_050710
In Vitro Bradyzoite	vitro_brady	TGME49_097840	TGME49_097280	TGME49_098960	TGME49_099040	TGME49_003720	TGME49_002020	TGME49_001520	TGME49_005750	TGME49_001840	TGME49_002030	TGME49_002050	TGME49_003080	TGME49_003110	TGME49_003290	TGME49_003500	TGME49_004420	TGME49_004460	TGME49_005260	TGME49_005430	TGME49_002010	TGME49_002440	TGME49_006430	TGME49_004330	TGME49_007150	TGME49_007150	TGME49_007130	TGME49_007130	TGME49_007140	TGME49_007160	TGME49_007210	TGME49_007710	TGME49_008430	TGME49_007750	TGME49_009620	TGME49_008740	TGME49_007600	TGME49_008380	TGME49_008730	TGME49_008840	TGME49_009490	TGME49_009720	TGME49_009750	TGME49_009760	TGME49_009810	TGME49_009980	TGME49_007930	TGME49_009700	TGME49_007890
In Vitro Tachyzoite	vitro_tachy	TGME49_097180	TGME49_097910	TGME49_099780	TGME49_001780	TGME49_004050	TGME49_005350	TGME49_006510	TGME49_004530	TGME49_001730	TGME49_008030	TGME49_008550	TGME49_009160	TGME49_009850	TGME49_010250	TGME49_011290	TGME49_014880	TGME49_015360	TGME49_014390	TGME49_016820	TGME49_016770	TGME49_017460	TGME49_018520	TGME49_018720	TGME49_019730	TGME49_018740	TGME49_021330	TGME49_021180	TGME49_020950	TGME49_021480	TGME49_022170	TGME49_023020	TGME49_024460	TGME49_025560	TGME49_026030	TGME49_024530	TGME49_026540	TGME49_026680	TGME49_026920	TGME49_026990	TGME49_033460	TGME49_033480	TGME49_030210	TGME49_030180	TGME49_029690	TGME49_030850	TGME49_030970	TGME49_029140	TGME49_030560
Compound1 Induced	cmpd1	TGME49_001170	TGME49_001760	TGME49_002020	TGME49_002140	TGME49_002390	TGME49_004880	TGME49_005370	TGME49_005750	TGME49_006340	TGME49_007130	TGME49_007140	TGME49_007150	TGME49_007210	TGME49_007590	TGME49_008030	TGME49_009050	TGME49_009420	TGME49_009750	TGME49_009760	TGME49_010370	TGME49_010420	TGME49_011410	TGME49_011600	TGME49_012210	TGME49_012770	TGME49_012980	TGME49_013920	TGME49_014810	TGME49_015370	TGME49_016140	TGME49_016970	TGME49_019590	TGME49_020240	TGME49_020270	TGME49_020380	TGME49_021250	TGME49_021310	TGME49_021840	TGME49_022330	TGME49_022370	TGME49_023020	TGME49_023900	TGME49_024000	TGME49_024130	TGME49_024180	TGME49_025020	TGME49_025290	TGME49_025320
[truncated: 394 more columns]
