# Supplementary material for: Gene Set Enrichment Analysis (GSEA) of Toxoplasma gondii expression datasets links cell cycle progression and the bradyzoite developmental program
Source: BMC Genomics. 2014 Jun 24;15(1):515. doi: 10.1186/1471-2164-15-515 (PMC4092224; doi:10.1186/1471-2164-15-515)
Supplement: Supplementary file 3 — Additional file 3: GMT files formatted for use in GSEA (Version 6). Genome details were downloaded from the T. gondii genome resource http://www.toxodb.org. Genome Version 6 (R6; used for this manuscript) formatted Gene ID’s are provided. Detailed instructions for implementation of GSEA are available at the Broad Institute website (http://www.broadinstitute.org/gsea/index.jsp). (ZIP 65 KB) [file 12864_2014_6217_MOESM3_ESM.zip › gmt_R6/cellCycle_g1.gmt]

R0.0	T0	TGME49_013010	TGME49_089070	TGME49_022270	TGME49_011730	TGME49_022300	TGME49_119860	TGME49_006700	TGME49_089000	TGME49_061680	TGME49_068010	TGME49_049940	TGME49_026960	TGME49_012760	TGME49_050010	TGME49_119580	TGME49_094640	TGME49_003970	TGME49_037220	TGME49_084010	TGME49_005110	TGME49_001250	TGME49_045570	TGME49_057770	TGME49_059250	TGME49_083700	TGME49_018780	TGME49_068780	TGME49_017690	TGME49_068010	TGME49_055390	TGME49_031170	TGME49_093590	TGME49_063240	TGME49_054630	TGME49_078160	TGME49_064780	TGME49_077560	TGME49_034190	TGME49_058030	TGME49_030060	TGME49_061610	TGME49_087500	TGME49_047040	TGME49_067690	TGME49_090620	TGME49_026830	TGME49_009970	TGME49_116700
R0.2	T1	TGME49_013010	TGME49_022270	TGME49_022300	TGME49_119860	TGME49_068010	TGME49_012760	TGME49_119580	TGME49_094640	TGME49_005110	TGME49_057770	TGME49_017690	TGME49_068010	TGME49_055390	TGME49_031170	TGME49_093590	TGME49_078160	TGME49_058030	TGME49_047040	TGME49_090620	TGME49_026830	TGME49_009970	TGME49_116700	TGME49_119580	TGME49_058450	TGME49_009140	TGME49_097420	TGME49_086140	TGME49_009060	TGME49_040650	TGME49_090730	TGME49_032490	TGME49_113200	TGME49_088410	TGME49_002130	TGME49_062430	TGME49_058480	TGME49_053650	TGME49_039290	TGME49_113490	TGME49_040410	TGME49_027930	TGME49_088700	TGME49_092140	TGME49_111720	TGME49_095970	TGME49_027930	TGME49_050020	TGME49_120550
R0.4	T2	TGME49_022300	TGME49_119860	TGME49_012760	TGME49_057770	TGME49_068010	TGME49_093590	TGME49_026830	TGME49_119580	TGME49_058450	TGME49_097420	TGME49_040650	TGME49_088410	TGME49_062430	TGME49_039290	TGME49_027930	TGME49_024870	TGME49_092140	TGME49_111720	TGME49_095970	TGME49_027930	TGME49_120550	TGME49_086750
R0.6	T3	TGME49_022300	TGME49_012760	TGME49_057770	TGME49_026830	TGME49_058450	TGME49_097420	TGME49_088410	TGME49_039290	TGME49_027930	TGME49_111720	TGME49_086750
R0.8	T4	TGME49_026830	TGME49_058450	TGME49_088410	TGME49_039290	TGME49_086750
R1.0	T5	TGME49_086750
R1.2	T6	TGME49_086750
R1.4	T7	TGME49_086750
R1.6	T8
R1.8	T9
R2.0	T10
R2.2	T11
R2.4	T12
R2.6	T13
R2.8	T14
R3.0	T15
R3.2	T16
R3.4	T17	TGME49_050120	TGME49_070800	TGME49_088800	TGME49_062400	TGME49_014840	TGME49_080520	TGME49_040300	TGME49_015700	TGME49_015700	TGME49_037280	TGME49_113050	TGME49_034920
R3.6	T18	TGME49_047400	TGME49_050120	TGME49_050120	TGME49_070800	TGME49_006510	TGME49_088800	TGME49_020510	TGME49_062400	TGME49_077870	TGME49_025170	TGME49_115290	TGME49_119340	TGME49_105860	TGME49_052060	TGME49_014840	TGME49_085880	TGME49_066690	TGME49_026420	TGME49_085880	TGME49_020470	TGME49_080520	TGME49_040300	TGME49_015700	TGME49_030170	TGME49_015700	TGME49_020540	TGME49_117100	TGME49_109190	TGME49_015950	TGME49_019640	TGME49_113180	TGME49_037280	TGME49_033390	TGME49_015950	TGME49_027140	TGME49_113050	TGME49_033380	TGME49_034920
R3.8	T19	TGME49_020380	TGME49_047400	TGME49_050120	TGME49_050110	TGME49_050120	TGME49_070800	TGME49_006510	TGME49_088800	TGME49_101580	TGME49_028170	TGME49_020510	TGME49_045430	TGME49_062400	TGME49_077870	TGME49_025170	TGME49_115290	TGME49_118450	TGME49_003050	TGME49_114240	TGME49_055170	TGME49_119340	TGME49_105860	TGME49_052060	TGME49_014840	TGME49_085880	TGME49_116710	TGME49_066690	TGME49_026420	TGME49_023990	TGME49_085880	TGME49_044710	TGME49_047700	TGME49_093000	TGME49_020470	TGME49_080520	TGME49_022230	TGME49_040300	TGME49_015700	TGME49_030170	TGME49_076890	TGME49_015700	TGME49_020540	TGME49_086010	TGME49_117100	TGME49_109190	TGME49_015950	TGME49_019640	TGME49_113180
R4.0	T20	TGME49_043930	TGME49_020380	TGME49_047400	TGME49_050120	TGME49_050110	TGME49_050120	TGME49_070800	TGME49_006510	TGME49_024620	TGME49_088800	TGME49_101580	TGME49_069690	TGME49_040090	TGME49_028170	TGME49_114700	TGME49_024950	TGME49_020510	TGME49_045430	TGME49_062400	TGME49_013060	TGME49_026470	TGME49_077870	TGME49_025170	TGME49_053820	TGME49_115290	TGME49_118450	TGME49_016820	TGME49_001380	TGME49_024950	TGME49_003050	TGME49_114240	TGME49_055170	TGME49_119340	TGME49_054420	TGME49_093190	TGME49_067450	TGME49_105860	TGME49_052060	TGME49_014840	TGME49_099670	TGME49_093770	TGME49_085880	TGME49_032670	TGME49_027950	TGME49_116710	TGME49_066690	TGME49_026420	TGME49_023990
R4.2	T21	TGME49_088690	TGME49_043930	TGME49_020380	TGME49_040060	TGME49_047400	TGME49_050120	TGME49_050110	TGME49_050120	TGME49_070800	TGME49_006510	TGME49_089630	TGME49_089620	TGME49_008030	TGME49_024620	TGME49_120490	TGME49_088800	TGME49_101580	TGME49_055260	TGME49_106400	TGME49_069690	TGME49_040090	TGME49_028170	TGME49_114700	TGME49_003060	TGME49_024950	TGME49_008730	TGME49_020510	TGME49_045430	TGME49_062400	TGME49_042580	TGME49_066400	TGME49_013060	TGME49_026470	TGME49_005190	TGME49_077870	TGME49_025170	TGME49_053820	TGME49_115290	TGME49_071110	TGME49_118450	TGME49_016820	TGME49_054000	TGME49_001380	TGME49_024950	TGME49_106520	TGME49_003050	TGME49_114240	TGME49_080370
R4.4	T22	TGME49_088690	TGME49_043930	TGME49_020380	TGME49_063220	TGME49_040060	TGME49_047400	TGME49_050120	TGME49_073380	TGME49_050110	TGME49_050120	TGME49_070800	TGME49_006510	TGME49_078030	TGME49_089630	TGME49_029930	TGME49_089620	TGME49_008030	TGME49_120490	TGME49_088800	TGME49_101580	TGME49_055260	TGME49_106400	TGME49_116250	TGME49_069690	TGME49_040090	TGME49_028170	TGME49_114700	TGME49_003060	TGME49_024950	TGME49_008730	TGME49_053640	TGME49_020510	TGME49_045430	TGME49_027670	TGME49_062400	TGME49_042580	TGME49_066400	TGME49_024590	TGME49_013060	TGME49_026470	TGME49_097530	TGME49_035990	TGME49_061060	TGME49_005190	TGME49_077870	TGME49_043240	TGME49_025170	TGME49_115290
R4.6	T23	TGME49_088690	TGME49_043930	TGME49_020380	TGME49_031960	TGME49_087180	TGME49_063220	TGME49_040060	TGME49_018610	TGME49_050120	TGME49_073380	TGME49_050110	TGME49_028150	TGME49_018580	TGME49_070800	TGME49_006510	TGME49_078030	TGME49_089630	TGME49_029930	TGME49_115140	TGME49_078590	TGME49_120490	TGME49_085800	TGME49_088800	TGME49_101580	TGME49_104740	TGME49_106400	TGME49_073840	TGME49_084580	TGME49_069690	TGME49_040090	TGME49_049030	TGME49_089510	TGME49_017470	TGME49_028170	TGME49_114700	TGME49_003060	TGME49_024950	TGME49_008730	TGME49_053640	TGME49_020510	TGME49_045430	TGME49_027670	TGME49_017680	TGME49_062400	TGME49_066880	TGME49_042580	TGME49_066400	TGME49_024590
R4.8	T24	TGME49_088690	TGME49_090920	TGME49_043930	TGME49_032390	TGME49_024290	TGME49_113240	TGME49_031960	TGME49_087180	TGME49_063220	TGME49_118690	TGME49_032380	TGME49_018610	TGME49_071100	TGME49_073380	TGME49_050110	TGME49_028150	TGME49_018580	TGME49_006510	TGME49_003750	TGME49_078030	TGME49_089630	TGME49_029930	TGME49_072520	TGME49_039590	TGME49_115140	TGME49_078590	TGME49_021590	TGME49_002760	TGME49_085800	TGME49_088800	TGME49_099780	TGME49_101580	TGME49_014210	TGME49_008540	TGME49_088530	TGME49_014270	TGME49_104740	TGME49_036670	TGME49_106400	TGME49_073840	TGME49_084580	TGME49_118610	TGME49_031040	TGME49_070700	TGME49_040090	TGME49_049030	TGME49_089510	TGME49_017470
R5.0	T25	TGME49_088690	TGME49_090920	TGME49_032390	TGME49_024290	TGME49_051060	TGME49_053090	TGME49_079350	TGME49_113240	TGME49_031960	TGME49_087180	TGME49_063220	TGME49_118690	TGME49_039810	TGME49_032380	TGME49_018610	TGME49_075650	TGME49_071100	TGME49_015260	TGME49_073380	TGME49_028150	TGME49_085850	TGME49_018580	TGME49_076930	TGME49_003750	TGME49_029930	TGME49_072520	TGME49_039590	TGME49_119730	TGME49_039790	TGME49_115140	TGME49_003490	TGME49_003370	TGME49_078590	TGME49_021590	TGME49_084200	TGME49_002760	TGME49_085800	TGME49_086410	TGME49_099780	TGME49_014210	TGME49_008540	TGME49_095320	TGME49_088530	TGME49_014270	TGME49_104740	TGME49_036670	TGME49_014200	TGME49_106400
R5.2	T26	TGME49_090920	TGME49_032390	TGME49_024290	TGME49_051060	TGME49_053090	TGME49_079350	TGME49_002910	TGME49_113240	TGME49_031960	TGME49_087180	TGME49_111030	TGME49_118690	TGME49_039810	TGME49_032380	TGME49_018610	TGME49_075650	TGME49_068710	TGME49_071100	TGME49_015260	TGME49_073380	TGME49_114480	TGME49_028150	TGME49_085850	TGME49_106270	TGME49_018580	TGME49_076930	TGME49_003750	TGME49_044880	TGME49_072520	TGME49_039590	TGME49_119730	TGME49_039790	TGME49_115140	TGME49_003490	TGME49_051600	TGME49_029290	TGME49_003370	TGME49_002980	TGME49_009860	TGME49_078590	TGME49_084200	TGME49_002760	TGME49_085800	TGME49_086410	TGME49_099780	TGME49_032520	TGME49_002280	TGME49_014210
R5.4	T27	TGME49_111830	TGME49_089900	TGME49_090920	TGME49_032390	TGME49_051060	TGME49_053090	TGME49_113660	TGME49_079350	TGME49_002910	TGME49_113240	TGME49_031960	TGME49_087180	TGME49_111030	TGME49_039810	TGME49_032380	TGME49_018610	TGME49_075650	TGME49_068710	TGME49_071100	TGME49_015260	TGME49_073380	TGME49_114480	TGME49_085850	TGME49_068950	TGME49_018580	TGME49_066680	TGME49_076930	TGME49_044880	TGME49_022000	TGME49_072520	TGME49_055320	TGME49_039590	TGME49_119730	TGME49_039790	TGME49_115140	TGME49_003490	TGME49_051600	TGME49_029290	TGME49_003370	TGME49_120180	TGME49_026240	TGME49_002980	TGME49_009860	TGME49_078590	TGME49_084200	TGME49_002760	TGME49_085800	TGME49_086410
R5.6	T28	TGME49_111830	TGME49_089900	TGME49_112480	TGME49_113660	TGME49_079350	TGME49_002910	TGME49_011330	TGME49_039810	TGME49_075650	TGME49_068710	TGME49_054300	TGME49_071100	TGME49_015260	TGME49_085850	TGME49_068950	TGME49_018580	TGME49_066680	TGME49_076930	TGME49_022930	TGME49_022000	TGME49_072520	TGME49_055320	TGME49_015400	TGME49_039590	TGME49_119730	TGME49_039790	TGME49_115140	TGME49_003490	TGME49_029290	TGME49_003370	TGME49_120180	TGME49_026240	TGME49_002980	TGME49_078590	TGME49_084200	TGME49_002760	TGME49_044440	TGME49_086410	TGME49_099780	TGME49_032520	TGME49_002280	TGME49_027150	TGME49_014210	TGME49_033400	TGME49_008540	TGME49_095320	TGME49_113520	TGME49_088530
R5.8	T29	TGME49_111830	TGME49_089900	TGME49_039250	TGME49_112480	TGME49_113660	TGME49_002910	TGME49_011330	TGME49_060440	TGME49_039810	TGME49_054300	TGME49_015260	TGME49_085850	TGME49_068950	TGME49_066680	TGME49_076930	TGME49_022930	TGME49_022000	TGME49_072520	TGME49_055320	TGME49_015400	TGME49_119730	TGME49_039790	TGME49_003490	TGME49_003370	TGME49_120180	TGME49_026240	TGME49_078590	TGME49_044440	TGME49_032520	TGME49_002280	TGME49_027150	TGME49_033400	TGME49_062040	TGME49_008540	TGME49_095320	TGME49_113520	TGME49_088530	TGME49_014270	TGME49_099210	TGME49_078270	TGME49_093810	TGME49_034480	TGME49_068630	TGME49_063440	TGME49_031040	TGME49_060400	TGME49_094420	TGME49_071280
R6.0	T30	TGME49_111830	TGME49_089900	TGME49_039250	TGME49_112480	TGME49_113660	TGME49_011330	TGME49_060440	TGME49_039810	TGME49_015260	TGME49_068950	TGME49_066680	TGME49_076930	TGME49_054060	TGME49_022930	TGME49_055320	TGME49_015400	TGME49_120180	TGME49_026240	TGME49_044440	TGME49_032520	TGME49_002280	TGME49_027150	TGME49_033400	TGME49_062040	TGME49_113520	TGME49_088530	TGME49_099210	TGME49_093810	TGME49_068630	TGME49_063440	TGME49_089940	TGME49_094420	TGME49_071280	TGME49_067390	TGME49_035960	TGME49_008570	TGME49_001720	TGME49_053780	TGME49_005510	TGME49_027830	TGME49_053780	TGME49_053900	TGME49_110250	TGME49_069770	TGME49_093840	TGME49_052320	TGME49_101890	TGME49_035500
R6.2	T31	TGME49_111830	TGME49_112480	TGME49_113660	TGME49_011330	TGME49_060440	TGME49_068950	TGME49_054060	TGME49_022930	TGME49_055320	TGME49_120180	TGME49_044440	TGME49_032520	TGME49_002280	TGME49_027150	TGME49_033400	TGME49_062040	TGME49_113520	TGME49_099210	TGME49_093810	TGME49_068630	TGME49_089940	TGME49_071280	TGME49_067390	TGME49_035960	TGME49_053780	TGME49_027830	TGME49_053780	TGME49_053900	TGME49_110250	TGME49_093840	TGME49_033470	TGME49_052320	TGME49_101890	TGME49_035500	TGME49_120040	TGME49_004500	TGME49_112960	TGME49_063990	TGME49_061690	TGME49_057110	TGME49_057530	TGME49_110310	TGME49_028990	TGME49_053780	TGME49_063670	TGME49_040810	TGME49_086610	TGME49_086640
R6.4	T32	TGME49_111830	TGME49_112480	TGME49_060440	TGME49_068950	TGME49_054060	TGME49_020450	TGME49_022930	TGME49_120180	TGME49_027150	TGME49_099210	TGME49_089940	TGME49_035960	TGME49_053780	TGME49_027830	TGME49_053780	TGME49_053900	TGME49_110250	TGME49_033470	TGME49_052320	TGME49_030520	TGME49_101890	TGME49_120040	TGME49_004500	TGME49_112960	TGME49_063990	TGME49_057110	TGME49_106030	TGME49_057530	TGME49_075690	TGME49_110310	TGME49_028990	TGME49_071070	TGME49_053780	TGME49_063670	TGME49_040810	TGME49_069290	TGME49_086610	TGME49_086640	TGME49_039310	TGME49_119740	TGME49_063430	TGME49_110380	TGME49_026550	TGME49_005240	TGME49_043530	TGME49_059610	TGME49_066750	TGME49_021920
R6.6	T33	TGME49_061670	TGME49_060440	TGME49_021320	TGME49_054060	TGME49_020450	TGME49_022930	TGME49_039320	TGME49_120180	TGME49_069130	TGME49_006700	TGME49_089940	TGME49_087270	TGME49_035960	TGME49_053780	TGME49_053780	TGME49_053900	TGME49_033470	TGME49_052320	TGME49_030520	TGME49_101890	TGME49_120040	TGME49_004500	TGME49_020350	TGME49_110100	TGME49_068600	TGME49_057110	TGME49_106030	TGME49_057530	TGME49_075690	TGME49_110310	TGME49_028990	TGME49_071070	TGME49_053780	TGME49_019700	TGME49_069290	TGME49_086610	TGME49_039310	TGME49_119740	TGME49_063430	TGME49_110380	TGME49_071810	TGME49_026550	TGME49_005240	TGME49_043530	TGME49_059610	TGME49_066750	TGME49_021920	TGME49_011480
R6.8	T34	TGME49_025990	TGME49_045670	TGME49_027970	TGME49_061670	TGME49_051930	TGME49_013010	TGME49_021320	TGME49_052310	TGME49_054060	TGME49_020450	TGME49_089070	TGME49_039320	TGME49_069130	TGME49_031890	TGME49_006700	TGME49_049180	TGME49_089940	TGME49_055370	TGME49_061680	TGME49_087270	TGME49_038950	TGME49_100260	TGME49_097240	TGME49_008560	TGME49_056840	TGME49_053780	TGME49_037140	TGME49_053780	TGME49_053900	TGME49_062660	TGME49_033470	TGME49_015990	TGME49_003970	TGME49_030520	TGME49_062450	TGME49_101890	TGME49_120040	TGME49_004500	TGME49_020350	TGME49_045570	TGME49_059250	TGME49_110100	TGME49_068600	TGME49_057110	TGME49_106030	TGME49_057530	TGME49_075690	TGME49_110310
R7.0	T35	TGME49_025990	TGME49_112320	TGME49_045670	TGME49_027970	TGME49_022020	TGME49_072290	TGME49_017750	TGME49_061670	TGME49_051930	TGME49_013010	TGME49_021320	TGME49_105980	TGME49_106970	TGME49_052310	TGME49_054060	TGME49_006610	TGME49_020450	TGME49_089070	TGME49_039320	TGME49_022270	TGME49_069130	TGME49_031890	TGME49_011730	TGME49_014970	TGME49_038940	TGME49_006700	TGME49_016730	TGME49_089000	TGME49_049180	TGME49_089940	TGME49_121590	TGME49_055370	TGME49_061680	TGME49_087270	TGME49_038950	TGME49_100260	TGME49_097240	TGME49_068010	TGME49_049940	TGME49_062910	TGME49_026960	TGME49_008560	TGME49_056840	TGME49_053780	TGME49_060680	TGME49_054820	TGME49_037140	TGME49_119580
R7.2	T36	TGME49_025990	TGME49_112320	TGME49_045670	TGME49_027970	TGME49_022020	TGME49_072290	TGME49_017750	TGME49_061070	TGME49_017740	TGME49_061670	TGME49_051930	TGME49_013010	TGME49_021320	TGME49_105980	TGME49_106970	TGME49_052310	TGME49_054060	TGME49_006610	TGME49_020450	TGME49_089070	TGME49_039320	TGME49_022270	TGME49_069130	TGME49_031890	TGME49_011730	TGME49_007060	TGME49_022300	TGME49_119860	TGME49_014970	TGME49_038940	TGME49_006700	TGME49_016730	TGME49_089000	TGME49_049180	TGME49_089940	TGME49_121590	TGME49_055370	TGME49_061680	TGME49_087270	TGME49_003170	TGME49_038950	TGME49_100260	TGME49_097240	TGME49_068010	TGME49_049940	TGME49_062910	TGME49_026960	TGME49_033540
R7.4	T37	TGME49_025990	TGME49_112320	TGME49_045670	TGME49_027970	TGME49_022020	TGME49_072290	TGME49_017750	TGME49_061070	TGME49_017740	TGME49_061670	TGME49_051930	TGME49_013010	TGME49_021320	TGME49_105980	TGME49_106970	TGME49_052310	TGME49_054060	TGME49_006610	TGME49_020450	TGME49_089070	TGME49_039320	TGME49_022270	TGME49_069130	TGME49_064080	TGME49_031890	TGME49_011730	TGME49_007060	TGME49_022300	TGME49_119860	TGME49_014970	TGME49_038940	TGME49_019870	TGME49_016730	TGME49_089000	TGME49_049180	TGME49_089940	TGME49_121590	TGME49_055370	TGME49_061680	TGME49_087270	TGME49_003170	TGME49_038950	TGME49_100260	TGME49_097240	TGME49_068010	TGME49_049940	TGME49_059550	TGME49_062910
R7.6	T38	TGME49_025990	TGME49_112320	TGME49_045670	TGME49_027970	TGME49_022020	TGME49_072290	TGME49_017750	TGME49_061070	TGME49_017740	TGME49_061670	TGME49_051930	TGME49_013010	TGME49_021320	TGME49_105980	TGME49_106970	TGME49_054060	TGME49_006610	TGME49_020450	TGME49_089070	TGME49_039320	TGME49_022270	TGME49_069130	TGME49_064080	TGME49_031890	TGME49_120110	TGME49_011730	TGME49_007060	TGME49_022300	TGME49_119860	TGME49_014970	TGME49_038940	TGME49_019870	TGME49_016730	TGME49_089000	TGME49_049180	TGME49_089940	TGME49_121590	TGME49_055370	TGME49_061680	TGME49_087270	TGME49_003170	TGME49_038950	TGME49_100260	TGME49_097240	TGME49_112110	TGME49_068010	TGME49_049940	TGME49_059550
[truncated: 418 more columns]
