# Supplementary material for: Gene Set Enrichment Analysis (GSEA) of Toxoplasma gondii expression datasets links cell cycle progression and the bradyzoite developmental program
Source: BMC Genomics. 2014 Jun 24;15(1):515. doi: 10.1186/1471-2164-15-515 (PMC4092224; doi:10.1186/1471-2164-15-515)
Supplement: Supplementary file 3 — Additional file 3: GMT files formatted for use in GSEA (Version 6). Genome details were downloaded from the T. gondii genome resource http://www.toxodb.org. Genome Version 6 (R6; used for this manuscript) formatted Gene ID’s are provided. Detailed instructions for implementation of GSEA are available at the Broad Institute website (http://www.broadinstitute.org/gsea/index.jsp). (ZIP 65 KB) [file 12864_2014_6217_MOESM3_ESM.zip › gmt_R6/cellCycle_sm.gmt]

R0.0	T0	TGME49_049660	TGME49_071750	TGME49_057980	TGME49_015550	TGME49_017360	TGME49_069240	TGME49_032550	TGME49_072210	TGME49_069140	TGME49_100240	TGME49_111090	TGME49_067690	TGME49_073400	TGME49_110810	TGME49_005750	TGME49_118430	TGME49_014810	TGME49_077540	TGME49_091030	TGME49_059530	TGME49_002460	TGME49_015150	TGME49_007630	TGME49_004280	TGME49_115280	TGME49_090950	TGME49_090870	TGME49_030220	TGME49_094860	TGME49_017850	TGME49_109080
R0.2	T1	TGME49_049660	TGME49_071750	TGME49_057980	TGME49_015550	TGME49_017360	TGME49_069240	TGME49_032550	TGME49_072210	TGME49_069140	TGME49_100240	TGME49_111090	TGME49_073400	TGME49_110810	TGME49_005750	TGME49_099110	TGME49_118430	TGME49_014810	TGME49_077540	TGME49_091030	TGME49_048950	TGME49_059530	TGME49_002460	TGME49_015150	TGME49_007630	TGME49_004280	TGME49_115280	TGME49_090950	TGME49_090870	TGME49_030220	TGME49_094860	TGME49_017850	TGME49_109080
R0.4	T2	TGME49_049660	TGME49_071750	TGME49_051640	TGME49_057980	TGME49_017360	TGME49_069240	TGME49_014190	TGME49_032550	TGME49_072210	TGME49_069140	TGME49_100240	TGME49_111090	TGME49_039750	TGME49_073400	TGME49_078740	TGME49_038990	TGME49_056920	TGME49_083860	TGME49_110810	TGME49_005750	TGME49_099110	TGME49_118430	TGME49_014810	TGME49_077540	TGME49_091030	TGME49_048950	TGME49_059530	TGME49_013950	TGME49_037250	TGME49_044010	TGME49_002460	TGME49_015150	TGME49_007630	TGME49_017850	TGME49_013090	TGME49_004280	TGME49_115280	TGME49_090950	TGME49_090870	TGME49_030220	TGME49_006630	TGME49_048310	TGME49_094860	TGME49_017850	TGME49_034530	TGME49_109080
R0.6	T3	TGME49_049660	TGME49_071750	TGME49_038960	TGME49_051640	TGME49_057980	TGME49_017360	TGME49_069240	TGME49_014190	TGME49_032550	TGME49_072210	TGME49_069140	TGME49_100240	TGME49_111090	TGME49_039750	TGME49_073400	TGME49_078740	TGME49_038990	TGME49_056920	TGME49_083860	TGME49_110810	TGME49_005750	TGME49_058820	TGME49_099110	TGME49_118430	TGME49_120480	TGME49_014810	TGME49_077540	TGME49_091030	TGME49_048950	TGME49_059530	TGME49_013950	TGME49_037250	TGME49_044010	TGME49_015060	TGME49_019530	TGME49_077500	TGME49_002460	TGME49_015150	TGME49_022210	TGME49_007630	TGME49_091020	TGME49_058930	TGME49_017850	TGME49_013090	TGME49_004280	TGME49_115280	TGME49_090950	TGME49_090870
R0.8	T4	TGME49_049660	TGME49_071750	TGME49_038960	TGME49_051640	TGME49_057980	TGME49_017360	TGME49_069240	TGME49_032560	TGME49_014190	TGME49_032550	TGME49_072210	TGME49_074160	TGME49_069140	TGME49_100240	TGME49_111090	TGME49_039750	TGME49_073400	TGME49_078740	TGME49_099180	TGME49_038990	TGME49_056920	TGME49_083860	TGME49_110810	TGME49_005750	TGME49_058820	TGME49_099110	TGME49_118430	TGME49_120480	TGME49_014810	TGME49_067440	TGME49_077540	TGME49_063480	TGME49_091030	TGME49_048950	TGME49_100180	TGME49_059530	TGME49_013950	TGME49_037250	TGME49_044010	TGME49_015060	TGME49_019530	TGME49_077500	TGME49_002460	TGME49_015150	TGME49_022210	TGME49_007630	TGME49_091020	TGME49_058930
R1.0	T5	TGME49_071750	TGME49_038960	TGME49_051640	TGME49_057980	TGME49_063590	TGME49_017360	TGME49_069240	TGME49_032560	TGME49_014190	TGME49_032550	TGME49_072210	TGME49_074160	TGME49_069140	TGME49_100240	TGME49_111090	TGME49_039750	TGME49_073400	TGME49_078740	TGME49_099180	TGME49_038990	TGME49_056920	TGME49_083860	TGME49_110810	TGME49_005750	TGME49_058820	TGME49_099110	TGME49_118430	TGME49_090580	TGME49_120480	TGME49_014810	TGME49_067440	TGME49_110730	TGME49_110440	TGME49_063480	TGME49_091030	TGME49_048950	TGME49_016920	TGME49_100180	TGME49_115130	TGME49_118550	TGME49_059530	TGME49_013950	TGME49_037250	TGME49_044010	TGME49_015060	TGME49_053880	TGME49_019530	TGME49_077500
R1.2	T6	TGME49_067150	TGME49_071750	TGME49_038960	TGME49_051640	TGME49_057980	TGME49_104680	TGME49_063590	TGME49_055400	TGME49_032560	TGME49_014190	TGME49_032550	TGME49_072210	TGME49_074160	TGME49_060590	TGME49_069140	TGME49_106980	TGME49_111090	TGME49_039750	TGME49_073400	TGME49_078740	TGME49_099180	TGME49_038990	TGME49_056920	TGME49_083860	TGME49_110810	TGME49_005750	TGME49_058820	TGME49_099110	TGME49_118430	TGME49_090580	TGME49_120480	TGME49_014810	TGME49_067440	TGME49_110730	TGME49_018360	TGME49_110440	TGME49_063480	TGME49_018850	TGME49_048950	TGME49_016920	TGME49_100180	TGME49_115130	TGME49_121650	TGME49_118550	TGME49_009160	TGME49_059530	TGME49_013950	TGME49_024060
R1.4	T7	TGME49_073130	TGME49_067150	TGME49_071750	TGME49_067300	TGME49_010410	TGME49_038960	TGME49_051640	TGME49_057980	TGME49_104680	TGME49_063590	TGME49_055400	TGME49_031920	TGME49_086220	TGME49_115300	TGME49_032560	TGME49_014190	TGME49_072210	TGME49_074160	TGME49_060590	TGME49_069140	TGME49_106980	TGME49_073400	TGME49_078740	TGME49_099180	TGME49_038990	TGME49_083860	TGME49_110810	TGME49_005750	TGME49_058820	TGME49_120480	TGME49_066310	TGME49_067440	TGME49_018360	TGME49_110440	TGME49_063480	TGME49_018850	TGME49_048950	TGME49_016920	TGME49_100180	TGME49_115130	TGME49_121650	TGME49_027890	TGME49_056780	TGME49_118550	TGME49_009160	TGME49_059530	TGME49_013950	TGME49_024060
R1.6	T8	TGME49_067150	TGME49_040720	TGME49_067300	TGME49_010410	TGME49_038960	TGME49_111320	TGME49_104680	TGME49_063590	TGME49_108060	TGME49_055400	TGME49_093500	TGME49_069930	TGME49_086220	TGME49_115300	TGME49_032560	TGME49_048690	TGME49_060590	TGME49_100040	TGME49_106980	TGME49_059040	TGME49_038990	TGME49_058820	TGME49_066310	TGME49_067440	TGME49_018360	TGME49_110440	TGME49_063480	TGME49_016920	TGME49_100180	TGME49_115130	TGME49_121650	TGME49_027890	TGME49_056780	TGME49_005520	TGME49_118550	TGME49_009160	TGME49_059530	TGME49_013950	TGME49_109560	TGME49_024060	TGME49_054930	TGME49_025410	TGME49_069310	TGME49_044010	TGME49_095670	TGME49_053880	TGME49_024840	TGME49_022210
R1.8	T9	TGME49_018290	TGME49_067150	TGME49_040720	TGME49_058800	TGME49_067300	TGME49_063660	TGME49_010410	TGME49_038960	TGME49_111320	TGME49_067820	TGME49_108060	TGME49_055400	TGME49_093500	TGME49_108600	TGME49_069930	TGME49_086220	TGME49_082210	TGME49_088030	TGME49_115300	TGME49_048690	TGME49_060590	TGME49_100040	TGME49_106980	TGME49_059040	TGME49_066310	TGME49_067440	TGME49_018360	TGME49_110440	TGME49_016920	TGME49_115130	TGME49_121650	TGME49_027890	TGME49_056780	TGME49_034260	TGME49_005520	TGME49_118550	TGME49_009160	TGME49_109560	TGME49_024060	TGME49_025410	TGME49_069310	TGME49_095670	TGME49_053880	TGME49_078370	TGME49_024840	TGME49_057340	TGME49_044280	TGME49_058930
R2.0	T10	TGME49_018290	TGME49_034400	TGME49_109410	TGME49_120230	TGME49_073110	TGME49_005530	TGME49_067150	TGME49_058800	TGME49_063660	TGME49_010410	TGME49_091050	TGME49_067820	TGME49_108060	TGME49_055400	TGME49_093500	TGME49_108600	TGME49_082210	TGME49_088030	TGME49_115300	TGME49_048690	TGME49_060590	TGME49_100040	TGME49_106980	TGME49_059040	TGME49_110160	TGME49_018360	TGME49_110440	TGME49_037170	TGME49_016920	TGME49_115130	TGME49_121650	TGME49_027890	TGME49_034260	TGME49_005520	TGME49_118550	TGME49_009160	TGME49_109560	TGME49_024060	TGME49_025410	TGME49_069310	TGME49_095670	TGME49_078370	TGME49_024840	TGME49_057340	TGME49_044280	TGME49_030130	TGME49_007600	TGME49_047500
R2.2	T11	TGME49_029330	TGME49_018290	TGME49_034400	TGME49_109030	TGME49_109410	TGME49_120230	TGME49_073110	TGME49_005530	TGME49_067150	TGME49_018910	TGME49_078120	TGME49_055710	TGME49_063660	TGME49_118240	TGME49_053720	TGME49_091050	TGME49_043940	TGME49_030370	TGME49_067820	TGME49_108060	TGME49_021680	TGME49_055400	TGME49_093500	TGME49_108600	TGME49_082210	TGME49_088030	TGME49_115300	TGME49_048690	TGME49_060590	TGME49_100040	TGME49_106980	TGME49_059040	TGME49_110160	TGME49_035460	TGME49_071020	TGME49_084790	TGME49_037170	TGME49_069050	TGME49_016920	TGME49_121650	TGME49_027890	TGME49_034260	TGME49_005520	TGME49_109560	TGME49_024060	TGME49_025410	TGME49_069310	TGME49_095670
R2.4	T12	TGME49_029330	TGME49_018290	TGME49_034400	TGME49_109030	TGME49_109410	TGME49_120230	TGME49_073110	TGME49_005530	TGME49_068160	TGME49_067150	TGME49_018910	TGME49_078120	TGME49_039830	TGME49_109150	TGME49_055710	TGME49_009810	TGME49_063660	TGME49_118240	TGME49_053720	TGME49_028890	TGME49_068180	TGME49_009050	TGME49_066980	TGME49_091050	TGME49_043940	TGME49_030370	TGME49_067820	TGME49_021680	TGME49_093500	TGME49_108600	TGME49_038210	TGME49_082210	TGME49_088030	TGME49_121630	TGME49_078930	TGME49_060590	TGME49_100040	TGME49_110160	TGME49_085150	TGME49_035460	TGME49_025490	TGME49_003250	TGME49_071020	TGME49_084790	TGME49_037170	TGME49_069050	TGME49_026230	TGME49_121650
R2.6	T13	TGME49_029330	TGME49_066860	TGME49_018290	TGME49_034400	TGME49_109030	TGME49_071320	TGME49_120230	TGME49_110220	TGME49_078580	TGME49_005530	TGME49_053710	TGME49_068160	TGME49_018910	TGME49_077810	TGME49_031780	TGME49_113480	TGME49_078120	TGME49_039830	TGME49_109150	TGME49_055710	TGME49_009810	TGME49_063660	TGME49_089090	TGME49_118240	TGME49_053720	TGME49_028890	TGME49_068180	TGME49_009050	TGME49_066340	TGME49_066980	TGME49_001850	TGME49_118680	TGME49_091050	TGME49_059670	TGME49_043940	TGME49_030370	TGME49_048670	TGME49_067820	TGME49_015570	TGME49_044070	TGME49_093500	TGME49_108600	TGME49_038210	TGME49_100210	TGME49_076160	TGME49_111370	TGME49_121630	TGME49_078930
R2.8	T14	TGME49_066860	TGME49_034400	TGME49_056790	TGME49_071320	TGME49_100130	TGME49_053680	TGME49_114250	TGME49_021990	TGME49_115560	TGME49_057430	TGME49_080470	TGME49_121480	TGME49_007590	TGME49_094820	TGME49_110220	TGME49_078580	TGME49_112100	TGME49_106450	TGME49_029280	TGME49_005530	TGME49_053710	TGME49_073980	TGME49_063200	TGME49_091800	TGME49_068160	TGME49_120520	TGME49_077720	TGME49_085430	TGME49_030340	TGME49_050690	TGME49_015770	TGME49_018910	TGME49_077810	TGME49_031780	TGME49_032400	TGME49_003820	TGME49_113480	TGME49_013920	TGME49_009920	TGME49_078120	TGME49_039830	TGME49_005320	TGME49_034270	TGME49_009000	TGME49_021270	TGME49_077230	TGME49_009810	TGME49_089090
R3.0	T15	TGME49_066860	TGME49_116550	TGME49_111770	TGME49_056790	TGME49_071320	TGME49_106070	TGME49_090000	TGME49_100130	TGME49_018550	TGME49_094330	TGME49_053680	TGME49_114250	TGME49_076850	TGME49_021990	TGME49_115560	TGME49_080170	TGME49_057430	TGME49_094610	TGME49_094600	TGME49_050820	TGME49_080470	TGME49_121480	TGME49_081960	TGME49_007590	TGME49_071260	TGME49_035370	TGME49_089910	TGME49_055450	TGME49_094820	TGME49_031640	TGME49_110220	TGME49_086590	TGME49_078580	TGME49_112100	TGME49_106450	TGME49_029280	TGME49_005530	TGME49_087040	TGME49_053710	TGME49_073980	TGME49_115950	TGME49_063200	TGME49_091800	TGME49_032130	TGME49_068160	TGME49_120520	TGME49_077720	TGME49_006690
R3.2	T16	TGME49_066860	TGME49_116550	TGME49_111770	TGME49_056790	TGME49_071320	TGME49_106070	TGME49_090000	TGME49_100130	TGME49_018550	TGME49_094330	TGME49_053680	TGME49_114250	TGME49_076850	TGME49_106360	TGME49_021990	TGME49_115560	TGME49_080170	TGME49_002930	TGME49_057430	TGME49_094610	TGME49_094600	TGME49_050820	TGME49_080470	TGME49_121480	TGME49_081960	TGME49_007590	TGME49_071260	TGME49_035370	TGME49_089910	TGME49_055450	TGME49_094820	TGME49_024880	TGME49_106370	TGME49_031640	TGME49_110220	TGME49_097180	TGME49_086590	TGME49_068680	TGME49_021370	TGME49_078580	TGME49_112100	TGME49_019170	TGME49_073560	TGME49_076880	TGME49_106450	TGME49_029280	TGME49_087040	TGME49_053710
R3.4	T17	TGME49_066860	TGME49_116550	TGME49_056790	TGME49_071320	TGME49_106070	TGME49_100130	TGME49_018550	TGME49_094330	TGME49_053680	TGME49_114250	TGME49_076850	TGME49_106360	TGME49_021990	TGME49_115560	TGME49_007790	TGME49_080170	TGME49_002930	TGME49_057430	TGME49_094610	TGME49_094600	TGME49_050820	TGME49_080470	TGME49_121480	TGME49_081960	TGME49_007590	TGME49_021390	TGME49_071260	TGME49_035370	TGME49_089910	TGME49_055450	TGME49_094820	TGME49_024880	TGME49_106370	TGME49_054890	TGME49_110220	TGME49_097180	TGME49_086590	TGME49_068680	TGME49_021370	TGME49_120030	TGME49_078580	TGME49_112100	TGME49_019170	TGME49_073560	TGME49_076880	TGME49_106450	TGME49_029280	TGME49_087040
R3.6	T18	TGME49_116550	TGME49_056790	TGME49_071320	TGME49_106070	TGME49_100130	TGME49_018550	TGME49_094330	TGME49_053680	TGME49_114250	TGME49_076850	TGME49_115560	TGME49_007790	TGME49_080170	TGME49_002930	TGME49_057430	TGME49_094600	TGME49_050820	TGME49_080470	TGME49_121480	TGME49_081960	TGME49_007590	TGME49_021390	TGME49_071260	TGME49_055450	TGME49_094820	TGME49_024880	TGME49_106370	TGME49_054890	TGME49_097180	TGME49_068680	TGME49_021370	TGME49_078580	TGME49_019170	TGME49_073560	TGME49_076880	TGME49_106450	TGME49_029280	TGME49_087040	TGME49_077750	TGME49_025300	TGME49_030970	TGME49_073980	TGME49_005210	TGME49_115950	TGME49_063200	TGME49_032130	TGME49_120520	TGME49_086770
R3.8	T19	TGME49_116550	TGME49_056790	TGME49_071320	TGME49_106070	TGME49_100130	TGME49_018550	TGME49_094330	TGME49_114250	TGME49_076850	TGME49_007790	TGME49_002930	TGME49_094600	TGME49_050820	TGME49_080470	TGME49_081960	TGME49_007590	TGME49_021390	TGME49_094820	TGME49_054890	TGME49_097180	TGME49_068680	TGME49_021370	TGME49_078580	TGME49_019170	TGME49_073560	TGME49_076880	TGME49_029280	TGME49_087040	TGME49_077750	TGME49_025300	TGME49_030970	TGME49_073980	TGME49_005210	TGME49_115950	TGME49_063200	TGME49_032130	TGME49_021630	TGME49_030340	TGME49_110230	TGME49_110620	TGME49_057300	TGME49_025900	TGME49_032400	TGME49_033300	TGME49_009980	TGME49_004320	TGME49_003820	TGME49_091870
R4.0	T20	TGME49_116550	TGME49_056790	TGME49_106070	TGME49_076850	TGME49_007790	TGME49_002930	TGME49_094600	TGME49_094820	TGME49_054890	TGME49_097180	TGME49_076880	TGME49_087040	TGME49_077750	TGME49_005210	TGME49_057300	TGME49_025900	TGME49_009980	TGME49_004320	TGME49_091870	TGME49_025790	TGME49_048740	TGME49_018720	TGME49_093900	TGME49_091880	TGME49_068590	TGME49_086580	TGME49_093760	TGME49_095480	TGME49_020420	TGME49_035340	TGME49_030850	TGME49_005680	TGME49_089370	TGME49_001170	TGME49_060540	TGME49_039780	TGME49_050120	TGME49_110980	TGME49_021180	TGME49_071930	TGME49_078400	TGME49_029390	TGME49_050120	TGME49_037070	TGME49_111230	TGME49_115180	TGME49_095900	TGME49_026740
R4.2	T21	TGME49_094600	TGME49_094820	TGME49_054890	TGME49_076880	TGME49_087040	TGME49_005210	TGME49_057300	TGME49_009980	TGME49_004320	TGME49_025790	TGME49_048740	TGME49_018720	TGME49_091880	TGME49_068590	TGME49_093760	TGME49_060540	TGME49_050120	TGME49_078400	TGME49_050120	TGME49_037070	TGME49_111230	TGME49_115180	TGME49_025540	TGME49_015210	TGME49_106510	TGME49_077750	TGME49_062970	TGME49_026450	TGME49_000380	TGME49_089920	TGME49_030180	TGME49_104730	TGME49_017510	TGME49_055190	TGME49_061440	TGME49_036070	TGME49_039400	TGME49_115760	TGME49_110970	TGME49_045880	TGME49_115980	TGME49_027100	TGME49_011600	TGME49_104490	TGME49_069600	TGME49_051770	TGME49_003040	TGME49_008550
R4.4	T22	TGME49_054890	TGME49_004320	TGME49_048740	TGME49_018720	TGME49_060540	TGME49_050120	TGME49_050120	TGME49_111230	TGME49_025540	TGME49_015210	TGME49_026450	TGME49_000380	TGME49_030180	TGME49_104730	TGME49_045880	TGME49_011600	TGME49_104490	TGME49_069600	TGME49_051770	TGME49_008550	TGME49_045770	TGME49_046130	TGME49_112630	TGME49_070870	TGME49_014220	TGME49_011620	TGME49_023750	TGME49_113760	TGME49_056060	TGME49_019630	TGME49_114430	TGME49_109200	TGME49_069610	TGME49_107010	TGME49_087740	TGME49_061710	TGME49_017930	TGME49_112900	TGME49_097670	TGME49_000270	TGME49_084180	TGME49_046340	TGME49_113330	TGME49_064870	TGME49_051850	TGME49_002020	TGME49_050800	TGME49_030570
R4.6	T23	TGME49_050120	TGME49_000380	TGME49_045880	TGME49_011600	TGME49_070870	TGME49_107010	TGME49_087740	TGME49_017930	TGME49_002020	TGME49_030570
R4.8	T24
R5.0	T25
R5.2	T26
R5.4	T27
R5.6	T28
R5.8	T29
R6.0	T30
R6.2	T31
R6.4	T32
R6.6	T33	TGME49_043460	TGME49_077910
R6.8	T34	TGME49_043460	TGME49_077910
R7.0	T35	TGME49_015550	TGME49_043460	TGME49_077910	TGME49_077890	TGME49_067690
R7.2	T36	TGME49_015550	TGME49_067690	TGME49_043460	TGME49_077910	TGME49_077890	TGME49_067690
R7.4	T37	TGME49_015550	TGME49_067690	TGME49_043460	TGME49_077910	TGME49_077890	TGME49_067690
R7.6	T38	TGME49_015550	TGME49_067690	TGME49_043460	TGME49_077910	TGME49_037090	TGME49_077890	TGME49_067690
[truncated: 343 more columns]
