# Supplementary material for: Gene Set Enrichment Analysis (GSEA) of Toxoplasma gondii expression datasets links cell cycle progression and the bradyzoite developmental program
Source: BMC Genomics. 2014 Jun 24;15(1):515. doi: 10.1186/1471-2164-15-515 (PMC4092224; doi:10.1186/1471-2164-15-515)
Supplement: Supplementary file 3 — Additional file 3: GMT files formatted for use in GSEA (Version 6). Genome details were downloaded from the T. gondii genome resource http://www.toxodb.org. Genome Version 6 (R6; used for this manuscript) formatted Gene ID’s are provided. Detailed instructions for implementation of GSEA are available at the Broad Institute website (http://www.broadinstitute.org/gsea/index.jsp). (ZIP 65 KB) [file 12864_2014_6217_MOESM3_ESM.zip › gmt_R6/oocyst_core.gmt]

"Middle-late oocyst, core"	ufu	TGME49_029330	TGME49_058550	TGME49_097710	TGME49_097720	TGME49_087960	TGME49_026310	TGME49_048820	TGME49_114250	TGME49_076850	TGME49_067070	TGME49_106060	TGME49_094600	TGME49_050820	TGME49_089900	TGME49_121480	TGME49_007590	TGME49_068880	TGME49_112950	TGME49_068360	TGME49_086590	TGME49_068680	TGME49_073560	TGME49_026040	TGME49_037180	TGME49_024690	TGME49_024700	TGME49_082050	TGME49_049300	TGME49_062010	TGME49_024560	TGME49_085870	TGME49_082060	TGME49_057300	TGME49_059700	TGME49_031780	TGME49_033030	TGME49_035130	TGME49_009980	TGME49_016000	TGME49_025560	TGME49_069340	TGME49_093900	TGME49_027810	TGME49_114260	TGME49_071270	TGME49_058780	TGME49_078120	TGME49_044250	TGME49_093760	TGME49_015780	TGME49_001170	TGME49_115220	TGME49_014080	TGME49_021180	TGME49_058660	TGME49_011290	TGME49_043690	TGME49_073380	TGME49_050110	TGME49_100220	TGME49_071930	TGME49_029390	TGME49_106270	TGME49_040570	TGME49_040560	TGME49_025150	TGME49_025160	TGME49_113380	TGME49_076930	TGME49_070800	TGME49_012980	TGME49_006510	TGME49_085930	TGME49_111230	TGME49_089630	TGME49_054870	TGME49_115180	TGME49_089100	TGME49_058580	TGME49_003390	TGME49_072520	TGME49_108860	TGME49_025540	TGME49_116340	TGME49_008030	TGME49_094790	TGME49_091860	TGME49_024620	TGME49_015210	TGME49_109590	TGME49_039600	TGME49_026990	TGME49_024520	TGME49_099780	TGME49_066340	TGME49_095420	TGME49_053750	TGME49_055260	TGME49_089920	TGME49_030180	TGME49_049620	TGME49_084310	TGME49_078270	TGME49_116250	TGME49_005250	TGME49_024130	TGME49_063850	TGME49_040090	TGME49_061440	TGME49_026290	TGME49_110390	TGME49_015360	TGME49_032940	TGME49_108080	TGME49_045490	TGME49_071610	TGME49_005510	TGME49_016080	TGME49_008450	TGME49_019070	TGME49_053640	TGME49_106920	TGME49_011850	TGME49_115760	TGME49_004130	TGME49_020510	TGME49_004500	TGME49_007930	TGME49_001740	TGME49_001780	TGME49_046940	TGME49_017680	TGME49_047220	TGME49_062400	TGME49_053430	TGME49_075640	TGME49_024590	TGME49_001210	TGME49_040380	TGME49_032280	TGME49_089600	TGME49_015530	TGME49_012270	TGME49_027100	TGME49_032000	TGME49_120630	TGME49_057390	TGME49_057410	TGME49_008370	TGME49_009600	TGME49_092110	TGME49_071860	TGME49_061540	TGME49_108970	TGME49_001380	TGME49_008550	TGME49_038490	TGME49_106520	TGME49_077080	TGME49_114240	TGME49_072380	TGME49_080370	TGME49_093790	TGME49_019200	TGME49_114550	TGME49_112630	TGME49_014240	TGME49_064460	TGME49_014220	TGME49_087220	TGME49_085150	TGME49_028780	TGME49_032650	TGME49_046120	TGME49_011900	TGME49_014290	TGME49_011620	TGME49_093470	TGME49_093190	TGME49_023750	TGME49_113760	TGME49_074290	TGME49_100050	TGME49_054940	TGME49_086030	TGME49_020250	TGME49_084800	TGME49_008040	TGME49_105860	TGME49_002310	TGME49_037230	TGME49_099670	TGME49_083510	TGME49_116900	TGME49_013340	TGME49_057350	TGME49_069010	TGME49_023390	TGME49_078530	TGME49_058470	TGME49_088640	TGME49_098060	TGME49_060320	TGME49_056980	TGME49_020100	TGME49_026230	TGME49_019150	TGME49_001390	TGME49_029420	TGME49_035470	TGME49_055350	TGME49_050710	TGME49_059880	TGME49_004340	TGME49_052880	TGME49_020170	TGME49_050730	TGME49_004410	TGME49_114500	TGME49_043730	TGME49_109760	TGME49_042110	TGME49_023830	TGME49_023840	TGME49_054470	TGME49_063690	TGME49_057070	TGME49_058460	TGME49_017610	TGME49_121700	TGME49_055740	TGME49_112600	TGME49_011630	TGME49_053030	TGME49_094690	TGME49_015220	TGME49_086560	TGME49_069720	TGME49_082150	TGME49_113060	TGME49_026380	TGME49_022890	TGME49_002770	TGME49_074090	TGME49_113310	TGME49_095670	TGME49_084780	TGME49_115570	TGME49_073660	TGME49_024710	TGME49_115940	TGME49_049990	TGME49_119560	TGME49_036630	TGME49_015490	TGME49_091890	TGME49_099980	TGME49_016970	TGME49_073350	TGME49_017350	TGME49_114680	TGME49_013590	TGME49_098980	TGME49_093000	TGME49_099000	TGME49_093860	TGME49_095090	TGME49_005390	TGME49_020470	TGME49_107820	TGME49_032760	TGME49_100140	TGME49_061780	TGME49_116180	TGME49_070710	TGME49_003310	TGME49_121540	TGME49_017530	TGME49_111010	TGME49_090870	TGME49_026580	TGME49_088350	TGME49_014940	TGME49_009520	TGME49_017890	TGME49_030230	TGME49_104870	TGME49_108020	TGME49_070300	TGME49_088840	TGME49_044420	TGME49_092330	TGME49_107570	TGME49_105090	TGME49_085980	TGME49_048910	TGME49_050040	TGME49_023140	TGME49_019730	TGME49_002830	TGME49_110650	TGME49_048720	TGME49_015280	TGME49_104870	TGME49_085500	TGME49_022280	TGME49_112390	TGME49_107760	TGME49_110790	TGME49_109890	TGME49_076180	TGME49_012210	TGME49_060470	TGME49_112910	TGME49_112920	TGME49_038120	TGME49_038130	TGME49_043960	TGME49_068740	TGME49_030640	TGME49_113680	TGME49_088860	TGME49_039260	TGME49_025940	TGME49_099100	TGME49_092970	TGME49_087950	TGME49_053950	TGME49_002020	TGME49_110760	TGME49_061080	TGME49_113150	TGME49_073760	TGME49_003160	TGME49_092030	TGME49_020950	TGME49_062680	TGME49_097430	TGME49_004420	TGME49_090700	TGME49_093710	TGME49_019130	TGME49_074140	TGME49_068720	TGME49_033380	TGME49_099080	TGME49_018490	TGME49_109100	TGME49_049740	TGME49_006310	TGME49_085790	TGME49_024180	TGME49_063000	TGME49_086430	TGME49_051870	TGME49_075780	TGME49_057940	TGME49_004510	TGME49_004520	TGME49_032270	TGME49_022850	TGME49_097130	TGME49_059990	TGME49_049750	TGME49_036890	TGME49_093350	TGME49_115320	TGME49_012090	TGME49_068730	TGME49_003880	TGME49_109100	TGME49_113000	TGME49_110780	TGME49_006350	TGME49_066830	TGME49_093780	TGME49_018820	TGME49_075810	TGME49_076940	TGME49_053560	TGME49_105280	TGME49_027620	TGME49_089570	TGME49_085240	TGME49_039580	TGME49_048730	TGME49_072240	TGME49_000290	TGME49_073510	TGME49_121560	TGME49_088650	TGME49_030410	TGME49_011910	TGME49_116560	TGME49_048800	TGME49_019800	TGME49_097300	TGME49_116220	TGME49_009830	TGME49_015230	TGME49_054790	TGME49_110610	TGME49_114490	TGME49_110820	TGME49_059830	TGME49_008770	TGME49_000360	TGME49_121700	TGME49_052330	TGME49_010690	TGME49_005020	TGME49_115090	TGME49_075720	TGME49_075730	TGME49_029240	TGME49_002340	TGME49_116190	TGME49_014960	TGME49_014950	TGME49_014950	TGME49_119970	TGME49_079100	TGME49_012030	TGME49_110260	TGME49_066100	TGME49_010950	TGME49_099790	TGME49_026490	TGME49_047620	TGME49_110150	TGME49_120530	TGME49_055500	TGME49_070950	TGME49_018450	TGME49_060660	TGME49_116160	TGME49_058370	TGME49_017230	TGME49_098560	TGME49_058890	TGME49_015140	TGME49_009930	TGME49_097700	TGME49_016260	TGME49_111710	TGME49_109810	TGME49_097370	TGME49_011840	TGME49_067980	TGME49_002270	TGME49_019670	TGME49_054720	TGME49_075440	TGME49_073770	TGME49_035950	TGME49_016160	TGME49_039120	TGME49_065120	TGME49_044590	TGME49_008380	TGME49_069380	TGME49_042310	TGME49_059080	TGME49_086540	TGME49_031860	TGME49_086450	TGME49_037270	TGME49_007740	TGME49_070250	TGME49_089060	TGME49_028410	TGME49_087490	TGME49_038630	TGME49_120710	TGME49_033460	TGME49_051750	TGME49_069680
"Late oocyst, core"	fuu	TGME49_113240	TGME49_039800	TGME49_095680	TGME49_051930	TGME49_071240	TGME49_071250	TGME49_008570	TGME49_089190	TGME49_028100	TGME49_101890	TGME49_066400	TGME49_023080	TGME49_023090	TGME49_068780	TGME49_057440	TGME49_057450	TGME49_059210	TGME49_070520	TGME49_068850	TGME49_038050	TGME49_068210	TGME49_044560	TGME49_023020	TGME49_051520	TGME49_012760	TGME49_089380	TGME49_113900	TGME49_105040	TGME49_078170	TGME49_079410	TGME49_081370	TGME49_114820	TGME49_009640	TGME49_024020	TGME49_035970	TGME49_047630	TGME49_111680	TGME49_085250	TGME49_030490	TGME49_030500	TGME49_091640	TGME49_061050	TGME49_120450	TGME49_107260	TGME49_049260	TGME49_038070	TGME49_062980	TGME49_050020	TGME49_061480	TGME49_030500	TGME49_098020	TGME49_042080	TGME49_054240	TGME49_113830	TGME49_033260	TGME49_090030	TGME49_049200	TGME49_092320	TGME49_071030	TGME49_055940	TGME49_054570	TGME49_031150	TGME49_047530	TGME49_008200	TGME49_013120	TGME49_010300	TGME49_062160	TGME49_063710	TGME49_044170	TGME49_070310	TGME49_045680	TGME49_053760	TGME49_058740	TGME49_007910	TGME49_073150	TGME49_036550	TGME49_029250	TGME49_093680	TGME49_034550	TGME49_015470	TGME49_027610	TGME49_116310	TGME49_021600	TGME49_114850	TGME49_087630	TGME49_058170	TGME49_114810	TGME49_091980	TGME49_091990	TGME49_031370	TGME49_005580	TGME49_027360	TGME49_062670	TGME49_105520	TGME49_057970	TGME49_032340	TGME49_012290	TGME49_042840	TGME49_067400	TGME49_062410	TGME49_054180	TGME49_040310	TGME49_049800	TGME49_065800	TGME49_017940	TGME49_089680	TGME49_027280	TGME49_006560
"Early-middle oocyst, core"	fdd	TGME49_003720	TGME49_053710	TGME49_097850	TGME49_116280	TGME49_094340	TGME49_038240	TGME49_083800	TGME49_115500	TGME49_076110	TGME49_020560	TGME49_021680	TGME49_018540	TGME49_084420	TGME49_073860	TGME49_037600	TGME49_002510	TGME49_013800	TGME49_090300	TGME49_022220	TGME49_112250	TGME49_016950	TGME49_015000	TGME49_015010	TGME49_090170	TGME49_055900	TGME49_009450	TGME49_008720	TGME49_049240	TGME49_036650	TGME49_118250	TGME49_118260	TGME49_063310	TGME49_106900	TGME49_045630	TGME49_053470	TGME49_068220	TGME49_113950	TGME49_032690	TGME49_005350	TGME49_082220	TGME49_045020	TGME49_085410	TGME49_001890	TGME49_043300	TGME49_075660	TGME49_056100	TGME49_050720	TGME49_007890	TGME49_064230	TGME49_025510	TGME49_005430	TGME49_048450	TGME49_064910	TGME49_046640
"Middle oocyst, core"	udf	TGME49_049660	TGME49_080170	TGME49_030480	TGME49_089910	TGME49_094820	TGME49_030970	TGME49_104670	TGME49_041000	TGME49_093720	TGME49_014880	TGME49_099060	TGME49_034370	TGME49_064990	TGME49_069870	TGME49_066420	TGME49_001410	TGME49_095480	TGME49_020420	TGME49_030210	TGME49_060540	TGME49_018610	TGME49_011650	TGME49_077230	TGME49_081650	TGME49_052360	TGME49_118880	TGME49_089620	TGME49_031160	TGME49_078510	TGME49_027000	TGME49_012740	TGME49_009050	TGME49_088800	TGME49_062730	TGME49_064050	TGME49_002210	TGME49_002220	TGME49_049850	TGME49_049970	TGME49_015990	TGME49_121570	TGME49_073320	TGME49_053890	TGME49_009490	TGME49_115290	TGME49_097470	TGME49_054080	TGME49_014320	TGME49_009150	TGME49_007750	TGME49_073400	TGME49_053320	TGME49_057080	TGME49_017430	TGME49_093770	TGME49_046080	TGME49_047440	TGME49_079400	TGME49_025740	TGME49_115130	TGME49_026260	TGME49_006360	TGME49_005490	TGME49_061710	TGME49_029690	TGME49_007370	TGME49_063280	TGME49_113860	TGME49_008360	TGME49_101130	TGME49_082170	TGME49_015520	TGME49_057680	TGME49_033110	TGME49_026400	TGME49_076990	TGME49_077710	TGME49_070560	TGME49_019520	TGME49_064470	TGME49_088450	TGME49_001690	TGME49_062610	TGME49_025810	TGME49_047650	TGME49_073870	TGME49_051950	TGME49_048250	TGME49_068890	TGME49_092960	TGME49_035680	TGME49_097290	TGME49_073300	TGME49_000460	TGME49_048460	TGME49_110660	TGME49_093690	TGME49_074040	TGME49_025920	TGME49_078060	TGME49_016710	TGME49_003890	TGME49_030190	TGME49_021930	TGME49_082440	TGME49_057920	TGME49_078950	TGME49_039850	TGME49_039860	TGME49_013260	TGME49_006400	TGME49_039730	TGME49_051910	TGME49_094210
"Early-late oocyst, core"	duf	TGME49_068950	TGME49_022930	TGME49_033140	TGME49_111410	TGME49_040950	TGME49_023670	TGME49_010270	TGME49_003290	TGME49_014800	TGME49_112500	TGME49_036580	TGME49_018570	TGME49_111870	TGME49_113430	TGME49_014420	TGME49_109380	TGME49_111090	TGME49_087210	TGME49_073960	TGME49_083850	TGME49_009430	TGME49_049590	TGME49_015390	TGME49_088910	TGME49_039330	TGME49_120720	TGME49_004540	TGME49_023590	TGME49_032820	TGME49_106960	TGME49_018230	TGME49_008440	TGME49_094550	TGME49_026000	TGME49_097080	TGME49_052290	TGME49_028770	TGME49_047510	TGME49_038190	TGME49_022710	TGME49_025420	TGME49_068580	TGME49_039610	TGME49_040590	TGME49_011670	TGME49_095000	TGME49_042680	TGME49_087740	TGME49_030630	TGME49_086070	TGME49_021210	TGME49_018250	TGME49_106560	TGME49_009420	TGME49_116530	TGME49_107850	TGME49_042290	TGME49_058130	TGME49_048360	TGME49_014500	TGME49_066280	TGME49_039490	TGME49_025240	TGME49_069250	TGME49_068910	TGME49_075750	TGME49_063060	TGME49_005410	TGME49_040490	TGME49_041150	TGME49_068830	TGME49_070360	TGME49_051670	TGME49_109120	TGME49_063860	TGME49_080710	TGME49_014620	TGME49_025730	TGME49_040500	TGME49_068840	TGME49_061210	TGME49_113390	TGME49_014330	TGME49_066060	TGME49_063700	TGME49_067080	TGME49_105240	TGME49_089010	TGME49_063390	TGME49_100110	TGME49_040870	TGME49_033080	TGME49_067730	TGME49_094360	TGME49_070380	TGME49_066470	TGME49_040910	TGME49_050810	TGME49_018410	TGME49_112090	TGME49_054440	TGME49_009260	TGME49_053360	TGME49_084560	TGME49_032660	TGME49_068400	TGME49_015460	TGME49_000310	TGME49_025080	TGME49_024990	TGME49_013350	TGME49_069840	TGME49_060260	TGME49_110670	TGME49_067530	TGME49_045620	TGME49_115810	TGME49_089750	TGME49_080800	TGME49_001790	TGME49_045460	TGME49_110040	TGME49_007840	TGME49_070920	TGME49_059560	TGME49_025720	TGME49_058610	TGME49_038250	TGME49_038010	TGME49_111360	TGME49_029670	TGME49_032300	TGME49_029310	TGME49_048940	TGME49_026670	TGME49_048390	TGME49_013580	TGME49_086420	TGME49_071820	TGME49_054030	TGME49_032710	TGME49_047540	TGME49_063040	TGME49_034450	TGME49_001880	TGME49_086490	TGME49_033690	TGME49_120730	TGME49_042330	TGME49_013900	TGME49_009510	TGME49_119700	TGME49_119920	TGME49_027910	TGME49_030920	TGME49_023630	TGME49_110490	TGME49_001100
