# Supplementary material for: Gene Set Enrichment Analysis (GSEA) of Toxoplasma gondii expression datasets links cell cycle progression and the bradyzoite developmental program
Source: BMC Genomics. 2014 Jun 24;15(1):515. doi: 10.1186/1471-2164-15-515 (PMC4092224; doi:10.1186/1471-2164-15-515)
Supplement: Supplementary file 3 — Additional file 3: GMT files formatted for use in GSEA (Version 6). Genome details were downloaded from the T. gondii genome resource http://www.toxodb.org. Genome Version 6 (R6; used for this manuscript) formatted Gene ID’s are provided. Detailed instructions for implementation of GSEA are available at the Broad Institute website (http://www.broadinstitute.org/gsea/index.jsp). (ZIP 65 KB) [file 12864_2014_6217_MOESM3_ESM.zip › gmt_R6/oocyst_extended.gmt]

"Late oocyst, extended"	fu	TGME49_032390	TGME49_053090	TGME49_113240	TGME49_039800	TGME49_095680	TGME49_051930	TGME49_013010	TGME49_044880	TGME49_015400	TGME49_071240	TGME49_071250	TGME49_008570	TGME49_107830	TGME49_063330	TGME49_089190	TGME49_028100	TGME49_101890	TGME49_042580	TGME49_066400	TGME49_023080	TGME49_023090	TGME49_068780	TGME49_057440	TGME49_057450	TGME49_070620	TGME49_059210	TGME49_061610	TGME49_070520	TGME49_068850	TGME49_064710	TGME49_038050	TGME49_068210	TGME49_044560	TGME49_023020	TGME49_053160	TGME49_051520	TGME49_012760	TGME49_089380	TGME49_113900	TGME49_105040	TGME49_078170	TGME49_079410	TGME49_048700	TGME49_092090	TGME49_063070	TGME49_088990	TGME49_081370	TGME49_092080	TGME49_078050	TGME49_114820	TGME49_105800	TGME49_009640	TGME49_024020	TGME49_052260	TGME49_088290	TGME49_035970	TGME49_047630	TGME49_055910	TGME49_111680	TGME49_085250	TGME49_120570	TGME49_030490	TGME49_030500	TGME49_091640	TGME49_007770	TGME49_061050	TGME49_105820	TGME49_120450	TGME49_094670	TGME49_094680	TGME49_107260	TGME49_049260	TGME49_038070	TGME49_049720	TGME49_062980	TGME49_050020	TGME49_032720	TGME49_061480	TGME49_030500	TGME49_098020	TGME49_042080	TGME49_054240	TGME49_113830	TGME49_094350	TGME49_033260	TGME49_090030	TGME49_049200	TGME49_109980	TGME49_040710	TGME49_092320	TGME49_035720	TGME49_071030	TGME49_090570	TGME49_055940	TGME49_054570	TGME49_031150	TGME49_047530	TGME49_018830	TGME49_008200	TGME49_013120	TGME49_010300	TGME49_056770	TGME49_062160	TGME49_063710	TGME49_044170	TGME49_022840	TGME49_070310	TGME49_097140	TGME49_045680	TGME49_053760	TGME49_062930	TGME49_058740	TGME49_038230	TGME49_007910	TGME49_065820	TGME49_065830	TGME49_073150	TGME49_036550	TGME49_013830	TGME49_029250	TGME49_093680	TGME49_034550	TGME49_015470	TGME49_046530	TGME49_027610	TGME49_116310	TGME49_021600	TGME49_114850	TGME49_046560	TGME49_087630	TGME49_058170	TGME49_048600	TGME49_114810	TGME49_016040	TGME49_091980	TGME49_091990	TGME49_031370	TGME49_005580	TGME49_027360	TGME49_062670	TGME49_105520	TGME49_057970	TGME49_032340	TGME49_012290	TGME49_042840	TGME49_031140	TGME49_036880	TGME49_067400	TGME49_062410	TGME49_054180	TGME49_040310	TGME49_106440	TGME49_049800	TGME49_064430	TGME49_065800	TGME49_017940	TGME49_048590	TGME49_089680	TGME49_027280	TGME49_006560
"Early-middle oocyst, extended"	fd	TGME49_003720	TGME49_087970	TGME49_058230	TGME49_053710	TGME49_039840	TGME49_054290	TGME49_044080	TGME49_036960	TGME49_116260	TGME49_097850	TGME49_004880	TGME49_116280	TGME49_094340	TGME49_066450	TGME49_038240	TGME49_010820	TGME49_083800	TGME49_115500	TGME49_085850	TGME49_095900	TGME49_039790	TGME49_071970	TGME49_076110	TGME49_020560	TGME49_062500	TGME49_021680	TGME49_018540	TGME49_084420	TGME49_073860	TGME49_037600	TGME49_002510	TGME49_047420	TGME49_047430	TGME49_013800	TGME49_019180	TGME49_090300	TGME49_040250	TGME49_022220	TGME49_061490	TGME49_057800	TGME49_112250	TGME49_006370	TGME49_016950	TGME49_015000	TGME49_015010	TGME49_090170	TGME49_009790	TGME49_055900	TGME49_007600	TGME49_119370	TGME49_009450	TGME49_003080	TGME49_114000	TGME49_008720	TGME49_049240	TGME49_036650	TGME49_055640	TGME49_118250	TGME49_118260	TGME49_063310	TGME49_106900	TGME49_085780	TGME49_047230	TGME49_045630	TGME49_107790	TGME49_053470	TGME49_065510	TGME49_068220	TGME49_113950	TGME49_115540	TGME49_037530	TGME49_066610	TGME49_032690	TGME49_005350	TGME49_082220	TGME49_110590	TGME49_046610	TGME49_061390	TGME49_045020	TGME49_085410	TGME49_001890	TGME49_033310	TGME49_043300	TGME49_019280	TGME49_075660	TGME49_056100	TGME49_040880	TGME49_012240	TGME49_108960	TGME49_050720	TGME49_007890	TGME49_064230	TGME49_025510	TGME49_097440	TGME49_005430	TGME49_048450	TGME49_064910	TGME49_076960	TGME49_093870	TGME49_046640	TGME49_013560	TGME49_009750
"Middle oocyst, extended"	ud	TGME49_081590	TGME49_038160	TGME49_119890	TGME49_097910	TGME49_086040	TGME49_060190	TGME49_081600	TGME49_116550	TGME49_093420	TGME49_034400	TGME49_044260	TGME49_056790	TGME49_090000	TGME49_018550	TGME49_049660	TGME49_030470	TGME49_080170	TGME49_002930	TGME49_030480	TGME49_065650	TGME49_065660	TGME49_089910	TGME49_094820	TGME49_024880	TGME49_097180	TGME49_037190	TGME49_076880	TGME49_106450	TGME49_087040	TGME49_025300	TGME49_030970	TGME49_043930	TGME49_104670	TGME49_005330	TGME49_041000	TGME49_093720	TGME49_014880	TGME49_051060	TGME49_086770	TGME49_006690	TGME49_021630	TGME49_093430	TGME49_028110	TGME49_003010	TGME49_032400	TGME49_099060	TGME49_033300	TGME49_115750	TGME49_034370	TGME49_064990	TGME49_063520	TGME49_039770	TGME49_111890	TGME49_018720	TGME49_069870	TGME49_066420	TGME49_001410	TGME49_091880	TGME49_009920	TGME49_068590	TGME49_086580	TGME49_095480	TGME49_020420	TGME49_035340	TGME49_030850	TGME49_089370	TGME49_030210	TGME49_060540	TGME49_039780	TGME49_109990	TGME49_018610	TGME49_011650	TGME49_008430	TGME49_088950	TGME49_055710	TGME49_058800	TGME49_077230	TGME49_009810	TGME49_067500	TGME49_081650	TGME49_052360	TGME49_118880	TGME49_000230	TGME49_029930	TGME49_086600	TGME49_089620	TGME49_031160	TGME49_078510	TGME49_110420	TGME49_116540	TGME49_078700	TGME49_027000	TGME49_012740	TGME49_009050	TGME49_088800	TGME49_003790	TGME49_062730	TGME49_059670	TGME49_073310	TGME49_064050	TGME49_032030	TGME49_002210	TGME49_002220	TGME49_055190	TGME49_067130	TGME49_049850	TGME49_046450	TGME49_056330	TGME49_095360	TGME49_063180	TGME49_049970	TGME49_046490	TGME49_069180	TGME49_065790	TGME49_046180	TGME49_015990	TGME49_121570	TGME49_105930	TGME49_075690	TGME49_073320	TGME49_018740	TGME49_053890	TGME49_071790	TGME49_073050	TGME49_026470	TGME49_088030	TGME49_009490	TGME49_068980	TGME49_104490	TGME49_115290	TGME49_105050	TGME49_067680	TGME49_067690	TGME49_005730	TGME49_016820	TGME49_097470	TGME49_054080	TGME49_014320	TGME49_009150	TGME49_007750	TGME49_073400	TGME49_104500	TGME49_105480	TGME49_004530	TGME49_032410	TGME49_053320	TGME49_053400	TGME49_107040	TGME49_020890	TGME49_078450	TGME49_026920	TGME49_022430	TGME49_057080	TGME49_005130	TGME49_106490	TGME49_017430	TGME49_093770	TGME49_026540	TGME49_111840	TGME49_046080	TGME49_047440	TGME49_079400	TGME49_025740	TGME49_017640	TGME49_115130	TGME49_116710	TGME49_048320	TGME49_026260	TGME49_070170	TGME49_006360	TGME49_013950	TGME49_005490	TGME49_093740	TGME49_061710	TGME49_051280	TGME49_029690	TGME49_006340	TGME49_086700	TGME49_007370	TGME49_066890	TGME49_046570	TGME49_063560	TGME49_063280	TGME49_113860	TGME49_055460	TGME49_008360	TGME49_063550	TGME49_021480	TGME49_080380	TGME49_101130	TGME49_082170	TGME49_015520	TGME49_058810	TGME49_057680	TGME49_078830	TGME49_078840	TGME49_053690	TGME49_108840	TGME49_076890	TGME49_033110	TGME49_086240	TGME49_066130	TGME49_026400	TGME49_068970	TGME49_076990	TGME49_077910	TGME49_052460	TGME49_077710	TGME49_017830	TGME49_017840	TGME49_070560	TGME49_019520	TGME49_047330	TGME49_077910	TGME49_064470	TGME49_003500	TGME49_088450	TGME49_001690	TGME49_062610	TGME49_119350	TGME49_040670	TGME49_025810	TGME49_046550	TGME49_047650	TGME49_073870	TGME49_026020	TGME49_051950	TGME49_044400	TGME49_026640	TGME49_048250	TGME49_068890	TGME49_055420	TGME49_092960	TGME49_035680	TGME49_052350	TGME49_097290	TGME49_063750	TGME49_073300	TGME49_000460	TGME49_116170	TGME49_001730	TGME49_010790	TGME49_048460	TGME49_023420	TGME49_023430	TGME49_022940	TGME49_030830	TGME49_118660	TGME49_043600	TGME49_020400	TGME49_009580	TGME49_078680	TGME49_065540	TGME49_110660	TGME49_093690	TGME49_035400	TGME49_074040	TGME49_025920	TGME49_078060	TGME49_015340	TGME49_046660	TGME49_097280	TGME49_016710	TGME49_076860	TGME49_058200	TGME49_048900	TGME49_106330	TGME49_003890	TGME49_030190	TGME49_070820	TGME49_039570	TGME49_021930	TGME49_088430	TGME49_071210	TGME49_082440	TGME49_032830	TGME49_092350	TGME49_016650	TGME49_057920	TGME49_039740	TGME49_078950	TGME49_039850	TGME49_039860	TGME49_115550	TGME49_019750	TGME49_099800	TGME49_013260	TGME49_026030	TGME49_006400	TGME49_055200	TGME49_039730	TGME49_051910	TGME49_076870	TGME49_115730	TGME49_094210	TGME49_059910	TGME49_059900
"Eary-late oocyst, extended"	du	TGME49_068950	TGME49_022930	TGME49_033140	TGME49_032520	TGME49_111410	TGME49_060680	TGME49_040950	TGME49_023670	TGME49_010270	TGME49_003290	TGME49_014800	TGME49_062450	TGME49_112500	TGME49_063990	TGME49_036580	TGME49_018570	TGME49_111870	TGME49_097840	TGME49_026550	TGME49_113430	TGME49_009720	TGME49_018950	TGME49_014420	TGME49_043280	TGME49_109380	TGME49_087500	TGME49_097500	TGME49_111090	TGME49_087210	TGME49_073960	TGME49_083850	TGME49_039500	TGME49_009430	TGME49_049590	TGME49_025930	TGME49_015390	TGME49_118720	TGME49_088910	TGME49_039330	TGME49_120720	TGME49_032440	TGME49_004540	TGME49_023590	TGME49_032820	TGME49_079340	TGME49_106960	TGME49_018230	TGME49_008440	TGME49_018920	TGME49_094550	TGME49_026000	TGME49_097080	TGME49_114090	TGME49_052290	TGME49_005470	TGME49_031480	TGME49_028770	TGME49_047510	TGME49_038190	TGME49_022710	TGME49_025420	TGME49_009700	TGME49_068580	TGME49_039610	TGME49_040590	TGME49_038180	TGME49_011670	TGME49_095000	TGME49_042680	TGME49_087740	TGME49_081630	TGME49_017910	TGME49_112510	TGME49_030630	TGME49_086070	TGME49_003560	TGME49_011040	TGME49_004400	TGME49_063530	TGME49_021210	TGME49_062620	TGME49_014920	TGME49_040510	TGME49_018250	TGME49_077680	TGME49_106560	TGME49_062720	TGME49_078990	TGME49_066900	TGME49_063080	TGME49_061460	TGME49_009420	TGME49_104990	TGME49_084540	TGME49_111720	TGME49_116530	TGME49_095970	TGME49_107850	TGME49_042290	TGME49_005440	TGME49_089640	TGME49_058130	TGME49_119850	TGME49_057020	TGME49_018870	TGME49_048360	TGME49_014500	TGME49_040780	TGME49_066280	TGME49_039490	TGME49_110060	TGME49_004160	TGME49_048490	TGME49_010810	TGME49_025240	TGME49_069250	TGME49_068910	TGME49_075750	TGME49_064130	TGME49_024460	TGME49_063060	TGME49_005410	TGME49_040490	TGME49_045450	TGME49_041150	TGME49_068830	TGME49_070360	TGME49_113140	TGME49_013410	TGME49_079380	TGME49_051670	TGME49_109120	TGME49_090290	TGME49_063860	TGME49_080710	TGME49_014620	TGME49_110180	TGME49_025730	TGME49_040500	TGME49_106280	TGME49_073060	TGME49_068840	TGME49_061210	TGME49_017550	TGME49_113390	TGME49_014330	TGME49_094830	TGME49_075450	TGME49_110070	TGME49_066060	TGME49_063700	TGME49_067080	TGME49_105240	TGME49_089010	TGME49_039050	TGME49_070120	TGME49_063390	TGME49_015890	TGME49_023070	TGME49_100110	TGME49_066460	TGME49_040870	TGME49_033080	TGME49_067730	TGME49_094360	TGME49_070380	TGME49_088720	TGME49_066470	TGME49_040910	TGME49_069150	TGME49_050810	TGME49_018410	TGME49_112090	TGME49_054440	TGME49_009260	TGME49_054670	TGME49_053360	TGME49_084560	TGME49_070140	TGME49_044320	TGME49_032660	TGME49_068400	TGME49_100000	TGME49_015460	TGME49_003630	TGME49_092130	TGME49_000310	TGME49_025080	TGME49_024990	TGME49_013350	TGME49_069840	TGME49_060260	TGME49_110670	TGME49_067530	TGME49_008800	TGME49_045620	TGME49_115810	TGME49_026970	TGME49_089750	TGME49_120140	TGME49_063050	TGME49_080800	TGME49_017540	TGME49_001790	TGME49_045460	TGME49_034530	TGME49_005340	TGME49_110040	TGME49_007840	TGME49_054620	TGME49_028470	TGME49_070920	TGME49_059560	TGME49_120600	TGME49_057160	TGME49_025720	TGME49_058610	TGME49_038250	TGME49_008790	TGME49_029920	TGME49_012260	TGME49_038010	TGME49_111360	TGME49_029670	TGME49_004020	TGME49_007170	TGME49_032300	TGME49_029310	TGME49_048940	TGME49_026670	TGME49_062960	TGME49_094230	TGME49_048390	TGME49_013580	TGME49_086420	TGME49_063630	TGME49_071820	TGME49_054030	TGME49_036040	TGME49_109820	TGME49_062640	TGME49_032710	TGME49_047540	TGME49_063040	TGME49_120050	TGME49_034450	TGME49_012310	TGME49_001880	TGME49_017570	TGME49_034550	TGME49_086490	TGME49_033690	TGME49_120730	TGME49_042330	TGME49_065370	TGME49_013900	TGME49_009510	TGME49_119700	TGME49_113720	TGME49_119920	TGME49_027910	TGME49_028620	TGME49_030920	TGME49_120290	TGME49_023630	TGME49_110490	TGME49_042340	TGME49_001100
"Middle-late oocyst, progressive"	ffu_uu	TGME49_120230	TGME49_004050	TGME49_110450	TGME49_079350	TGME49_113480	TGME49_007720	TGME49_089090	TGME49_003750	TGME49_006710	TGME49_022000	TGME49_026740	TGME49_023790	TGME49_020630	TGME49_089940	TGME49_083550	TGME49_083560	TGME49_059550	TGME49_028170	TGME49_097520	TGME49_069800	TGME49_012760	TGME49_029360	TGME49_024800	TGME49_097530	TGME49_055390	TGME49_101390	TGME49_061060	TGME49_043240	TGME49_062740	TGME49_115610	TGME49_068560	TGME49_000340	TGME49_028180	TGME49_030160	TGME49_066070	TGME49_115640	TGME49_014840	TGME49_089990	TGME49_109290	TGME49_075860	TGME49_104950	TGME49_035880	TGME49_121460	TGME49_051680	TGME49_088390	TGME49_043430	TGME49_024900	TGME49_063420	TGME49_092980	TGME49_048990	TGME49_013280	TGME49_044710	TGME49_061260	TGME49_068320	TGME49_010310	TGME49_118230	TGME49_030710	TGME49_098630	TGME49_120640	TGME49_071840	TGME49_114530	TGME49_086920	TGME49_086930	TGME49_070610	TGME49_017560	TGME49_115570	TGME49_111000	TGME49_055480	TGME49_049540	TGME49_031760	TGME49_034950	TGME49_094270	TGME49_007680	TGME49_068920	TGME49_046020	TGME49_072020	TGME49_072030	TGME49_080460	TGME49_058680	TGME49_066110	TGME49_118490	TGME49_016720	TGME49_040220	TGME49_036260	TGME49_041850	TGME49_081580	TGME49_023050	TGME49_031950	TGME49_059950	TGME49_077730	TGME49_049250	TGME49_062870	TGME49_019570	TGME49_106210	TGME49_019810	TGME49_053180	TGME49_030150	TGME49_121170	TGME49_084920	TGME49_062800	TGME49_097940	TGME49_065430	TGME49_104880	TGME49_067060	TGME49_058540	TGME49_024050	TGME49_025570	TGME49_119940	TGME49_015600	TGME49_062110	TGME49_013480	TGME49_057290	TGME49_051870	TGME49_004090	TGME49_086660	TGME49_012280	TGME49_089530	TGME49_116220	TGME49_005700	TGME49_115100	TGME49_003330	TGME49_035010	TGME49_020520	TGME49_045750	TGME49_015320	TGME49_043650	TGME49_043660	TGME49_058120	TGME49_070600	TGME49_039110
"Early-middle, progressive"	ffd_dd	TGME49_090970	TGME49_110740	TGME49_045670	TGME49_036860	TGME49_086500	TGME49_080570	TGME49_112480	TGME49_016460	TGME49_069910	TGME49_100690	TGME49_022020	TGME49_061750	TGME49_057470	TGME49_021620	TGME49_070550	TGME49_039320	TGME49_003490	TGME49_026680	TGME49_084200	TGME49_098010	TGME49_022300	TGME49_007140	TGME49_060400	TGME49_092270	TGME49_048670	TGME49_024910	TGME49_015540	TGME49_015550	TGME49_040810	TGME49_029650	TGME49_019270	TGME49_052220	TGME49_066370	TGME49_040470	TGME49_040960	TGME49_086460	TGME49_034490	TGME49_039750	TGME49_008840	TGME49_047040	TGME49_055330	TGME49_035150	TGME49_061950	TGME49_071230	TGME49_048400	TGME49_015910	TGME49_118710	TGME49_050830	TGME49_061590	TGME49_061730	TGME49_004550	TGME49_086140	TGME49_105460	TGME49_048960	TGME49_097900	TGME49_090730	TGME49_002070	TGME49_080660	TGME49_037880	TGME49_054480	TGME49_058430	TGME49_012800	TGME49_092920	TGME49_113570	TGME49_019230	TGME49_047550	TGME49_009650	TGME49_042590	TGME49_066690	TGME49_025480	TGME49_028130	TGME49_028140	TGME49_003700	TGME49_064090	TGME49_029630	TGME49_032060	TGME49_051550	TGME49_059020	TGME49_051840	TGME49_025290	TGME49_049380	TGME49_012130	TGME49_090310	TGME49_113750	TGME49_110350	TGME49_027580	TGME49_044280	TGME49_014350	TGME49_028460	TGME49_042260	TGME49_013490	TGME49_090960	TGME49_089770	TGME49_112040	TGME49_021440	TGME49_089290	TGME49_054460	TGME49_040860	TGME49_017580	TGME49_095630	TGME49_063570	TGME49_078980	TGME49_092160	TGME49_015350	TGME49_021330	TGME49_101210	TGME49_088460	TGME49_093670	TGME49_114830	TGME49_104460	TGME49_020540	TGME49_065530	TGME49_117100	TGME49_072420	TGME49_044270	TGME49_017880	TGME49_069990	TGME49_104630	TGME49_110630	TGME49_028010	TGME49_065230	TGME49_059980	TGME49_022360	TGME49_049790	TGME49_053740	TGME49_017030	TGME49_058920	TGME49_025470	TGME49_011710	TGME49_062710	TGME49_043410	TGME49_118380	TGME49_015040	TGME49_106380	TGME49_015290	TGME49_006570	TGME49_110960	TGME49_029940	TGME49_065860	TGME49_017460	TGME49_002790	TGME49_069470	TGME49_056000	TGME49_086510	TGME49_042070	TGME49_022390	TGME49_034700	TGME49_077700	TGME49_077780	TGME49_046540	TGME49_028200	TGME49_034700	TGME49_075320	TGME49_034430	TGME49_065770	TGME49_024580	TGME49_002710	TGME49_002720	TGME49_036980	TGME49_036990	TGME49_002730	TGME49_037120	TGME49_056220	TGME49_014770	TGME49_070580	TGME49_028070	TGME49_028080	TGME49_004890	TGME49_031900	TGME49_088600	TGME49_111040	TGME49_046140	TGME49_013960	TGME49_016130	TGME49_059620	TGME49_007130	TGME49_106670	TGME49_078760	TGME49_023250	TGME49_091830	TGME49_068350	TGME49_023930	TGME49_105310	TGME49_064430	TGME49_035000	TGME49_077780	TGME49_043470	TGME49_057310	TGME49_046150	TGME49_050330	TGME49_004150	TGME49_002080	TGME49_032220	TGME49_015670	TGME49_099050	TGME49_084600	TGME49_066810	TGME49_078080	TGME49_069350	TGME49_064480	TGME49_105450	TGME49_088220	TGME49_090590	TGME49_110600	TGME49_064480	TGME49_082140	TGME49_018400	TGME49_099220	TGME49_051470	TGME49_025440	TGME49_073080	TGME49_044840	TGME49_091040	TGME49_092240	TGME49_033280	TGME49_069270	TGME49_021830	TGME49_031180	TGME49_050740	TGME49_099150	TGME49_037490	TGME49_110700	TGME49_005260	TGME49_005270	TGME49_014510	TGME49_110930	TGME49_039370	TGME49_054760	TGME49_009760	TGME49_112450
"Middle oocyst, persistent"	udu	TGME49_081590	TGME49_038160	TGME49_119890	TGME49_097910	TGME49_086040	TGME49_060190	TGME49_081600	TGME49_116550	TGME49_093420	TGME49_034400	TGME49_044260	TGME49_056790	TGME49_090000	TGME49_018550	TGME49_030470	TGME49_002930	TGME49_065650	TGME49_065660	TGME49_024880	TGME49_097180	TGME49_037190	TGME49_076880	TGME49_106450	TGME49_087040	TGME49_025300	TGME49_043930	TGME49_005330	TGME49_051060	TGME49_086770	TGME49_006690	TGME49_021630	TGME49_093430	TGME49_028110	TGME49_003010	TGME49_032400	TGME49_033300	TGME49_115750	TGME49_063520	TGME49_039770	TGME49_111890	TGME49_018720	TGME49_091880	TGME49_009920	TGME49_068590	TGME49_086580	TGME49_035340	TGME49_030850	TGME49_089370	TGME49_039780	TGME49_109990	TGME49_008430	TGME49_088950	TGME49_055710	TGME49_058800	TGME49_009810	TGME49_067500	TGME49_000230	TGME49_029930	TGME49_086600	TGME49_110420	TGME49_116540	TGME49_078700	TGME49_003790	TGME49_059670	TGME49_073310	TGME49_032030	TGME49_055190	TGME49_067130	TGME49_046450	TGME49_056330	TGME49_095360	TGME49_063180	TGME49_046490	TGME49_069180	TGME49_065790	TGME49_046180	TGME49_105930	TGME49_075690	TGME49_018740	TGME49_071790	TGME49_073050	TGME49_026470	TGME49_088030	TGME49_068980	TGME49_104490	TGME49_105050	TGME49_067680	TGME49_067690	TGME49_005730	TGME49_016820	TGME49_104500	TGME49_105480	TGME49_004530	TGME49_032410	TGME49_053400	TGME49_107040	TGME49_020890	TGME49_078450	TGME49_026920	TGME49_022430	TGME49_005130	TGME49_106490	TGME49_026540	TGME49_111840	TGME49_017640	TGME49_116710	TGME49_048320	TGME49_070170	TGME49_013950	TGME49_093740	TGME49_051280	TGME49_006340	TGME49_086700	TGME49_066890	TGME49_046570	TGME49_063560	TGME49_055460	TGME49_063550	TGME49_021480	TGME49_080380	TGME49_058810	TGME49_078830	TGME49_078840	TGME49_053690	TGME49_108840	TGME49_076890	TGME49_086240	TGME49_066130	TGME49_068970	TGME49_077910	TGME49_052460	TGME49_017830	TGME49_017840	TGME49_047330	TGME49_077910	TGME49_119350	TGME49_040670	TGME49_046550	TGME49_026020	TGME49_044400	TGME49_026640	TGME49_055420	TGME49_052350	TGME49_063750	TGME49_116170	TGME49_001730	TGME49_010790	TGME49_023420	TGME49_023430	TGME49_022940	TGME49_030830	TGME49_118660	TGME49_020400	TGME49_009580	TGME49_078680	TGME49_065540	TGME49_035400	TGME49_015340	TGME49_046660	TGME49_097280	TGME49_076860	TGME49_058200	TGME49_048900	TGME49_106330	TGME49_070820	TGME49_039570	TGME49_088430	TGME49_071210	TGME49_032830	TGME49_092350	TGME49_016650	TGME49_039740	TGME49_115550	TGME49_019750	TGME49_099800	TGME49_026030	TGME49_055200	TGME49_076870	TGME49_115730	TGME49_059910	TGME49_059900
"Early-late, early peak"	dud	TGME49_060680	TGME49_063990	TGME49_097840	TGME49_009720	TGME49_018950	TGME49_043280	TGME49_087500	TGME49_097500	TGME49_039500	TGME49_118720	TGME49_032440	TGME49_079340	TGME49_018920	TGME49_114090	TGME49_031480	TGME49_009700	TGME49_038180	TGME49_081630	TGME49_017910	TGME49_003560	TGME49_011040	TGME49_062620	TGME49_014920	TGME49_040510	TGME49_077680	TGME49_062720	TGME49_078990	TGME49_066900	TGME49_063080	TGME49_061460	TGME49_104990	TGME49_084540	TGME49_111720	TGME49_095970	TGME49_005440	TGME49_089640	TGME49_119850	TGME49_057020	TGME49_018870	TGME49_110060	TGME49_004160	TGME49_048490	TGME49_010810	TGME49_064130	TGME49_024460	TGME49_045450	TGME49_113140	TGME49_013410	TGME49_090290	TGME49_073060	TGME49_017550	TGME49_075450	TGME49_110070	TGME49_039050	TGME49_070120	TGME49_015890	TGME49_023070	TGME49_066460	TGME49_088720	TGME49_069150	TGME49_054670	TGME49_070140	TGME49_100000	TGME49_003630	TGME49_092130	TGME49_008800	TGME49_026970	TGME49_120140	TGME49_063050	TGME49_017540	TGME49_034530	TGME49_005340	TGME49_028470	TGME49_057160	TGME49_029920	TGME49_012260	TGME49_004020	TGME49_094230	TGME49_063630	TGME49_036040	TGME49_062640	TGME49_120050	TGME49_012310	TGME49_113720	TGME49_028620	TGME49_120290
