# Supplementary material for: Gene Set Enrichment Analysis (GSEA) of Toxoplasma gondii expression datasets links cell cycle progression and the bradyzoite developmental program
Source: BMC Genomics. 2014 Jun 24;15(1):515. doi: 10.1186/1471-2164-15-515 (PMC4092224; doi:10.1186/1471-2164-15-515)
Supplement: Supplementary file 3 — Additional file 3: GMT files formatted for use in GSEA (Version 6). Genome details were downloaded from the T. gondii genome resource http://www.toxodb.org. Genome Version 6 (R6; used for this manuscript) formatted Gene ID’s are provided. Detailed instructions for implementation of GSEA are available at the Broad Institute website (http://www.broadinstitute.org/gsea/index.jsp). (ZIP 65 KB) [file 12864_2014_6217_MOESM3_ESM.zip › gmt_R6/organelle.gmt]

Apicoplast	apico	TGME49_006610	TGME49_009710	TGME49_015070	TGME49_018850	TGME49_018850	TGME49_021320	TGME49_026400	TGME49_026730	TGME49_045670	TGME49_051930	TGME49_055370	TGME49_059260	TGME49_061070	TGME49_064080	TGME49_066120	TGME49_066760	TGME49_067800	TGME49_072290	TGME49_098990	TGME49_099070	TGME49_112110	TGME49_116330	TGME49_121570	TGME49_070910	TGME49_080730	TGME49_007630	TGME49_062400	TGME49_025990	TGME49_049910	TGME49_106520	TGME49_077030	TGME49_028770	TGME49_100320	TGME49_070510	TGME49_032020	TGME49_005360	TGME49_020300	TGME49_002810	TGME49_093600	TGME49_082200	TGME49_039250	TGME49_054780	TGME49_017740	TGME49_073040	TGME49_011240	TGME49_072510	TGME49_047000	TGME49_055650	TGME49_046550	TGME49_059230	TGME49_006610	TGME49_016700	TGME49_047680	TGME49_043280	TGME49_041870	TGME49_023920	TGME49_088680	TGME49_009950	TGME49_051570	TGME49_002580	TGME49_053900	TGME49_040610	TGME49_095910	TGME49_015510	TGME49_071420	TGME49_105980	TGME49_086610	TGME49_035880	TGME49_040600	TGME49_030080	TGME49_060170	TGME49_023970	TGME49_008580	TGME49_048200	TGME49_046480	TGME49_016630	TGME49_037460	TGME49_089230	TGME49_075690	TGME49_107610	TGME49_019320	TGME49_066120	TGME49_092360	TGME49_113590	TGME49_072420	TGME49_063240	TGME49_021330	TGME49_097780	TGME49_042010
Dense Granule	gra	TGME49_076130	TGME49_075850	TGME49_054720	TGME49_003310	TGME49_008450	TGME49_008830	TGME49_017430	TGME49_089620	TGME49_088650	TGME49_086450	TGME49_039740	TGME49_000360	TGME49_021210	TGME49_022170	TGME49_075470	TGME49_075440	TGME49_027280	TGME49_027620	TGME49_110780	TGME49_110790	TGME49_097880	TGME49_051540	TGME49_077240	TGME49_068900	TGME49_070250	TGME49_077270	TGME49_012410	TGME49_037800
Rhoptry	rop	TGME49_052200	TGME49_052360	TGME49_053330	TGME49_082050	TGME49_082060	TGME49_099060	TGME49_104740	TGME49_062730	TGME49_062050	TGME49_061750	TGME49_061440	TGME49_058660	TGME49_058580	TGME49_058370	TGME49_058230	TGME49_003990	TGME49_002780	TGME49_001130	TGME49_007610	TGME49_091960	TGME49_089680	TGME49_106060	TGME49_108090	TGME49_063220	TGME49_043730	TGME49_042230	TGME49_040090	TGME49_039600	TGME49_108810	TGME49_066100	TGME49_065120	TGME49_005250	TGME49_121710	TGME49_094400	TGME49_094560	TGME49_095110	TGME49_023920	TGME49_027010	TGME49_027810	TGME49_109590	TGME49_110010	TGME49_111470	TGME49_112270	TGME49_113330	TGME49_114250	TGME49_114500	TGME49_115210	TGME49_115220	TGME49_115490	TGME49_115940	TGME49_100100	TGME49_097960	TGME49_049470	TGME49_069880	TGME49_069890	TGME49_070920	TGME49_074170	TGME49_030470	TGME49_030350	TGME49_029010	TGME49_011290	TGME49_011260	TGME49_014080	TGME49_015770	TGME49_015780	TGME49_007700	TGME49_015785	TGME49_034950	TGME49_042110	TGME49_042240	TGME49_042250	TGME49_095125	TGME49_108093	TGME49_108096	TGME49_127200
Microneme	mic	TGME49_075800	TGME49_054430	TGME49_061780	TGME49_060190	TGME49_004530	TGME49_004340	TGME49_004130	TGME49_004050	TGME49_001780	TGME49_008030	TGME49_008730	TGME49_008740	TGME49_047190	TGME49_047200	TGME49_047210	TGME49_045485	TGME49_045490	TGME49_018310	TGME49_018520	TGME49_091890	TGME49_089630	TGME49_086150	TGME49_086740	TGME49_044180	TGME49_040910	TGME49_000250	TGME49_000290	TGME49_006510	TGME49_021480	TGME49_093770	TGME49_093900	TGME49_055260	TGME49_100130	TGME49_050710	TGME49_077080	TGME49_000230	TGME49_119560	TGME49_014290	TGME49_014940	TGME49_000240	TGME49_000270	TGME49_067680
